# Supplementary material for: Identifying functional relationships within sets of co-expressed genes by combining upstream regulatory motif analysis and gene expression information
Source: BMC Genomics. 2010 Nov 2;11(Suppl 2):S8. doi: 10.1186/1471-2164-11-S2-S8 (PMC2975146; doi:10.1186/1471-2164-11-S2-S8)
Supplement: Additional file 1 — G1-S upregulated. SCOPE output for the set of genes upregulated during G1-S cell cycle transition (Figure 2). [file 1471-2164-11-S2-S8-S1.txt]

Species name: Saccharomyces cerevisiae
Results from running BEAM, PRISM, SPACER on Saccharomyces cerevisiae (fixed 800) with list of gene identifiers:
Sequences for genes: YAR007C;YBL035C;YBR023C;YBR088C;YBR278W;YCR065W;YDL164C;YDL102W;YDL055C;YDL003W;YDR052C;YDR097C;YDR113C;YDR309C;YDR356W;YDR501W;YER001W;YER070W;YER095W;YER111C;YGL225W;YGL163C;YGL096W;YGR109C;YGR152C;YHR061C;YIL122W;YIL066C;YIR008C;YJL194W;YJL187C;YJL173C;YJL158C;YJL115W;YJL092W;YJR057W;YKL113C;YKL101W;YKL096W;YKL045W;YKL042W;YKL007W;YLR103C;YLR183C;YLR342W;YML027W;YML021C;YM…
>YAR007C; upstream sequence, from -800 to -1, size 800
cttaaaatcatagaggtattagcaatgtcaatgaacaaagaagattcaattagctggtca
ttattgctagatttatcaagccgttgcaattcttcagctgtggttttatcattgattcta
ccgattttctttaattttgcaatgtgttcatcctttttgaactttctctgatattcaaat
gacttgttcaaacgatcgttgacaattttagatagtttggcgccccgctctaatgttatt
ccctccataatctcatctccctcttgtcttattaatttcacatcggcaagattgttcaaa
tgcagccacagcacatcttctaacataagcctcaaaggtaccgacaaaaatacattttgc
tgtgctgcagtaggcaaagttccagataacacaccacaaataccccatttccttagaagt
ttgatgtgatctatgtcaaatactagcggtggcataaaaacctcctcgccttttgccgtt
ctttttgatatatgttaatagctatgcgcgtaccaccttcttcagccatatacgaaagga
tctatgctaattgggtggatttcttatcgcatcactttcttattctctaactcttcttcg
ctgctcaataaaatatctctgcttggaaaaatgtcacgcgtaaaaattagacgaggcgac
aaaagacgcgtgaactaacataaaggtttacttgaacaaatgttatcactttaagttcta
cacgtaaaacaaaaactattcactcttcttattacggtaaaggcgaaaccagcaagaaga
ccagattatacttacaagag
>YBL035C; upstream sequence, from -800 to -1, size 800
taattctcgttcattgtcttttggtttggaaaaagtttctaaatacactaagcgagaatg
ccgacgatgatggcgtttcggtgagaatgtgtttcgaagaagtatgggaacagatccttt
taatgcttaataaattttctgattatggaaacgaaatctataaattagcgcaagagttca
gggacagtctaatgttatcgcactttttcaaaaaacattcggcaacaagaattctaagca
tgttggttactgaaattcagcctgacaccgctggtgtgaaagaaacatttttaattgaga
ccttatggaagatgctgcaatctcctaccatttgccaacaattcaagaaatctaatatat
cagagattatccaaacaatgagctatttcattatggggactgataatacttcgtggaact
tcaccagtgccgtggtattagctcgttgtttgagagtcctccaaactactccagattata
ctgagcaagaaaccgaacgattattcgattgtttgcctaagaatgtctttaaaatgatca
tgttcatcgcctcaaacgaatagagaatagcgtggtagacgcgtaatttttttttaccgt
gacgcgtctcaccagagtttcttagttctttctcttttctaaaactgtaataatatgagc
tctttgtagacacatataacattttgtttcatatacataatatatttgcatataaaaata
tcaagataattgattgtcaattggttcaacaaagcttgaaggtaaatttaggcaggagca
agtgactgaaaaaaaaaaaa
>YBR023C; upstream sequence, from -800 to -1, size 800
atgaaaacggcggtaaaaaaattcgtgagaataaagagacgagtacaaaagttcaattaa
aaacgccaggaactgttctttatcttattctctccgtacgctgtgtcacaaagctcttgt
attgtgtctcgctttctttttccagatctatgaaaccagaatcacaccgcagcagcgacg
gctgtaccgtatttaagagaatccgcatgggaaaagattacaaattaccctagacaaatt
tatagaagcggtgcttgtgagatttactcacattctaggattcgagaactaagcattgta
gttcttatttacatccttgaacaaatacctgcctatctccgcacgtactacgtagccaca
aatgtatatataatcgtgcgttgtatttgcgccctcacccacatatttgacatgtgcatg
agactggatatttcttgaagcatattcaatagcgtcgatggacagttagcccgcagttgt
attgcattcagcacctgcataggtgaccctctttggctgcctatttggataaaacgcgtt
attggcgctggcgcagacctcgaaaaaaaaaatcaaaaatgaaaataagagcataaaaat
agaaatcaaaaatattctttcctgtgtttcagatttacattcagtaccaacatttcgact
tgtagtaaatcctgctagaagaatcacattggtagacggttataaacgtttaccgatttg
caaagttctcgagtatttttggtgtaggtcccattttcttcaaaggtcctgtttagacta
tccgcaggaaagaaattaga
>YBR088C; upstream sequence, from -800 to -1, size 800
ttcctttgtttatcatagcgcacgacaagagtactaactaattaacttagaacattaaca
tatataaaactagcgctatggccgcaactaaagaagcaaagcaaccaaaggaaccaaaga
agaggaccaccaggagaaagaaggatcctaacgcccctaagaggcggttgtcagcttata
tgttctttgctaatgaaaacagagacattgtccgttccgagaatcctgacgtaacttttg
gccaagtaggcagaatattgggtgagaggtggaaggccttaactgctgaagaaaagcaac
cctatgaatctaaggctcaagcagacaagaagagatacgaatctgaaaaggaattgtaca
atgctacacgtgcttgatctaacaactcaatgttctctacctcccatacaacgtactttt
gaaacttcagaaagaagttgagtaggttgcattatgtgttattattattactattatcat
tattttacttatatatccttcttttcttttatgtattctcttcctttttcgcacaactta
tgctgattcttcaatatctaattatttagcatttttcttctccatccgacgcaccaaaac
gcgaaacgcgtaactttttttttttggatttcaactgatagttttcgtactttgcttcct
ctggtacataaaattatatataagaaacacttttgctttagccttcctttctttccactt
gcacctttcactttcgccgtcctttttcactcacagcaacaagcagcaagcactaagtac
gcagtcaaaagagagaaaaa
>YBR278W; upstream sequence, from -800 to -1, size 800
atagacctctccttccccagacgtcctgcccactccgttttagcgtggtattagacccaa
ccttgtttctagaataccttttaagttctaatgatagtccacgaggatctactttcagaa
atggtaaaatgctatgattgtgacaataagtagcagcgttttccaaagcaacatcatcca
cttgcaattccaattgtcgtatctgaaactttagcaagttcaaaagttcctttgtgttat
tgggatattgaaaaccattagaatcatttccagtttcacaggtatcgccctctctatgaa
aggaagtgcgaactttccaggactggaagatatcattcacttcgagagaattacgcaaaa
gcgcagaattgttagcatctgattgcgatttgactattgcaagagaatgaggaaaatcgg
gtggttgaccaaaggaaatatcatgagcccaggggaacatttttttacattcaggccatt
ctgcatcctgatgtagtcgcataagatcatgcagttcaccaggtgtgattgagggcactt
ccaaaaccatggttgttgctctagttttctatacccgccccttctacctcaatgacaatc
tctcttttatggttggtgtttcttttcacttttttacttcttcttgtacttttctttttg
aaccttaaaaactcttgcaattatgtttccatgatgcttttgaagtaataatttattttt
attacgcgaaattaatggccttaacaactgcctgccccaacagataaaaacaagcaaggg
tcaaccgtgttgcaaaaaaa
>YCR065W; upstream sequence, from -800 to -1, size 800
actctgtactacaagagaaaggccatctccaaagacctttacgattggttgataaaggaa
aagtatgctgataaattgctaattgccaaatggcgcaaaaccgggtatgaaaaactgtgc
tgtctgcgctgcattcaaaagaacgaaactaacaacggtagcacttgcatctgcagggtg
cctcgtgcacagttagaggaagaagcacgcaaaaagggcacacaggtgtccttccatcag
tgcgtccactgcggctgccgtggatgtgcaagcacagactaacgactatatgcacgttgc
agtattgttctggccatgtaattatctctctcccaacgttttagaagaggttttcgtctc
cttcgtcaaagacgaccactttcccattttggtcattggaacgcgaaaaaacaaaacaga
cgcgagaacgcgacgcgaaaaaatatatttttccgttttttttttttttcggaacaaaga
taacgcgttaaaacctgtggatgtaataaggatctgaaacactgactaaaacgcgtcctc
atttaaaatcaaaaaattacttcttctcctcccttacggtgccctttgatccttctcaaa
ctttaaatatatgttgcatgattaattgaaaatcatatagagtatatcttaacagaggtt
ccaacgctttaaatcgtattctattcttttccccccttttattatagttacatctactat
ttgagcttcttttattgaccgaaactacctcttatttcgaagcaaaaaaaaaaaaaatca
acaaaaattccaacttttca
>YDL164C; upstream sequence, from -800 to -1, size 800
tcatcgtcctcgtgcctgaactccttcaatgtcttgatgatgtataaattttctctacac
caaagaacacaattctcactaccaaacctgatcaagtaatctattactgtcaatgccttt
gcgatatgcctccagtatttgcccttgtcgttaagtcttttgtccagcatatccatgatt
tcgaagaaatctgcgctatcatatgatttttcagccagctcaattaacgagtccttggac
acttgatgattgtcgtttgacgttgcatttcttaccaggacctgggtagaagagtaccct
ttcaccaaattcttcgcagatctaacaaattgtttcgacatgattgttctgcctcttgct
ccctttccttctgatcctggcactcatacgaacggctctttcttctacttcttaaaactc
ctatttgtcattgaaagaaactttcatcattacccggatgattctctatacgtagccaca
atttcagacaaccatacttccaaaatcaagtactttgaacaacataaggccccaccaacc
ttccgtaagacttgcaataggaattcgtactgcagccgctggttctattgctgtttaact
ctgtcatctttttgctcgcttcgatgtgttcctccacttgagatggctgatggaattttt
caccttaacgcgaaaacgcgtgaaagtgaaatttagctgcaataagccatgcgtttgcat
ctcgctgtactttgttcaaaaataaaagtaatgattttggaggtttagagcagcttttaa
cgtcattgttcatcaattac
>YDL102W; upstream sequence, from -800 to -1, size 800
cgctctagtggggcctgatgtcataatataccaaggaatttctacctttttgtcctttac
catatcttgcaacctgatcaacttttcagcttgaatttgaaaaagagatttcttagaagg
caatccaatgtcgtaacagccctttggttgagaggatcctaaccgcgtaccttgtccgcc
agccattaaaatcactgcgacttcacccttgccaatagcttcaaggcctaaacgccagta
ttcattttctttcttactgttgccaataagcgactcgtacgaagtagggggcaatggtga
aatttcgacgccagtatccttagaagagttagctagtgagaatttaatagcattttgaca
gtcttccagtagttttgcaggggacctcttggaagatatttgctccaggtttgaaagcaa
ttcttcttggtctttgcgagacaagctttcccaattgtggaaaagttgactttgtccggc
ttcaatgaatagctgttttgtgtcagtcatagttgcagttcgatctggtgttctccttta
tatctgcgtttctttgcagcgttcttgcttgacggttgatcttggttttgtgtggtaaaa
gtatgccttaacgtaataggcaatttttcgtattacgcgtaactttttattctataaaat
gttcaatgaggacatctgctattcgcttatgaagaacaaacactcagtactactgatcta
aggcaattttcaaggataaaggaaaatagatattgagcacttgctattaagcattaatct
ttatacatatacgcacagca
>YDL055C; upstream sequence, from -800 to -1, size 800
gcactgtcgatcgagccaacccaacccacagaacatcctaaagcttcaaatcgaaacgcg
tacagtcagcattcttcatgctgcacccgatccttcttaccgcgtgctgggtgaaaagca
agactaagagcaagacccttggataacggcaccaaatggactactttcgtcctttcctgc
aactctgactatagctttttctatcattgcctaaaccaaaccgtccacgccacctcacca
gcaacgcacagcatgaagaacgcgaaaacagaaaaaaaaaacgccaaaagaaacggccac
cgtgtacttgctggccagctagaaatgcctcgggagccaccacgtttatttttatctcaa
tctctgaaaaacttttttttctttgtttttgtcgtttttcagcatgaacagcgcagcaat
aaacaaacaaacaaacaaacagacgaacagacacagaaccacagctgaccggtagtaaag
taagctggtggtttctcgctttgttttctttttttccttgcctcgtggcgctcttgtaaa
catatatatagtagacttttcacgtcattgttagaagtttcacatagtcttgttttcttt
tctccaaaactgtattttttttttctttgtctatcttgttctcacctctttgactttgat
aacgttcatcaagtgtgcaaactactttacattcgctaactcttttcttctgtccaaata
ttttgttgactatacaaacaaaatattatcagcacaagacaagctacaacttcaacaaat
aaaacatatataattgaaaa
>YDL003W; upstream sequence, from -800 to -1, size 800
tagtccttcttgcacagcaattttacttcgggcactgttgccgtatattctaaaaaaatg
aaaaaaacgttcatgccccagcgaaaaccagtgtttcctcgtattcgtgtcagtaattac
accaaagtttgttctacactaaatcacgaataaagtgggagattgagttcaacaaaatat
ctgattataaaagtatgagaacaagaaaattaaggagcctccataataaggtgcttttaa
ttgagaatgaatgttcattagttgctatattgatggtgatggaactccaattacctaatc
aaaaatatgaatgtttatgcgaataagagtttgtaaagaaaaagatccctgtagactgga
tgtgagatgatgatttcattcccggcctcttaaataaaaacaattaccactgcaaaaatg
ttcttcaaacgcgtttattatataatgaaaaagaaattcaaatttttcgcgtttgaaaat
ttatgctaaacaaataactcgaggagggacgcgtcgagaaaatcgcgtctttctactctc
acagtgcttgcatacgtatggtatacagtatcaaaagtagcagaatttgtcttcattatg
atatatatatatatatgtacatatatatagggtgctaaaaagtattctttttgctattat
tattgcttaaatcgccgacctttttcccattgtcacgagaacataattgttaaaccaata
aaaggaaaatccataacaaaaaaggactggtcaaagaaaagacaactcaattgcacaatt
actttacaagaaacacgaca
>YDR052C; upstream sequence, from -800 to -1, size 800
aaagaagacaaaatttaacaaaacatattcagctcaaacgcaaaacatgaatcaatttat
acatacgcgatacgttgtcgataaagcactttacatttttccctatgataatctgagatt
gacaggggaagaagaaaataactaagtgtcgaagaaaaatttagaaaaattaattcatca
tcccattttacttctcgcagtacaccgtacgaaagaagaaggtaaagaattgagaaaaaa
agtgtatatcattacattactttacaccaccttataaccacaaacgtgtatattaagaaa
gttttttaaaaagaaagaaataagaaaaccaaatccgtcccactaatagtttctaagtta
ctgtactttttttttttgaatatatatcaccatacatatgtatataaatatatatttgtg
tgtgtgtgtttatatctatatctctttgcatctaattcctcattaccttttttattttta
ttttcttatcggttcttggctaacgcctaagtttcttttaatattttacccgcagtaagt
aaatggttttttttttgcaaacgcgtcttaggtcgatctttgcgaaaaagaaaaaaataa
agaaataacgataataataacggtaatggctcaggccaagaaaaacaaaaatcaagttgc
atagtctatactcagccaggtgtagattcctttagatctgaattcgcttgcagggctagt
tatcttcagaattcaaggtttgaatctgaaaggcatttggaattctgcttttggttcata
tttagaaaagaaagaagaaa
>YDR097C; upstream sequence, from -800 to -1, size 800
aaaggagtatgtgtctttattagaagactgcaagaactcagtcaattccggatcatcaca
aactcatactatggaaaatgcaaacgtaaatgaggggagtcataatgatgaagacgatga
cgacgaagaagaggaagaagaaactgaggagcaaataaacgctagattgactaaattggt
caatgccgcgccggtaatgttatttatgaaggggagcccctctgaacctaaatgcgggtt
ttcgagacaacttgtgggtatcttgagagaacatcaagtaagatttggcttctttgatat
attaagagacgaatctgttagacaaaacttgaaaaagttttctgaatggccaactttccc
tcaactttatataaatggggagtttcaaggcggtttagacattatcaaggaatccttgga
ggaagaccctgattttttgcagcatgctctccaatcttaaataaatagatgtatttagtg
taaattgaaacagaaaagtctccatttccaactaatggtatgcaagcatttttatatgtg
tgacataatgaatggcttctggttaagtttggctttttgaacaaccattgcccggagaaa
ataaacgcgtgagcagtagctgatacgcgtctcactttttcataaattcatgtataggtc
atcgccatatagagaaaatatttgaaattacatctgttgaaactaataagagcttttcct
tggagccttctttgctaacagataagattttttaattggagcaactagttaattttgaca
aagccaatttgaactccaaa
>YDR113C; upstream sequence, from -800 to -1, size 800
agccaagaaaccaaaagttctcttccgtttcaatgtactaggttgataggtgttacccct
tgatttccatcttctttgacctattaagccaaatcccaacggtgtgaaggacggagtctt
caatggtgaactgtttaagagcataccggtttgtgggcgtaacacagatagagcagagaa
agaagatatagatgaaaacattcttcttgattgaggctggcagagccttgcaaatagtgg
cattccgtcctgcgattactactgttctattccaacgtttctcagtgagtttctcctgta
gttatttcacttgttgtacctcacagcttctacgggaaaattggcttttcaaattcctta
cagctttcgatcacgtgatccgagcttcaaatgacctttcgacgatgcgtttcatgatta
tgtatatatatgtatatatatatatctatacagtcttaaggaagcgcttaagttgttaca
tgttaatactttagggttggatttattttacggataacataggatttgcgagaaatatct
gcttcactatcactttccgtgcgacgtgtgtatttgttagcgtaggttgcttatcgtttt
cacacaaagatctcaaacgcgtcaaaaaactcgtgtaagaggtcaaaaagaaaaacaaac
aaaataaacaaacaaaataaatgcagctttaaatcaatattcggcgaaggcaagtaacgg
ttgctagcggtttttcccattcacatactattacacttctgcggtaccaagctagattaa
gtgctagataataaaccttt
>YDR309C; upstream sequence, from -800 to -1, size 800
ttacatatttagcgcttaacattacatacatatttagcgcttaacattacatacaccttt
atcgacgaatttgtaactatttcttactcttgcgctgaggaacgccccagtcgtacaaaa
gcacctctgcatactaagaaacttaaactatcgccattgtctcaaaatagcaaaaaacgc
aaaaagcataccgctgggcgcttatctatattaacctacacgagaaaagaaacatgattg
actgcgtcagattcaaaaacctgcaaagtttgtttttataattttggcgttcagcaagcg
cgcggctccgctccattaatattccagaaaaagaaattccttctttgggtgttgtgtatt
gctactttgggcaggcgcgaccgggccaaaagaatgcggcacccggcaaagacgcgttct
ggcccctgaagacttaagcactggaatggctccgaggattggtcacccagaaacaggtgc
agaccaaccatttcgagatctagatgttgcctatttctcgaggaaacgctgccgttatcg
ccatgtttggtggaacaattgtgaaacgtgatcaattcgtgtttgcaagctagtgatcat
tcgcatccgaaaaagaaactgaaaatgtaaaactccagtaaaacgagacctgttgatgga
ttgtttcgtgtctggtatatattattgctactgctcaagagagcttctttttttatgcta
tcgaactcgatctttcgctccgaaacacctaacactaacaaaaggaatacctgacagaat
acgctatcaaaagaacgaat
>YDR356W; upstream sequence, from -800 to -1, size 800
tcatggaatgggccacgtttctaagatacgcaaatttcttggaattccgactgttttcaa
cgtactgggaccacttctacatccagttagccacgtaaacaagagaatattgggcgttta
ctcaaaggaacttgcgcctgaatatgccaaggcagccgctttggtatatccaggaagcga
aacttttatagtttggggacatgttgggttagacgaagtatcacctataggcaaaactac
tgtctggcatattgatccgacatcgtccgaacttaaattgaagaccttccaattagaacc
ttctatgtttggtttagaagaacacgagttgtcgaagtgtgcttcatacggccctaaaga
gaatgcgagaattctaaaagaagaagtcttgtccggcaagtaccaccttggcgacaataa
tcctatttatgactacatcttgatgaacaccgccgtgttatattgtttaagccaaggtca
ccagaactggaaggaagggatcattaaggcagaagaaagcatacattctggtaatgcatt
acgttctttagaacactttatagatagtgtgagctccttgtagacattatttcatatgtt
atacttaaactagatagagacgttttatttgtactaagctgaacattaccctaattacgc
gttataagttttaatccttcattttgaaggaaaacaaataaacaaaaagttgatgtggaa
caaatacaatgtgcgcggatatcttaagcaacttcgttagttacagtccacacaaagcga
aaaagggctgataaacactc
>YDR501W; upstream sequence, from -800 to -1, size 800
ctagatgtgtgttgctgtcttacactatttcttctcacctttttgtattgacactcaaat
ctttttattcgctctttatgcatccgttatgtgcaatttcttatcatcaatggctctggc
aacattcatcattctatatttttaaatcttttggcatagtgaataacgtaggtcttagtt
tacctggcctctcctggtggaaaattttttcagtgcttctttctcatgtaatcctctaaa
tcagaccggatgtgattgaacgttgactcatcaattaataattcctgtacatactaccca
tctttacttatatattcgtttacctctttgttctttatctacacatagtagtgctttttg
ttaccgctttctatagtaacctatgcttactattccagccatgtttccaatctcatcctt
cccgcaagtggcaggaagattctcagtgataatattagtggtgtacggagtgcttgaaga
aaaaaaaaactgatatagaacccaaaaatgttcggcttttaaaatacaaatatgtacagg
tgttaatgtctaaataatgataatccaaacgcgataatttttttttcgcgtttgtttttg
tttcagaagaataagtaaacacttctgcctctcccaagaaagtttaatttctctccttat
ttgccgtttctatcgttactagcaacggggaacaatatatagaagcgtttttttttttgg
tatactatttacacaatatttgccgatttcattagtcttttcgctagaagtttcacgaca
aaatcgtcacaattttggtt
>YER001W; upstream sequence, from -800 to -1, size 800
gagaacgatgaatgcatatacatatgtcgcgactcctttttttccattatagcggcatcg
ctttatttcgcgttttaattcattttcttttttcttcatttctttctgcatatgcaaacg
cggcaagaagtgcccacggatccgaagaaaacctaatacattgaagtttctctccctgag
ataggaactctctcttctgcgtcagaaaaaaaaaaaagtactctttctgcatatattgct
cactactgactcactgatccttttacgaatagttgggcaacacctattaagttgtaaaac
aatcgcgaaaaaaaaaagaaaacaaccaaggcatcccacttttcgaaccctggcgctcgg
aagacttaatcattgcgaggtctcaattggccggaccgccaccatgcagaaaaatggtgg
aaagtgcgtgcgcgtttctcgtgccacgtgcttttaacctaaataggatacaaactatcg
gcttatctttagacacgctctcgcagaacgatgagctactgacattttgagttgatattc
aaccttttaaggtatctcagaatgaggctccggcgccaccgcaaagtctaccttttcttc
tttaagccttgagtttcttcttttgcgaaaacgttgcaatgtattaggcaagattatatt
aaggaggtattataaaaaggactcataagtgaaataaataatattcgtaatgctaaatgt
cctggtcttgcttcgtactctcgaaaaacgtaatcttgcggtatttaacgctagtttaag
aaagtgttactgtgtattaa
>YER070W; upstream sequence, from -800 to -1, size 800
aattattgatttcaagatctttgatctccttacatccaaaattataataccactttatgg
tatcacgacatcaccacaacagagaaggattgccgcatttggatatcgtaaacaaaggcg
ttaccatagaaatgtactgattggcagaattactcttcaggagaatctttcatacaaagg
aattccattggggaaaatctcgttaccaagtcaatgctgaactttctatggcctttgttt
actatcgttaattattttacgaccacttctgggtagaaatatttcgtagccctggaacga
gcttgtttacgcgttttatcccattatatggcacccaaatcaaatttaaaaagaaaaaac
gcgtaaacagtgtcgggtaagttcatcctctgttactttaattgcttctttttttgaaat
tctaagtaaacgcgtcattttgatcctcaggacacagaaatccttgcagaatcttattgg
gtgttgaatagaggacgcgtaaaaacgatatggaaatttttttcatatagtgtagaaaga
ataggttggcgtaggtagtttcgtgtttgatagaaacctccaacaaagtctgcagctcac
gttttagaataacaagtttagagtttatcttgttgcctttgttaagtcagtaccattgaa
taaaaattatataaaggagctaatatttcattgttggaaaattactctaccataattgaa
gcatatctcatccttttcatccttttcaacgcaagagagacaccaacgaacaacacttta
tttgttgatatattaacatc
>YER095W; upstream sequence, from -800 to -1, size 800
agaccggtaatccctaagaacacatgcccatagtggaagattttttcaaacttgttcgac
acacctagtgactggcttccgagacgcaaatcacaggcaatggccacacagtctttacct
gtcatcgcaacgacgataccaccgttaatagaacttggatccgacattttttttttatgc
tttattcactgttcaatattttcaccacaattcgcaagaaacgcactctacttcgaaact
acggttcaaacttacttagcagcttcccgatttaattggcctttctactatgccataaac
tctttcttcctctcttttcatcgcccctgcatttgcacttttttgccaccggcagtgcca
tccggtcacatgactacaccacgttaatagcgatctggcttatcattgtcacagagtaaa
ttaaaatggacggtaaatgttggaaatgcaccactaccgttcttcaaccaatctagttta
gctatcctgcaacaggtggccttcttgagcattccctgagcattccaaccggttgtatca
gtgttttatcaccgtctcaccatatcccacgactaggccacacttcgttaccctatgcta
cgcgtcatttccgctatttctgtcctggtttgtttacagtacgcgtggtgggaccataaa
ggggaatagtggggactggagaaaaaattttctcagttacttcttctatcttccgtagtt
tccatatactagtagttgagtgtagcgacaaagagcagacgtagttatttgttaaaggcc
tactaatttgttatcgtcat
>YER111C; upstream sequence, from -800 to -1, size 800
tgttacttaagaaggaggtaatataagtacattacatttcaaccgcattgtgactgcgta
ctttaaacgataggtgactgcggatcttaggtcgtttagcagcatacgaaaattagtttt
actaaactagacatctagtaaaaggctgtcgaaatctctcaatttaaagagaacctgcta
ctgactataaattttgtcactacaaattattggtttaatctagccttcattatggataca
attaccttcggcggctaaaaacaacttgattttgttacccgcgtttgaagtgacgcgtca
ctaaccatgacgcgaaagttaattatattcagctccccgcctgcttatttcccgtttagg
aaataaatggttaacctaacaaaaaaaaaagaggaacaaggactaagaagcacgtcaacg
tgaaaaacgcacaaaagatattatagttattgccatcctttagcattggtttagcatatc
aactaattgactaatatttgctgctaaattcaactggaagcttttttttttttcgagata
ataaaaaaagaaactctttagtgtattgtgttatttttactattaattgttgttacagca
gaatcacatctagcattggtcgtcgctttttcaaacgattcttcctccacttaccctttg
aaaaaaaggtacattatttcacgttatttgatatattgtcaacaataattgctctttgcc
gaaaattaactcttctttctttctcatttcccttctgtccctcttgcgtagttctaaaag
gttgatttattcgagaaatc
>YGL225W; upstream sequence, from -800 to -1, size 800
tcgcatcattgcggtacatgttttgcatattcatctgaagtaggaaagggtataagcagt
atatgatgtaccatctgcataagcggtgtttaatgcgtacctatcgtttaagaacaaaag
gaacacacccacacccgctccaataccatattgagagaataatgaggtaacatatgcttc
tatttggttcgataagacggctactagtccaaaaaaagtcaaacaacaatttcaacagct
acattctgaagatagaacgcatttttgcctgaatattgcaactcaatagacattctaaag
tgctacgagaaaaaagcttgtaatggaccatggcaatgtgcgccatatatatatgcggct
cccttatgagtagaagaaaatatatgactggtggtacaaagtggcatggtggtatataga
tgtaggaacaccatttgagtttgccataatgattaaatttccctttttataaagaattag
ccgcccataacacgaaaaatatcacagttgacgaaagaagacacgtcgcctaaacgcgta
atgaatcgcaatatacgaaaagctaaacgggtttttcagaatcctcttacccagccttgg
ataatagttttggccgaaaaaaaaaaaaagaaagaaaaaaattgaaatttcgcgatccga
acaaacaatgaacagaaaaacagaatatatataacgctgccaagcctatttcttgttgcc
gattaattgttgacatcctcttaattaccaaaagagcctaagaaaacaaacacactaacc
acacagtatctttcgcccga
>YGL163C; upstream sequence, from -800 to -1, size 800
atgatatagagcccacgcatatacgtacatactagtggccaaaagcgtggggtgggcgga
caaagctacactggtaaaatacaggattctatgaacaataacaacaaccagctcacgttg
ctgaacagccgaggtcagccgatgcaaccgaggtttccaaagtagcatttctgtgctagc
tatgtctgtaggtttacatttaatggtgcgtggttccagcttcatgtgcttgcatgtgat
gtcctgcagatggtaagaagattctgaaagccgcgctaggagaaaaatattctgctcgaa
gatctgtcctcttaagtagaaagcgtgaaattgttgcgttcttgcattactactcaacgc
gtacgcaaatgcgtctactgcacctgcatgataaagcttatgtatcaaaaatttaacatc
ttgaaaatacacaagtggtgcaaagatgtgtcacgttctggacctgagtggtgccatgta
tgctatttaacatgcaaaggggaagacccttccgccttactgcaataataaaaagtattt
tacgcgttacccaatatagcaaagtttcgcgcaaaaaaaaaaataaaaaacaattacaaa
caaaaagaaaaaaaaggaaataatagaagatctaactgaagcgaaggccaaaactcttct
cacttgacgtaatagccgatacaaaatctagagcagcaacttttctctttcttcactaaa
gctgctacgaaagtatagaaaaatcaaacgctcagaacttagctctatttcaaggtacca
tatatatttccttataactg
>YGL096W; upstream sequence, from -800 to -1, size 800
ccaacatcacgaataagaaacaataaacaataaacaataaacaagtgttgctttagctca
acttgcccctgagaaataacagcgcaactatcaacaatgaatgcatagcatggagtagag
taaaaaagctttgttttggccccgcctagacaagaggcagctgcgcgaaataagaaatta
taaactcttgtttttctatactgctctcgctcaacctttttttcccacgcctattatcgg
ttcaagggacagcagatccgctctgcgcactggagcagaaacattcccagttcggttccg
actaaaacccgccttcccacgcgaaattctgggccgttcaaggcaacttattagtaagaa
gagcaaggggaaggtacattaaagcaagagaaccgtgcatgaatttatagacatttttca
tgggaggtagggaattttcagactttaagttacaccccataggggcaaacatacagcagt
ggttgttatctttcattcgcgccaggaaaagccgctacccacactaagtgacgtgtaatt
gccgttcccttgttttgaagcacactgaaagctgaagtgatcataagaaaagaaaaaaat
aaatgctgagaagggtttgcaaaaaaagaaaggttcctagtatatatatggaaggcttcg
ttagcttaaactttctacagtcatgcatacagcaatttttttagagcattacttcttgag
tggcaaaagcatttcttttttttttcagtataggaagtaatcactgtagaaataagtcaa
caataattgcatagaaaaaa
>YGR109C; upstream sequence, from -800 to -1, size 800
ttttgtctcatgttgttcgttttgttataaggttgtttcatatgtgttttatgaacgttc
agggtgacgtattgtcatactgacatatctcattttgagatacaacactttcagaaaatc
aagctcgtatggcgcagtggtagcgcagcagattgcaaatctgttggtccttagttcgat
cctgagtgcgagctttttattaactaggtggtccttccatgaaagttttttttttttgaa
gatgttctttttttttttttgggcctcattacaatgtaagaggttattatgtgttacatg
agtaaagctaattgacgcaagcaggtaatgaagaaagccctatattaccgtatagacaat
gggcgcgtccctaaagaggataccaaatagcagttttacgcgtaccacaaaatttaacga
ccaacgcgtattcttcgcgttttttttttgcgacggtaaacaaaaaaagggccctctgcg
gtaaaacaagtgggtctaccacaggacacaggacttggttgtttctactctccctgtgta
tcctacaattggcaattggcaattcgcaacctgcgtttaaatatttaccgttttagcaca
ttgattaccttttttgctagggttaagtttttgcctttttcttattaacatatatataac
tgcttcatttcatacaagtgacttttatcttttattaaataataacaagcttcactaatc
tagcgttcatacaacatacaaatcagtgtgttgaaaattattattctctgatattctctc
cctccttttaaatttttaaa
>YGR152C; upstream sequence, from -800 to -1, size 800
gtccaaggaaaataaccgtatgctcacgttggacccttcaaacgtgaaactatcttcact
caatatacttcctacaccgcattgttcctcgttactacttgaatcctgtatatctgagag
agaggtaaaaaatgagtaggtatctctttccccctcacattcgtaagtgccgacttcttt
attcaaacaggcctttcccatttctcaaagacctcttttcgtaacctatttagtaatgat
gaaaagtattaaacagtattttcaagataagaattttattattttgtaccatttacgata
cacataaattttagaaaaaaacaactttatgggaaaaggcgaatagtactcataatatac
aaggtaaaagcaggcgtatctcagtcatacagttcaatagagaaaggcatttttggaata
tcatacattttatctagcaagtggaaacagactgtatattcccaagaatcatcgcctttt
tatcacaacgtcagcctcacaactaattcgcgtcaaagcgcattcatcctcgacattctc
aaacgcgaaatatcgtcgaaaaaggttaaaaagaaaagagagaaggacagaaaaagaaaa
aagtaaagtagagctcgatctcgaaaaaaagaaccattgcgttcgttcttaactacgcca
agaagtttttgaaatttcatcctctccactgaacaataatactattatttagtaacgata
tagaacatttacatacaacgttctaatattttggcttctatcatcgcttagaaatatttg
gctaggaaacattaggacta
>YHR061C; upstream sequence, from -800 to -1, size 800
ggctatgctttgcgtgacgtacaagctcggaggcagttcgtatccaatgtaagaagcgtc
atcaggagttcgaggtccagaggcattgttatcggcagtggtgccatgtcaccacttgag
tgccgcaacatattaggagtaacaagtctaatcaagaatttaggtcttccgagcgatagg
tgttcgaaggccatgggagacctagcttcactcgtcctcctaaatggccgcttaaggaat
aagagccacaaacagaccattgttaccggtggtggtagcggaaacggcgatgacgtggtc
aacgatgttcaaggcatcgacgacgtccagaccatcaaggtagtgaaaaggagtatggat
gctgaacaattaggccatgcttccaaaagacacaagccttaaaacgatacgctaacctat
aacatataatgtataaatgataattaaatacgtacccgggtagtagacatcgctattatc
atcacaatccacgaatcgcgacgcgaattcgcgaaaagacaacaacaataaaggaaaaaa
aaaacaaagaaatttttcgacgatttccatagagaaggaaaacaacgaatagacaaaaaa
atttggggatccaaggcatattctgttacattgtacctgtaggatttactgagagctgaa
accattgaaaactattctgcaattaattatcttcgtacggactatcactactttttttta
agaaagacttatttctattgtttattgtttataattcactctgaatactcgcttattaat
tgtgtgataaattctaaagg
>YIL122W; upstream sequence, from -800 to -1, size 800
attcttggatagagagattttcaaagacggaacaattttaaatagatttacataagaaaa
cacatactgtccgatacccataagaaatttaagaactcttttcatcttcagctttccggc
ctccttttactgtagcctgttcctagacagctaaaaatagtacatatgcagctctgcaat
agtctcaaaggggatattgtgtaggtttacgaaatcatcacatttccgaatcaggacatg
aaggcacaactttccgcacgtagtgttttcagcccccagcgcctgtcggcgcgaagagga
tctgcggagatgagctttgccccgccattacccgtaaaatattactgttttgggcaattg
tggatcaaaaagggaaaatgcggatggtgaaaaaaatttttggaaatttactgcttcaga
tgggggaactttgtaagttcttccttttttttcgtagaggttggaaaattcagagtgcta
agaaattaaaaggtatgcactgcctattctcataaaagcaaaagtgcacaaaaataataa
ggtgtgaagcaatagtagaaaagacactgggaacccaaggtatcttattttaacagataa
gtaaaactaagatcaaatcgcgtactgatatcacttaaggttcgcgtattttaaaggcta
cgcagaagaggaaataaattgcgtgcaatccctgcgcttaactcatacaaaaaggcgcaa
aacatttcaagagtcccacgattaattgcagaaattgaaaaaaaataagtaaagacgaaa
atcaaagtggatgccatatt
>YIL066C; upstream sequence, from -800 to -1, size 800
ctcggtgaatactctatggcgaagagatatgtagacactttatttgagcatgagcgtaat
aacaagcaggtgggcgctttgaagagtatggtagaggataagatccagaaggaaacactc
aagggtgttgtcgtcgctggaggcgtactagccggcgctgtggccgtggctagtttcttc
ttaagaaacaagagaaggtaacaagcacataaaaaatcagcacatacgtacatacataag
aatgaatcgcacgcacgcgtaaacatttatcatttaatcttcagttgttagataaaaaaa
aaaagaaaagaaaagaaagtgaaggcttgtttcagtttgaactaggtagcagagcaagcc
ctcgttcttggctgctaattttcctaaagtagtaaaaaaagccaagttatctgcctacgg
ttgtcacagcaacattgcgtgccgttgttcttttgtttttttttttttttttttttcgtg
gttgtcgcagcaacgacacctaggcgctgctcaaaggggcaaaaacccggttgccatggc
gaggaccaaacgacaagatgggaaaaaaacaatagtctattgttaaatcgtaatactgta
ttgtgagatgctgacgcgtttcgtttttcgtgtcagcgttctttatattgtttcgtgttc
tgctgcaaaacgtatataaacgcactgctattttgccttcttttgccttcttccttgcct
ttctctcatctcatatccaagttgaaataaatatgacaagcaagaatagcagcagcaata
aatcaaatactcccacacaa
>YIR008C; upstream sequence, from -800 to -1, size 800
ggaataagcggccgttctgcagtatgtcttttcgggagactctttctgctacagattttt
gtagattctatatctactccatattgatacatgccttgatattatttgtccgttgacgac
catctataacgccgggttgtttggatataaacattttggtttggttctgcgctcttgact
ttgatgtgcccctatggcagctcttctcggtatatacgtgctgctatgaatagagcgtta
agccagtcatagtgttttagtttcactcttgctgaactcaactttcaaaggcttaccaaa
gaatcgctcgccgtttaatgaaatctgggccagactggcctggtcgatggttctcatggt
gataaaggcttggccccgctgtttcttgaaattcatgctaaccttcagtacctctccaaa
cgtagcaaagagcaaaaaaaggtttactcgcagtcgttgcatattaattttttcattaag
ctggctcacgtacagcgtatttttagcttccgttactggttcagccacagtgtgatgagt
atcgcgatcaatcctctgctttttccttgctggttcaaccattactatatcctacgtgtg
aatgatgcgtgagtttcgaaacagttgctcggtcagtgccctttgccacttttacctatt
gttttctttcagttgaaaagtttcataacgccaaaaagataaaaaattaatcaaaaatac
tttgaagctgaagagaaaagcgtgccataatactagcaaaaattagttttagcaactcaa
aaaactgttttataaacatc
>YJL194W; upstream sequence, from -800 to -1, size 800
agggacctcccgccaaatataaccacataatacatggcaataaaaagcagtaccggacga
ggttcactcaaaggctgcttcccaacggtaaactcaaaatcctttggctggaagcgacct
gcagtggcccacccaaccgcacgattgaaatagtcccacaaataaatattaaaaaaaggc
ctatctattgttgggcgaaacctagaggctttctcgaggcaaaaatttttccaatcactt
accatacttgcttgcaaatttagctctcaagttccttaaaattgataaggtatcctacct
taatattcatatcagttagtcttatatacttctacctctttttctggcttcctttctttc
ccttatgtccttcggtttactaatccgtaaagccgacgcgggtaagccaagaccctgagt
ttagaactaatatttcgtcacgtcacgtaagtgcaaggtaataaaagcagcagaaatatc
tgtagtttcaacaaaatatgtctggcttgcgatttgttgtgttttgaaactagttgctag
tctgcattcctttgttttccctgaattacccaaagaagaaagcgacgcgaggcctcacgc
gtcggagtttccagatcaggaaattacccacttaggaaattgagttggctggcagaaaag
atataacgccatcttgaaaaatagtattagttagtctattttttcatttatatagtagag
gtatattctctggaagaacaattttggaatattcagaacactgcgctgcactattttcat
caatagtaccatatacgttc
>YJL187C; upstream sequence, from -800 to -1, size 800
atctgcgtatatataaaacactttaaagccgtgttgatcctttagttgttacactttttt
ttccccgccgatgagaaagtgaaaaaaaaaatccgcaagaacggggaaaaagataaaaga
aggcacttatctctctgaactctgcaccgaaacatgcatctgtcgtctattccgacttgg
caaccaaaagaagcccaagagctagttgcacttaaatcagtagaatcgtgagattgttta
ttatcttacttctgttagagtgcttcgctttccatgcatcaaactatggatttgtgctga
tcttgcaaccatcgtcctctaaggaaagaaatgtggcacctttaaataggttccacctca
cagatgccaacatgtgggagatagggggctattcgcaatttattaacgtctctagtactg
gtaagcctttctaacattcttgtggtcacgtgatgtgtatgtttcttttttttattcctc
cgggtgataacgacgcgaaaaatattttttcatttttcttttaaccatcacaatttgcga
cgcgacgcgaaaaaaatgcagagaagtaaaagaatgctggataagaaatcaacaacacag
ttgaacattggcgtgcccctgtgtattaagtaaaggttgtccaagaggctcttttttgta
tgtatgcgtgtgttaactatcctgcacatcatcttgcgcagttagtccaataaaaaagga
ttactactgaacaggtcttactatttttgattgcgtagtgctggggaaaagtaaacacac
acaggcgcacacgagaacag
>YJL173C; upstream sequence, from -800 to -1, size 800
atcagaggttatggaactgacaacgtcgtaggaacaagcgatatgcaaatcccggtgtcg
ctttgtttgtgtatgctaaagcttatatgcaatactcgcgaaggtactataatcccttgg
actaggtcatcccaattctttgtctttatcagtaaactcttatcttacctttggtctcaa
actggtattttatttgctgaatattaactaccactagggattactcgtaaaattatgaaa
aaagtaccatatgaactccaataacggtaagtgatcaatagggaacagcaagtctcttct
tctttgcaacgtcaagattgatcctatgctttcataatttccctacatgatggcagtcat
actccaattaagtgctacaagaaagaggccttcgcaacaactgtgtcaacgcttgcaagt
gctaaattgtactacagcaccagtggtatctcctatagtcagttacatagtaaaatattc
agaggtccattacataaatatatatatatatgtagaggcatccatccatgtttgtcgatg
cagctgcaagcacccaacaagaacagatgacagccaacagtcgttgactaacgtaatggg
ccactgctgagaagcatccaccgcccatgccatggttggaatcatgacaagtcgccctat
ataatgccttcgttctttaatattgacgcgccaaatgtggcaatacgcgatatttttttc
gttcgtgtttaaataaagagcaatataacacacccttcaccattcttgtagaacatcgtc
taccagtaacacaagtaaaa
>YJL158C; upstream sequence, from -800 to -1, size 800
gaatatatataatgcgtcgtaaatagcagttaatgtataaatagaaattgagtaaacttt
aattttgcctaagaaagaacctattggcgataattaaatctcgtcatatatgcactatat
attttttttcgtttggcgttgtttatctatttcccgaacgggattatttccctgaattag
ttcataatgaaaaaaactcgcagccgggtaaccctcttcgtaccaaaaatgcacgtgtct
gtacacaattataccaacatggttgtagcatttcaagttagcttgttcgagctgtatagt
aaaagaaacgtcgatgtggctaatttgttccggtgactttcaggtcacgtgttttccatg
cgtgcgttgcttcttcctgcaaatccacggctcgtaaaagaggacaatcagcttttttcc
gtggtgcctgaccggaccgcctatgcattccatacgatttccacgggccagatcccgcct
agcccttccagcttttctttttccccttttgctacggtcgagacacggtcgcccaaaaga
aacgggtcagcgtgtactgcgccaaaaaaattcgcgccgatttaagctaaacgtccacaa
acaaaaacaaaaataagaaataggttgacagtgggtgaaaaattctcgaaggtttcatct
ccaaacagtcagtatataagtattcgggaaagagagccaatctatcttgtggtgggtcta
tcttaaccttctctttttggcagtagtaattgtaaatcaagacacataaaactatttcac
tcgctaaacttacatctaaa
>YJL115W; upstream sequence, from -800 to -1, size 800
taggcctgcataatcggcctcacagagggatcccgttacccatctatgctgaagatttat
catactattcctccgctcgtttcttttttcagtgaggtgtgtcgtgaaagaaaacccaca
attaaactttcaacaaccgggcgactaggaagagagtagtgggcgcggatgacgaaggct
aaggtcacttcttcgtttcctttattggggtttccgtgtagccttcccctgaatagtgtg
ggacgttttatgagaagccgtaagaaataggcaaattgagttatgacaagtagacatgat
gccgcagccttgcctgactttacgtctccttcatgaataagtttttctatcgagttcttt
tccttttttcgccttaattagctcaattaagcctgtcctcactacttttctttttcttat
cggctttgtgccacacctaaccttcgaatgctgttttattccgttcttacatgggatggt
aatgccttggcgagaatttcgattttcaggatattgtcttggtggcgtcttttgctgtta
ctatgtgtttaagagagagctgttctacaaagaacttttcatttacgcgttttttccttt
ttttttttttctcatcctaaacgcgtaaatctgttccctttttcatgtaatgggcgtaca
accgacgatggaaaaatgaatcttgcaattttaatactaacacttggaataactccaaac
aggtaagaggctcacagaatctcgaaagtgtaacagcgtactctccctaccatccaattg
aaacataagatatagaaaag
>YJL092W; upstream sequence, from -800 to -1, size 800
taataatactaactctttcgtcccggaaccgcaatgcatcctttagttcctctgcaagaa
cacccttagcttgcttcggtgtgttgtttgaatgagaatcaacagcctgagctgagctct
cttgctccactgtcgccatattgccatatcccagcgtttgtttggcaaagctgttcatga
accttgtcatatatatagaaatcggtaaaataaatacaagaaatatgctttgttatactg
ctagaaaggagtgaagacatctgctcacgatctacgagatgcggctatttttgatggaaa
aagatacatagggtcaggcatttttgccatattgaataaccaagatggtactgagtactc
aggtaatgtatattacattgagtacttcacttgtatacacaaccactgcttcgtattgta
tatcaagtatctaactgttgataaactacaactttctcttcaaccataatgatagcgccg
cttaaaacatgctagggtaacgagacgcgaatgcgaaaaactcccaaaaaaaccaaaaca
aacaaaagtgacaacaattagaacgatgctgaagaagaataggagcgagtttagagttac
ctccagctatcctgatactactgcttaggctaccttcgcagagtctcgataaatttgcag
tcggcaagataagaatatttctctacagcttttagacagcttcctgtccctctagtttct
tttgccatccataattgtactctgcactttgagtatcattccaatttgatctttcttcta
ccggtacttagggatagcaa
>YJR057W; upstream sequence, from -800 to -1, size 800
acatcatgaccagcttattcgcaaatgtgattttcggttgggaagtattaagtcagcatc
atcatatgaaaatacttcataacttttctggaggataccttttgaagagagaaacctgta
ttttgcacagtggattagagccgaaacttcatatgctgctgcgttattttccatagctat
agtaacgttggaacaagaatcaactattacctatcgaagagttttcatgttactattata
ttatcccatactgtgtaagaagataacataaggattgagaaacagtaacaaagtctaatg
aaagctaaaaatgcaaggattgataatgtaataggataatgagtgacaaagtatcaaaga
aggaataaaaaaaagacattattatgttgaactagtgacacccttttgtggattcctaca
tacccagagagaactcctagtatattctgtatacctaatattaagtctttaccaacaatg
gaatcccagcaattatcaaaaaattcacctttcttccaaacattaatttgttccacgggt
ccatttttataattacgaaataattgtgcattggtaacaaagggagaaagcgatatccta
aactagtaggttacagttgataatataaaaagttggaaaatagcttagaaatgaagaaga
gaataacggcttctatgcggttgtgacttttgacgcgttaggcgtggtgctaaagatggc
gaaaaaatgtaacgtcttcccaagaagtacgcttctaaactaaatatgattcatagtgga
cagaaagatcaccattttga
>YKL113C; upstream sequence, from -800 to -1, size 800
aagcacccaaggtgggaaattttttgcctccatgggctccaatggccaggtctttattaa
ttatagggtgcttgtattcataataattcacgactaatttgtccatccttgtgaaattgc
aaatatggtgatttgaaacgtttcctagtgcagcaggatcacagataacgtgtaaagggc
ttagcagttgataatcctctctagttgagatctaaacaaaatgctgtcactaaccgtagt
attaaatgacacactttggtgactttcgttaatggggatgtggtagtggccattgccaat
aaacaaaaagaacagggaaagaagtagaaagtgatataagtttgcttgccacttttcgtt
tttcacgaaaaaaacaggcgaaaaaaaatgctagactagtacccggctgaatcacacctc
gttaacagtgactttcggtgacagatacccgattgggcacccggctggtaagttatgata
gaaagccaacgctgtactattggcttagctatggcaatattttgattatcaactagtttt
attaacgttataattagtgtaaccagtttttcatctatttcatttatttcatttatttac
tttaattgcagatccccctaacgcgtttaaagcttttattcactagcttatgtatttttt
ataggaaacgcgacgcgtaacatcgcgcaaatgaaggttttgatgtattataatgaggta
ttcttccttatatacatcgatgaaaagcgttgacagcatacattggaaagaaataggaaa
cggacaccggaagaaaaaat
>YKL101W; upstream sequence, from -800 to -1, size 800
agtgggttcttgtttgatgcttctttatctgataccaacaagcgcaagagataagggatt
acaatgttatcatgcctcagaaagtaataggatgacattttcttgcaaacgttgacatta
aaaacataaagtaccttacggcgttcggagcctacaagcctgccacaatttgagccgctg
cacaagagaacaccgaatgaacaactggctgcagctgtcgatgaaacctcagcgaataaa
gcacacatttgtgcgttttacaataacagggaaggtggaatgtgttgccttcgtccttat
ttttcgcgttgtgaaatatttttactaatttttcttttcgcgtggtcattttcgcgttgg
gttgtttgggctaaatagtgaaaactaatctccatcacgtaccgtaccgtcttgtaccgg
ctgggagcagcattatagtggccactcttattggcgttcttaatataagcaagttacctt
ttgctcgaaacctgtttcttcttaaaactccctttggatcgtaagttcgctagttatccg
actgcaaggacgtaaattggacagcgagaggccattaaaacagagagttgaactcaaata
gatcatcaaataggttggatatccatcatactacttgctactaatcgcgaaaagagataa
ataataaaattacaagaaagacaaggtaaaaagaacgacatagatttgcgggacaaaaaa
tactgataaataaatcaacaaccaactatattcactcctttattatttgttattaatatt
ttttatttttaccacacgac
>YKL096W; upstream sequence, from -800 to -1, size 800
agattcatctacgatgctttagagctagccttgttttcttttttatgcttcaagagtaag
tagtgaagaaccccactagacaaatactaagggatgctgcaaccacgtcttatacttcac
ccatacataacattggaatctcattaatttttgcaaagatatggtgaacaagtttcaaaa
taagaatgtatgtgtaccgaatcgtagctcgaggtaataatgaaaaaaaaaatcggacat
ctggaaagttacgaatatagaagcagatacccctcttgacggcaaacattgtgtgctcga
ccttctatcccgttaaaatatcataataaacaaacccctcccgcgaaaacaaaaaaagag
agctaaaaaaagtacttcttcgcgttatagatggtgccgcaccgtacgtcataactaaaa
atagcgttagccacagctccctgaacgaaaagggcccttcggcccgattggaatacgggt
ccgcttacgtctgtgcgtgcgggttgtcccacaacggtaacttactccaggagagccatc
tcgaaggtgccacaaaagaaaacaaaaaaaacaacaaacaataagctctgtggttcacgt
tcaatgtagtgttttttcaccttttaattttgataatttgtggtgcagaaaaaaaaaaag
caaacaaacaaaatctcaattatttaaaggacgatcttaacgtttctttctttcgctatc
ttccttgaattttttttctgtctgaagtaaaatatcccgtaacaaactaataaatactac
gaaagtctcaaaaaacaata
>YKL045W; upstream sequence, from -800 to -1, size 800
gttgtatccactattatatgtcctggaaaggtttccctagcgttttgaccctttcgtatc
ttgtaatttaagcctctttttaccaaaaatcctcccgttcgcacacctattaagctgctt
ataaaatatgagtatcaacacagtaacagtgaatatataatagatgagcccattatacaa
agagtacctatgatcatcatgaaatccgagctttatttccatctgccagttttctttctg
gatgtacgaaattaaatcgcgcctcgaacgggtgcaaaaccgggtgacgggacaccgcta
cgaatatagtacgatacacttatacatatatggaagcatttatagcgtatattcatcgta
cggtacattctttaaataaatgattgaatttttctgaaccaacagttataagctgagatc
cagtgcgttcatgaaacggaacatcttacatcatcaagagcccagaagcacggcgtagga
ttgtttccgctgctacagacagacatggaaacactgtttttatcaggccaaaggtgatac
gacaggtctcttcttgtttcaatattgccttacatatctgctgctcactctatttgcttt
ttcctgctcatttatagttaacttgatttgaaattacgcgtcgcggggaatcgcgtaaaa
ctcgatattaaatcctgtgattttgcaaaagtaaattttttactatctacatctctccaa
tttgcacaactttgacaggactgataactacccaggtggagcaaccagtgacagcaggta
aagcacaataaggagaagaa
>YKL042W; upstream sequence, from -800 to -1, size 800
aagcaagaaccatctgataataaacacgaaattgctactgaaattaagccgaagagtatt
gatgctttatcgaatggagcatctactcagggtgctggcgaactgccccacttaaaaatc
aaccatatcgatactgaggcccaaacaagtagagcaaaaaatgaattatcataagcacat
aacataatccgttaactctttgctctatgaacaagaaccgaagttctagaaaggctgata
ggattcgtacaatcatttttacggtcgaacttctgtagttactcgatatataaatataaa
taacggacataaaaaaaaaaattgtaacattataaatcataaaatcataatcatatctat
ttctaacttctgactattgcgcaattcgttagagtctttccaccacgtcgattggacaaa
tctttatctgtctacttctaatatactgtacatcatacctgtctttttatgctgctattg
tggaggaaccgtcatcttttcgcgcgaaaaaacaatatgatgcctttttgaaacatgtta
ttatttgattttttaatggcttctattacgcgtcgtggttggtgaacctggtacaaaata
aataaaaaaatacctgctaaaaaatatcaaataaagtaaggaaggtaatacaaaaagaga
gcgttggctcgtgttacacaaaagcggtttcgaacacaatcagaagaaaacaacaaggac
ttttttgcagcgccaaaaaaaagaaaaaaaaaaccaagagaacgaaagctttataatagc
cttttttttttttagaaaac
>YKL007W; upstream sequence, from -800 to -1, size 800
gacctcactttcaaattgttgtttgaagggcttggctttattgtcgacatagctcttgtt
tattgatactgtgtctatctaaatgtttaccggaggtatgaataataaaaacaatagcga
tcaaccgacaaaaatatctgtatggaacagaaaaacggtaacgaacaagaaactgtagtt
ttaacttaaatcaggtccggattataaagccgatgtagcagaaaaacgggttcacggaat
acaatagccaaataacaataaataaataaataaataaataagaaaaaaaaaaagcaagta
aataaaacaaaacgggatgcaacaagccaaggagggaaacaatagaaaaataacttaaaa
atctttgtctagattccaatactttctccctcctcccacgttatttgtctagcatgatca
ggtacaatgcccaccgatatgagaaaaaagagtgaaaaaaaaaaaatgacgaaaatggtt
ccgcggatctagcaactttgttggaatgaccggaaaagacagttgtttcctttccaacta
tttttcattcctggtctttttcctgttgaagcccagcattttttttttcgcgtcgcgttt
tttcacaacagttcggatcacgtgataatcactgcacgtgactatcatgtgatacgatag
ccgggttatgatcccctttttcttcctattggaatactgattttacagtggctagtactg
gatttgagtataggaaggtgttagcaactgtaaggtactattcagaccgttaatccaacg
gatcataagagcgacagaaa
>YLR103C; upstream sequence, from -800 to -1, size 800
catcacaagggttatttaaaacttgatcttcatatgattgttgctgttgctgttgctgtt
gctgatgatgaccgaaattgaagaaggcattcactccagtgctgccaaaaataaacaatg
caaagatgagaacgatactccagcgactttgactcatactacagtaaaatttggtcgttt
tttgcctggcaaaccatgcctatttttcgtcattaaaggtcttctgagctttcatcaaaa
ttatctctataattataaaggacagctcagagccacacccaaacatctgcaaaggtaaag
gccatctttcatctcacattgcctaacaagaaagtcacattgcaattgtttcgagaagaa
aacattaattcaattacgtggttcccatgcgtctgtgttaagcgtcaatttatcatttga
cgaactcgttgcaaccacaaacaaagcaagggccgcatttatcaaaggaaaaccaaccaa
aagcataaataaacgagatttttattatgaaaaagccatgcgaatcctactagaataaat
tcaaagtgaagacatttagtcaattcgatcttctctctcttgctttaactagtcgtaaaa
cctaataagtttcattcacgacgcgtatttttttttcaacatatcatctaacgcgtttta
agaaatttcagtaaataatgaagctgtagtaatgccaacaatccattgtggctactttat
acaacgcactatagagcaataaaagtgtagcaataaacactagagagaaggcacataata
acaagaatatactctcgcac
>YLR183C; upstream sequence, from -800 to -1, size 800
ataccagtctcgtatcgtccagtcttgctaagtataaatttggtgtgcatgcgttccgat
atttctcttcagataatcataacatttctccacggtcgtcaataacaggttcacagtttt
attctcaatgtcctactacatactacccatttttgtctatattatttgtatgaggcttta
gcaaatacctcttaaaagtaaacatttttgaaatttaatagtaccctcatatagagcatt
tctcattcttacacttgtaatattgacggtgatgagaaagctaccaggagaacatcaacg
tttggaggagacagaccgacggaccacacttcaccagtatggcatcgccctgcctaccat
cagcctagagaacgggcagacggattgacttccctttccccaaggggccgccttcttgtt
gccggcctgccgaagtgtgttttagaatttcttcgaaagagaatagtctcgacaacgttt
tgtcttggaaaaccttttgtgtacggatgtttagttaataataatgtacagatgttaata
tggttttttttttttgatatgaaaacgccaaaacgcgaaaaaaaaatcccgtggcccttt
tttcttaagttcatctctatggtttgctttcgtgttttgatgagaatgaacagcggcagt
cgacgtaaactaaaattcatcaatggaaactctttctctactttcattcatttagaattg
aattatagcaatctactttacgtacaaaagtccatatacatctgccacgacacatcaaag
attaataatcacaagaaggc
>YLR342W; upstream sequence, from -800 to -1, size 800
tcacagtatcttatcgagctaactattttcgacacacatgaaaaagcagaaatattaacg
aaaaagaaaagaaagaccatgtcatgtacgggcaatcagaatctgtaacaagcgccattt
ttttttctgtatcgggccctccttactgctctccttccgtgtaacgcgttatgaaactct
aatcctactatcggcgactctctcgaaatttttcttaacgcgtccttgtactgcgtctaa
cgcttttgccacttggatttctattataggaaatagtctcacttactgggcgacgaattt
tcgcgttttgatgaagcacaggaagaatttcttttttttttggcttcttctggttccgtt
ttttacgcgcacaaatctaaaaaaagaaataattataacctagtctcgaaaattttcatc
gatccattcgttcctttttttcgattttttcagatcaaaattcttgtttctttctttgtc
ttagtttatattaaaagatattttgattttactcctgaactatttattctttctaagaag
gccagaacactacagctgttttaaccgactacgaagttctccattctcgaacactagcct
tcatttaccaaacaggaactagcgtatatcattagtccttattcgaaaagagattggtag
atatttattgtagtttgtgagaaggagaaaatactgtcattggactgatagttagaggac
attaacctctcttacgttcgctcaaaaaaattaaaataagcaagtagctgaaatcaagtc
tttcatacaacggtcagacc
>YML027W; upstream sequence, from -800 to -1, size 800
gaagccttccaatggaccgacaagaacggtactgtcttgccatgtaactggactccaggt
gctgctaccatcaagccaaccgttgaagactccaaggaatacttcgaagctgccaacaaa
taagacgcttgcagagttgtctaaatgactacttatttaaaattcactctttacgtttat
acctatctatctatatataaaacccataaacttaatgctattcactgacaaaacgataca
ctaccgtctaagaagctattcacactagctcagttctaataacaatcatcgtctggctct
aaaacgcgtaaaccattcactgccacactcactttagctctgttgctgcccttcatacgc
tgagacgcgacgcttcttttctttcatatgatttcccttctaggcgacacgccatgcccc
aaacggggaacaccgcgaattccttctggtgcccggtttcctctttgggaagggcgtcaa
aatggtacagctcgctatagtcgccaattactgcagatgcttaaaggcttctgcaactgt
atgtccaacctagtacgtggaaacttcaaacgcgaacaatctgtatgctgtttcgggcta
cttattgctctatacggtttttagtggacacgaactcttgtaattattatatatatatat
gccttggcattttaacaagactctatgttgtgatttcagtatgatttgggtgaaaacaca
gtggtgaccacagaacaacgaggtaacagttccagaccactacctttccccttcaatctt
tgtgatttgatcaattcttg
>YML021C; upstream sequence, from -800 to -1, size 800
actatttgctaaacgtgataaagtgttattatccgcatcagtgggaatgttatgcgtcgg
ctccggatcttttttgttacggccccaaaagaatggccatgctcgtggtcttgtgttttt
ttctactatagctgcatttctgtcttttttgtccttctcacccttctcgatcctggtggt
ttcctttaaaatcgttgtttgttgattatcgtgcaagcgtgttccctcatttgaaacatt
gtcattttcttgactgttgtcttgggcggtttcctttcctttatttttattagataactc
cggttcttcctcgtcattacctccccatatagaccaggatttggttgttctgtgcttagg
ctcactaggccccatacgaccagactgagtatgtactgagcgcagtgaggtcgttgaaga
tttcagactgcttttcggcgaggaatgcaatggagtcgtgaccattctacctactggtac
tctgtatataagtctcttccaattcttcgtaatggtgtctatttgtagtgcaaaagtgct
atccaagagcagtgataagcccactatatgtataaagccgaatctagtgactggtgggaa
taaaaaagatagttttcgaactattcttatatgaactttccatggaattacctcacgttg
ttcacattagtgacttgtaaaaagctttacatataaactcaatattttccctattgtcaa
aacctggaatgtgtccgcaacgcgtaattcatccataatgatatatattatcagaagctg
tacacaagccgttcacatac
>YMR016C; upstream sequence, from -800 to -1, size 800
acacaaaaaattcatattccgatttctctgcaaagaagcctgagcgggaactgcatgtcc
gcttgacttgtcttccctccggttagctgtgcctgcagggaaaccgcagtagaaggactg
cggaaggatcttttcccgccgttgatgtaatctttaaagttaatttttccctcacacagt
ttgcatttttcccgcatgttgtccggtttttctttcttttgttgctttttcttccgtggg
cctgacggaacattccaagttgagtgcgatctgactaaggaactagtagaggctaccgct
cagtaagtttaacagtcggctaagcatcgatcatctcattctttgccttcactcagttct
tcgcaatagtacagtgctgcgcaatagacgcacgtatcagtgatgtattctttctcttgt
cttcacataaaaagtacgtagatgtgttgcccgtttgtgttttattaacttatcgaatgt
ggcaagccgacgatacaaaagaaaaaagttcatctttaacacttctttttgttagttttt
gaagtttttccccactatcttttgcattagttgtgtgtgcctgtgcgtgtgtaagccttc
tagtatagttgataatccttttccatagctttttatattgcaagcagagagatatcattt
tgtgctgttttcattaaacatacttcacaattgtataaaaaaaaaaaacctttttgatct
ttgttttcagaaattgaaagtggatttgttaagcacagtacaaaatcatccttatataac
cctggtaaggtccttttgtc
>YMR136W; upstream sequence, from -800 to -1, size 800
gcaagagaaaacgcacaggagtaggagcagcagaaaggggaactaatatggtttttccgt
ttgcttatttttatttttttgttgagtcatgggcacgtcaccgcacaacagccgccgcag
gcctgtaccgctacgcgtctatcactgcgaaacatcgctacttctgtcgccgcgtcgacg
ctggtccagaccacaaaaggatgcacgatcagaagcactgtaccctgcagagttggagat
agtgtaaccgtgacttcatttttcaagcgtggtttcacattctttttgcaccgcccttat
ctcagatatagtttcgttcggttgctttgctttccccaactgaaggtgctggatggcggt
ttttccggctgctgcgattttccctgcgcggggcccggcgcggaattgtgcaaaagctaa
aactcaacggttattttgaaatataaggttataagcaaatttcctaaatttgcttaattg
ttaatgcagttgttattgcattaagacattcggctatcgtttcctttcttcgtgtcggca
atcttgtataaaagttattttttgagtttcagtttcttgtatatcttggtatatattgaa
ggaggattttttctttcctggtccttttacttccttgcgtcccctcatatttcttctatt
tccgttcacggcgtttttttattttctccatctacttttagtgatttcctttgctctaat
attgttttcgttcatagtgaattgtttgttttcactttaataaagggcttttacgacttg
tctcaaaaaatttcatcgag
>YMR199W; upstream sequence, from -800 to -1, size 800
ggtaaagccacgaaaacaccgcgcgtaaaggggtaaacaagtccattcctacaacctctt
ggagaaattctttacctactacaaccccgcgcctgatactttcagtattcatgacaactc
gagccagatcccgctcgtgggcgtgttcattctgtgacgatccactagcgacttctttgt
tcagcctgcaagagacgcgttcaaggaagaattcgcgattttacttcttcgagggaatct
cgcaccgcgttagttagtttccaaccttgaaagcatcggagacgcatttttggcgatttt
gctggattgagctgaatggtgccaggtcgaggctgggagggagactaactcgaaagtgac
gaagactcgaaaattaaaaaaaaagatactgcagaaggcaagattgagaatggagtaaag
gcagcgtgggtcccctgtggaaaccgcagttttcctgcgccaagtggtaccggtgcgagt
gcagcaattaatctctcgatattttcttagtatctctttttatataagaatatattttgg
aattggtaatgcttatcttcaatagtttcttagttgaatgcacacttaagagcaaattgg
ccaaggagttcttcgttcgctttaatttatttcctggttattgtcaatttattcatccca
tctccccaggatagaagaaattagtgtaattttgctgacaatacattttaacgacgataa
caataatagcaattaaataaaatagcactaccaccactccactgctcgttagctatttct
gtaaaataaataaaaagatc
>YMR307W; upstream sequence, from -800 to -1, size 800
tattttggatgaatccaagaagtattatcgcgcataaaagaattttgactcgaaagcaga
gagcattaagaagtaggatagtttcaaaatatttctctctatattttgtgatgctaggtg
tgctcctttttatgctcatcgcgccattctttgctggtgatttcgtatctagtccgcaag
aattgctggaaggcacccttttcgaaggaatcttccaacctaacaaccaaaacaacaacg
atactggtccaaatgctccatcgacaatcctgactacaacaccaactttacctaccttta
ggactgtcgcatagggataaaaaaaaaaagttattttgagtagctgataaagcgagctgg
tgcctatcatagccggctcagactttttatgaattcacaggccagccctggctattcttt
tgcgtacttttagttcgatatattttcgcggctcgcgttttgtttgcttcttattttaca
ctgagttttcgtgccgcaaacgtggagatgggaaaaagaaaagtcgggaaaataatgaga
aatttctacttttggtattcctcatacagcctgcgcggtttattagtaaaatacccgata
atcctcgaggtttgaaaaacttttccctctactactgttgacacggatttttttatttaa
gaggaaaagtcgtggttgttttcctcgaacaaattagatatccataaatagttgtgtcgt
tttattaagctatttcaaaatcagtttttatttttaaagtctgataaaacaaaaacaaca
aacacagctaaatctcaaca
>YNL312W; upstream sequence, from -800 to -1, size 800
ggtagcggaatttcttgatccggggtaacatcaaataagcttttttggccggttatcctt
tcaagtaataatagtgataaaaccaaatacaatggatcatccataaattcgtaggcaggc
tggcccataatggctaatgagcgggaaagggctgtattaactgctcctatttcaattcca
gttttgccaaacaaacctgagattgctttcaacctagctgctgggccggtgtagttattt
tgaataaaggtctgtaagagggcaatagccaaaaatagcatctcattttcttggcccatt
ttgaaaacctcaacgttaagaaagtcatttagagcagcaataacactagatgtggatatt
tctcccgaaatactaatttttcccttaaatttgtccacaaattgctgtactagctggtat
gattcaccactgatgatatgttcagcctttttcacatatgtctggtcgaaagaaccactt
ttcagagattctacttctgcagacagcaataattttgcatgcaataacgtctccataatt
ttgcaaccactagtttactttttgcctggtctgatagcttctttttagcaattcctttgg
cctcgatgagcttccattttcaattttcatcttttttttcacgatgcgaagtttcttaga
taattatcgccatatacgaaacgcgttaggaaacgcgttctttcctttataataagcaat
attatatcaacttaaggtggaagtaatgtggcaaaatcgatagcgactatctagaacagg
ctagtttaagcatatacata
>YNL283C; upstream sequence, from -800 to -1, size 800
aatatccgccctggcaataggatgtgcataattgcagttaaagagtgcatcgcatttccc
ccgatttttgttctactgaaagtatgaaccctgctgtcgcgttggccagaacagccagct
agaccaatgcacctttatcacgtgactattaccgggtaaagttacggacatttcgcgttt
tttcctgttttttttttttttcgcggtgcggtgttttgtgggaatgtgtttgtttacgga
ctgtttcgacattaagcagaatgtttcaacagtgagccattcttgatttggtcatctggg
ccctatctccttttactatgaatttgcatatgtttgtatgttgtgatctagcacttctcc
cagaagtgcatttacagcaggttttttgtttcgttttataacactctgtttcggtctttc
tttttaagattgtcagggaaaagagttccagcgactgctttatacctgtcctccgtcctt
cgaagaaataaagaggagaaaccctcaacgtaaaacatataagcagttttcaaatcatcc
actcgctttttcaattctttactattgctcagcacgaccaactatagctcaaagcgtggc
tagcctttgatttaccattattgctctttttttactttcatttctaccttcgtttttcgc
caaaagaaaacaaatctagtgaaaacaaacattgctgttcggttataggacacgcttttt
tgtatttttacagactttctggtttctaattgtttcttctttgaatttctttttgaccaa
cagcattatagaagtggaat
>YNL262W; upstream sequence, from -800 to -1, size 800
caaaaagttgccagagtccataattcgttgccagttcttggttccgttaagaaaaggaac
taggatgagtttcaatttattgatgacataacgggtgctgacttgaaaatacgttgaaat
ttgttgagagccggcagcgtttgcagtggctttattgaccgtttcttgaaactggttaaa
gttatcctgaccaataaaattagaaaatgcgctctgccctagttggaatgccatcgaacc
acgaggatcttggaatggaaaaccaccgccactgccatttacgtttgcattcatattcgc
attaccttggccattcacgggcgtgttcctcggaatttgcattggtcgttgctgttgtgg
agtgtgggaaaagcgatcgttaacgccattctgctcacttgttgcatatgcgtacggatt
ataagacatcttggtatgggcctttggttttcgttttctgctattgatactcagtagcga
ggtcttacaatcgaaaagtcaaaaagatgagttgtagtataaaacaacagctctggtgtg
caatatggatcttgatacagagtctcggatatgctgttttagcactgagaaaaagtaata
gtaacactgtcagtgttcgtcaaaggcccaagtttattgtcatttgaattgtcagaatgg
tttattttcaggtagggtaaccagaacgcgtaagtttcttgcatcttttaccattttaac
tggaagaggacctatcaaaaagagcatatgatgatgaaagagcacattctatcaagataa
cactctcaggggacaagtat
>YNL102W; upstream sequence, from -800 to -1, size 800
cgcgtggagacgaaattgccaagatacgatccgagccaactttaaatgcaagttcttctg
atcacaaggaaaatagtttaaaaagatcacactccggagatttgaaaaataaaaaagtac
ccgtcgaccgcaagtattctgataatgaagacgatgaatatgacgatgcagatttacacg
gctttgaaaagaagcaactgatcaagaaagagttaggggacgacgatgaagatttattga
tacagtcgaaaaaatctcatcaaaaaaaaaaactaaaggaaaaggagttagaatcatcga
tacatgaactgaccgaaattgcagcatccttacaaaaacggatacatacgttagaaacgg
aaaacaagcttttaaagaatttagttctgagtagcggtgaaacggaaggaataaaaaaag
ctgaaagcttaaagaagcaaatttttgagaaggttcagaaagaataaaataacagactat
acagtttaattatatatatatatatatatacgtgcatttttcttaaagaaatataacttt
tttcttgtactgcctgcaatctctattcttcattcatcacacatctattcaaacgcgtta
aaatttttttgttagcctataagtaaaacgcgtcgcgtgtatccaattttactgaattaa
attctttactcattggatgatatatatcttcttggtctagacaacgaacacataccaatt
cagactcacgagaaaaaaaactgtcttcactctgctattagaaaccaaatagtatcaagg
cataaaataaacagtggaaa
>YNL082W; upstream sequence, from -800 to -1, size 800
tattttacagaggtgtcacagtcggtatagtgggcatatttccctatgctgcattagatt
tggggactttttctgccttaaaaaaatggtatattgccaaacaggcaaagaccctgaacc
taccacaagatcaggtcactctaagcaacctggttgtacttccaatgggtgcattcagtg
gaactgtaggagcttctgttgtttatccaatcaatcttttaagaacaagactacaagccc
aaggaacatatgcacatccttatgtgtataacggctttaaagatgttttgttaaagacgc
tagaaagggaaggttatcaaggtctatttaaaggtctagtaccaactttagcaaaagtat
gtccagcagtttccatcagctatttatgttacgaaaatctgaaaaaattcatgaatctgg
agtagtgataataacatatgcatatgtatcaactagtgaattctatttaattataaaccg
ctgctgcggtttgtgggcgtactgtcagccaagctttcgttataatatatattcttttca
acatgtacatagctagaactctagaaagcacagattaataccgattctaatacagatttt
aatgacctcaatagttaattgatatttgataaaatattataaaaatcgtctataacagaa
cgcgaaaagaaaagacgcgtctctcttaataatcattatgcgataaaatgtttcaccaca
tcgaaaacttattaattgagacagaaaaaaggtgtaagcaaaaggaacagaggtatatcc
ctgtgaaatatttatttagc
>YOL090W; upstream sequence, from -800 to -1, size 800
aaaaaaagagaggccctgggagaaaacttaacttttgaatgcaatgaattaaaagaaata
tgtttgaaatacaaaaaaaacatcgaaaatatatcaaataccaataagaatttacaaaat
tcgttcaaaaatgaaaggaaaaaagttttagatttgagaaatgagagaaatttgttgaaa
aaggaaatactgttgattgaatgtcatggttcatattctctactccttgtatctaatatt
ctgacatgttatcggttcttactgccaagtgatactattattgaaactgaaagcttaatt
aaggagctactcaacatgaataattcactttcgaaccatgtgtcttcttctgacgagcct
ccagcggagtactcgaaaagattagaattaaaatgtgtagagtttgaggaaaagttactt
tatttctatcaagaacttgtgacgaagaaaattatagacgtcatttacaagtgctttatt
aattattacaagaaaagtaggcaaactgaccaaaaatccaatcagaactccagcactccg
tataaacaaagccaaagacaagttccgcactccatcaagtgaacctcaacagctacacat
tcttttataatccttaatattctatatatacatatatgaaaaaatagaaaacgcgaaaac
ttgtcattttttttttaggcgtttttataatatactgaaaataaaaagaggctctttaaa
tgttgacactctactccaatatcaactgtaaaaaatctctttatctgctgacctaacatc
aaaatcctcagattaaaagt
>YOR074C; upstream sequence, from -800 to -1, size 800
tcaatagtcttgcacattccttaataaacgaatccctaaacatttcacacgtttcattag
aattcccgaagtcctcttgtttcctttcaacatgatcatctataccattttgctcatttc
tagcatcatcgataacagcaacatacttacggaatattggtgttaaatcagacatcatga
gttaataagctcttcactgcttttacgggtgatttcccagcaccgggggaaatgatacta
gacgtatgtgtatgtattctagttattctcattcatctgagctcacaagttgggtagggt
aacggagatctttccttgttggcagttcttaattaaatgtgcccttttcagaaagatacc
agcaaaggtaggaatgatttatcattacatgacatgtatccatattccaggatggatcat
gcgaacaagcttctttcccctctcgtctgtaaaggacgggattgagattcaattaaaaaa
ttagtttcattggaaaaggccaataaaatatgcaaaggtcccgtcattatactgcagcta
cctcaaagagattagctttgtgtcctcaacgtaggaccgcattgaacaggttggaagagg
tgttgcttttttgaccttctttctcaaacttaatatttggtgacgcgttaaatagaaaaa
atgaaaaagaccttaattgacgcgtttcctgaaatatttactatagcatagctgtaattg
tattttctaaacttgtaagtgactgtgtatatcaaacaataaagtatcaaggagagagct
tcataacagaacggtacagg
>YOR247W; upstream sequence, from -800 to -1, size 800
agacaatagtgtgtgtgcattgtaagtgatgcatcatgcaccataatgatttgtttatat
atacccatgtacacttgggtctcatttcctcaattttttcatatcttacccgcatatctt
ttctttcaatgccctacttctatacttcagggttttccaaaaaaaaacagtgattaagca
gggcggcattttctttatcttggggcttagaagacgcgaaagacctgtggctcaatacct
ttttcggaatatgtcaacaacacgaaacgccaaaattcttggccctgattcaggtaccgc
gggggccacgaattttggcgttctgtgcaggaatgacgtctctgccgattatgaaactaa
acaaggtatgctatcggaggtggtctgagttactcgacagatttttctgacgagagtgag
tgtcgttcgagatatttaagctccaaaatatttccctcacctagcttacattttggttta
ttctttcttacctctacctttctaagtttttctcttctgcttccttttcttttcacttgg
catattttatctataaaaaagttttgcaagcgtttaagcaactagtttagcacaacatcc
aaccaagaggtttctcgcgtatttctctcatttttttacccattttacaaattttttttg
ctatttgagccatagtacccattaataggtctcgtccattcccttgttttttttttattg
tttcaattacactacataattaaaaatcacatcactttcactctcaccttagtcgttctt
tatcaaccaaaaataaaaaa
>YOR368W; upstream sequence, from -800 to -1, size 800
gatgaagatttgagacaactaagagaaagcaaattttcaccggaagcaattcaaaatatc
aaaatatgggtatataaatctgtcctaaaagagatagctcctcctggagacttattggaa
tgcttgaaagatggaacagtcctatgtaagctggcaaatattttatatgaagcagacaca
ggagaagctaaccatattagttggaagagctctaaaatgccatttgttcaaatggatcaa
atttcccaatttttatcattttcgagaaaatatggtgtgcctgaagatgaactgtttcag
acaattgatctttttgagaaaaaggatcctgccattgttttccaaacgttgaagtcacta
tctcgttacgccaacaaaaaacatacagatagatttccagttctaggaccacaactgtca
acaaagaagccaagacccccggttaagtctaaaccaaaacatctacaagatggtactgga
tggagcacttttgaatacggttatatgaaaggtgcatctcaggctactgaaggagtggtg
ttaggacaacggagagatatagtttagagaattattattaacactttctctggcagaaat
tgataaataaacatttaagaaccctatatacgcaaccaaagttcctttgatatattttag
ttttccatcaaagttttcctacataaacactaaggtggctagagacgcgtaacaaaagtt
aacgttaccggtaaaaatgtgattatacaaatcaatctcacagaacggtgtggaaacaaa
gtagttgaaggatttcaact
>YOR372C; upstream sequence, from -800 to -1, size 800
atttgtttcaagaactccagataaatccttaaccaagtcgctcacaatgagatccgattc
aggaactttgtttgcagtaccaacagcgccaccaaagttggtaccaccgccgctaccaat
accagggaaatactgcttccattgagcttcttgatgagatgtagcagtcgtgcctgaaaa
acctgacggcactttctgatgcaccgtgctatagttgttcaaaactgtcattgtaggagg
ttttttgacagaatcggatattgcaggttccacaacttgggaagtaaaatttgaatcttg
aaaatcgtggttactttcatattccttaaacactttaccactgttactgtgcgcgttcga
gcgtagctttcgtggtgaatttattgtaagattctccagctggctcgatagttctgcctc
ctgcgtatccatatccatttcggtatgcttttactattcaacctagtcggcaattttttc
acctgaatattgttgaacacttctggcatcctagatactcatctgtatttattcattatc
tgttgtgcatcgttaatagcattccagtaaacaagtttaggtcactacccgcataagcct
tttggcgtttggcgtaaccctcctcgcgaaaagaaacgggacgcaaaaaaaaaaaacaac
aaaacaagaacaaaacaaaacaaataggacagagccttaaggagctgcaaggatcttctg
aatatttggcatcggcattgtgggtggaaaaagtgtccaaattggaataaattggtcaga
atagagcattgattccaact
>YPL256C; upstream sequence, from -800 to -1, size 800
aaggcattttttgaaaccactattcgtttccttctgtaagttatctcatctttttcgtat
cctccgcacttttaccctgaaatgcgaactaaagcaactatacattgttaataatgatac
tgaggttcaaaagtgccaagttatcaattcatgcgcgctttacccggctccatctttccg
aaaacggaaatcatcgcgaaatttgtctcaacggaagtacacgaaattcgtcccgctgaa
cctcaaaactgcgtgttctagtcacgaaacgcgccaaaaaccgttatgtttccgcatgcg
gatacctagcgaagagcacatttggcgtagcctgttaagtataactgctaaaaattgaaa
tgaacaccaactgaaacaactgttggccctttttgaggatctaacctgcgaaatgttgat
ctgacaggcctactgaaaaacggaaaggaaaaaaggcctgcgcaaacgcagaacgcagat
ccgccttctatttgcgtatcgcacgcagcctctggctacttgtttaacttactatctctt
tcatatataaaaaaatagcaatcgactctggtaactattatgctcctcttactggttttt
tagtgaattggcaatagataatatcaaggacaacttacttttattttaacatctacttta
cttcatcgtcaaattttcttcttatatacagcattgctagactctatagctgccaattca
ttcgcttaccacatcataatttgcatacaaaagaaaatcttttcttttttccattcattc
attaaatttaacgacagaca
>YPL163C; upstream sequence, from -800 to -1, size 800
ctacttagaagacttggcatactggttcgccgatcttatccttggctggtcagattcatg
gccaaactttcaagtttttctggtcatgtttgtctttcctatcttactgaattgcttcca
gtacttttgtgtcgacaatgtcatcaggttacattctgagagcctaacgataaccaatgc
agagaattttgaaacgaacacattcctaaatgacgaaattcctgatttatcggaagtctc
aaatgaagtgcctaacaaggataacaacatttccagctatggtagcataatatagtattc
caaggataaggaaagcatgcactgtttatttcctttccttgcttaattgattttttttaa
agggaacaaacattttgatttcaatttccacaagcctagactcttcaacacataatctgt
gggttattgtttgggaaagcattctccgctagaagaatgaaactggcgctcaggtttgat
tctataactacggcagtttttcctattctattttcgttttttgattttcccgccgcattg
gatattcaattcgcgacgctaataattggcatttcgtgttcttaagtaatttcgtgtttc
aaataaccgtaaacagagaaagacccaagaatttcagatggcttagaagaggtagacatt
aaatcaatctgtatgtgatggagagggagtgtatttaaaagacgtaagaaaatgaattat
caagatccgttatggccatctagtctctttcttgtacactagttgtctaacacaaccaac
aaattagaatatatatcgca
>YPL153C; upstream sequence, from -800 to -1, size 800
gttgtttatggactgttctttctgcacaggcgactaacataaagtacctctctcttgtca
ttgatatcccttttgttctatcacatccgttaggattttattctgtgcttactcacgtga
aagagagggaagagtgtaaaagttacccgaaaatctattatggcggctattgtagtacgt
ccaaaacaacgtatttcaatgtaaattcaaagcaaacactgagaaaaaacaaaaacttac
ttattggttcgctcagcacctacctaaatggtacttttagaatgatactgtattatctac
cgtggtatcggcaactataggacggagataaagcatgccaaagtaattcttcctttatta
gatgagatttcagcgtgaggtgaaccatcatttgtttggttggtgcattaatagcctgct
tccttttaattaagccggaaagtgtttgtcacagatgtcaatgaaacgtgcatctattaa
catatttattttcatttcgagggtgaggtggtgtggacgcgttgatacggcaacgggagt
gacgcgtaaaattggcagaaaaatcatcaccgtgggtagacttggaaatgaaaacattta
tagaataaaggtacaggttgagaagataaagggtaccaaagttaccattttgaaatctct
gatcaagaaaaggtaagaaagcagaaaaggacggtagagattattggaagacaaactaat
tttgtatatgcattcgattttcttaagctttaaaagagagaatagtgagaaaagatagtg
ttacacaacatcaactaaaa
>YPR119W; upstream sequence, from -800 to -1, size 800
attttattccaaatgcgggtaactatttgtataatatgtttacatattgagcccgtttag
gaaagtgcaagttcaaggcactaatcaaaaaaggagatttgtaaatatagcgaccgaatc
aggaaaaggtcaacaacgaagttcgcgatatggatgaacttcggtgcctgtccctcgagg
aaatagcaaactcgttacagctagcatctcatagcatgggcatagagtttcagaaatttt
gctcttaatggaaaatataacctctttggggaaaagagaaatagatcctttctcaaaaat
ttagaaaggaaaaaaaatcaaaatataataaaatagattttttttaggttaattttttgc
caatttagctagacttttgaaaagatccaaaaatttactaaaattgaatctttctggtat
taattttgtcctatacctcaagaagtaaagtattctcgaattgatacttctgaaaagcga
aagaaatatagctaaaggatactggttatttattctttctttttttctttctttttgatt
gagccagtgtataataaaaacctactgcgagctattcaataaattgacatagaatatctg
ttgaagcggttctttgattgagcatctgttttccttttgtatttttgtccttttagattc
ttttaacgacattggagaaattttaatcattgtataaaaacttcattcgctcgtttgtca
gaagtttttttataacttgctatttccttccaagaagccttttattgattaccccctctc
tctcttcattgatcttatag
>YPR159W; upstream sequence, from -800 to -1, size 800
gaattaatctgataaactgttttgacaactggttacttccctaagactgtttatattagg
attgtcaagacactccggtattactcgagcccgtaatacaacaatttacaacaagattcg
ggcgtgtggcgtagtcggtagcgcgctcccttagcatgggagaggtctccggttcgattc
cggactcgtccattttaatttttgattatggaatacaaaatgtatatttcgtataaaatt
atctttattgtttttgtggcttagtgattttcattcccctcttttctttttcctctcagc
ctgcaagtgtgacgcgatctgaaaggcgttttacccgcaaaacgccaaagaatcatcctg
aagcggtaaattctagacttcagatcacatacgctctatttggacagttttttttttttt
ttcatattcctgatcagatgaaagttaacgctatttttggtgaaaacacagaataaaaca
gcttctgataaaatttaactaggaacgtcgaaaacaacaaccgttaaaatatttttagct
tacagaagcacttaagaatcactaacgttttcttctttttttattttcagtccaaagctt
tcgtattgctgcaagtgctcgagaaagctgcatattgttattgtattcgtcctctcgtac
tagtgttcattactttatcgtctataaatatattgttgttagaatttttctactaaggca
agttagtagttgcacaacatttctctcgttaaatcatctaaagtttacagaataggtata
ccactcactcctttactcta
>YPR175W; upstream sequence, from -800 to -1, size 800
actggagtggcgacatgtgaatcggacttgaagtcactaacgggtttactgctcttactg
gcgaaggtggtaaattttctgtcggtttgaggttgtctcgctcaatatttttcatgtctc
gacgagactccaggtatctttgatcgatgtttgcgtcgtccaacaccgactgcaacagat
gacacttttccttgacaaattgtagttccttttgtgtagagtgcagctgctgccgcaatt
gcgcaaactttgcttgccattgtagaggcacacaatcctgagaatttttagacaatggga
caacgctttcttcttcctcatctgcgggagacccccatacaaacgcttggatcttggcaa
gagtcttagcaatattgaatccaaacgcgtgttgttgagccctctttttggagatattct
tgtagtttttagaacgtgtcctttgtgaagcgtgtctaacatgatttctttcgcgaggca
caaccaccaatttgcgctcttttcgtatccccaatgtcttttcctgaattcccattgtga
tcttcaatgccaacccaaccttctttttactttgttgggtctaaattatgttactttgtc
catttcatctcttttcaagatggaatctaaaagaagaaaaacgacaaaaggaacaaaagt
gatgtgacgcgttatttttcgcgtgacataatagaaaaatatttcaactgggcatcttta
acacatgttacaataaagttgagatgacttgtttatgcctttaaagtttgtaagtggaac
tagaagcgtctatgtgtgaa
Low length variation scorer used: true
Group sequence length average percentage variation: 0.0
Summary of Top 27 Motifs:
	Consensus Sequence	Count	Sig Value	Coverage
#1	dwcgcgw	233	380.9575	97.00%
#2	cgcswaam	64	89.8533	61.20%
#3	acgcgnnaaa	24	54.497	31.30%
#4	acgcgnnnnnnnaaa	20	31.2369	25.40%
#5	aaacgcnnaaa	18	30.7832	20.90%
#6	cgcgnnnnnaaa	30	30.7652	37.30%
#7	aaannnnnnnncgcg	27	26.8988	37.30%
#8	amaaacaaw	25	24.8852	23.90%
#9	acgcnnnnnnnnnaaa	30	22.571	35.80%
#10	gcgnnaaa	41	22.439	47.80%
#11	aaannacgcgt	11	22.1297	14.90%
#12	acgcnnnnaaa	30	21.1724	32.80%
#13	ttcrctc	19	19.9913	26.90%
#14	acgnnaaaa	48	18.524	44.80%
#15	acgnnnnnnnnnncgcg	13	18.4616	14.90%
#16	gcgtnnttt	21	17.934	28.40%
#17	acgcgnngcg	11	16.6996	13.40%
#18	aaannnnnnnnnnaac	142	16.1469	83.60%
#19	aacnnnnnnnnnnncgcg	14	16.0606	17.90%
#20	aaanncgt	44	15.6384	49.30%
#21	gacgcnnnaaa	10	13.6886	13.40%
#22	aaannnaac	149	13.6426	94.00%
#23	aaannnnnnnnnnaacgcg	10	13.053	13.40%
#24	aaannnnnaac	146	12.5304	83.60%
#25	cgcnnnnnnnnnnnaaa	60	11.9908	58.20%
#26	acgnnnnnnnnnaaa	76	10.8734	71.60%
#27	gcgnnnnnnnnnnnaaa	59	9.7817	58.20%
----------------------------------------------------------------------------------------------------
Detailed analysis of consensus sequence #1: dwcgcgw:
Both strands used to compute Sig Value of 380.9575.
PWM:
a	89	162	0	0	0	0	71
c	0	0	233	0	233	0	0
g	61	0	0	233	0	233	0
t	83	71	0	0	0	0	162
Sequence	Strand	Location	Gene
tacgcgt	-	-159 to -165	YAR007C
gacgcgt	+	-136 to -130	YAR007C
gacgcgt	+	-223 to -217	YBL035C
tacgcgt	-	-216 to -222	YBL035C
gacgcgt	+	-200 to -194	YBL035C
gacgcgt	-	-193 to -199	YBL035C
aacgcgt	+	-268 to -262	YBR023C
aacgcgt	-	-261 to -267	YBR023C
aacgcga	+	-203 to -197	YBR088C
ttcgcgt	-	-196 to -202	YBR088C
aacgcgt	+	-196 to -190	YBR088C
tacgcgt	-	-189 to -195	YBR088C
tacgcga	+	-78 to -72	YBR278W
ttcgcgt	-	-71 to -77	YBR278W
aacgcga	+	-401 to -395	YCR065W
ttcgcgt	-	-394 to -400	YCR065W
gacgcga	+	-382 to -376	YCR065W
aacgcga	+	-374 to -368	YCR065W
gtcgcgt	-	-367 to -373	YCR065W
gacgcga	+	-369 to -363	YCR065W
ttcgcgt	-	-362 to -368	YCR065W
aacgcgt	+	-319 to -313	YCR065W
aacgcgt	-	-312 to -318	YCR065W
aacgcgt	+	-271 to -265	YCR065W
gacgcgt	-	-264 to -270	YCR065W
aacgcgt	+	-373 to -367	YDL003W
aacgcgt	-	-366 to -372	YDL003W
ttcgcgt	+	-335 to -329	YDL003W
aacgcga	-	-328 to -334	YDL003W
gacgcgt	+	-293 to -287	YDL003W
gacgcgt	-	-286 to -292	YDL003W
atcgcgt	+	-279 to -273	YDL003W
gacgcga	-	-272 to -278	YDL003W
aacgcgt	+	-746 to -740	YDL055C
tacgcgt	-	-739 to -745	YDL055C
aacgcga	+	-542 to -536	YDL055C
ttcgcgt	-	-535 to -541	YDL055C
tacgcgt	+	-167 to -161	YDL102W
tacgcgt	-	-160 to -166	YDL102W
aacgcga	+	-134 to -128	YDL164C
ttcgcgt	-	-127 to -133	YDL164C
aacgcgt	+	-126 to -120	YDL164C
tacgcga	+	-737 to -731	YDR052C
atcgcgt	-	-730 to -736	YDR052C
aacgcgt	+	-241 to -235	YDR052C
gacgcgt	-	-234 to -240	YDR052C
aacgcgt	+	-197 to -191	YDR097C
tacgcgt	+	-177 to -171	YDR097C
gacgcgt	-	-170 to -176	YDR097C
aacgcgt	+	-185 to -179	YDR113C
gacgcgt	-	-178 to -184	YDR113C
gacgcgt	+	-390 to -384	YDR309C
aacgcgt	-	-383 to -389	YDR309C
tacgcgt	+	-145 to -139	YDR356W
aacgcgt	-	-138 to -144	YDR356W
aacgcga	+	-233 to -227	YDR501W
atcgcgt	-	-226 to -232	YDR501W
ttcgcgt	+	-216 to -210	YDR501W
aacgcga	-	-209 to -215	YDR501W
gtcgcga	+	-775 to -769	YER001W
gtcgcga	-	-768 to -774	YER001W
ttcgcgt	+	-734 to -728	YER001W
aacgcga	-	-727 to -733	YER001W
atcgcga	+	-499 to -493	YER001W
ttcgcga	-	-492 to -498	YER001W
tacgcgt	+	-493 to -487	YER070W
aacgcgt	-	-486 to -492	YER070W
aacgcgt	+	-443 to -437	YER070W
tacgcgt	-	-436 to -442	YER070W
aacgcgt	+	-372 to -366	YER070W
gacgcgt	-	-365 to -371	YER070W
gacgcgt	+	-307 to -301	YER070W
tacgcgt	-	-300 to -306	YER070W
tacgcgt	+	-202 to -196	YER095W
gacgcgt	-	-195 to -201	YER095W
tacgcgt	+	-161 to -155	YER095W
gacgcgt	+	-509 to -503	YER111C
gacgcgt	-	-502 to -508	YER111C
gacgcga	+	-492 to -486	YER111C
ttcgcgt	-	-485 to -491	YER111C
ttcgcgt	-	-476 to -482	YGL096W
aacgcgt	+	-445 to -439	YGL163C
tacgcgt	-	-438 to -444	YGL163C
tacgcgt	+	-260 to -254	YGL163C
aacgcgt	-	-253 to -259	YGL163C
aacgcgt	+	-268 to -262	YGL225W
tacgcgt	-	-261 to -267	YGL225W
ttcgcga	+	-152 to -146	YGL225W
atcgcga	-	-145 to -151	YGL225W
tacgcgt	+	-404 to -398	YGR109C
tacgcgt	-	-397 to -403	YGR109C
aacgcgt	+	-378 to -372	YGR109C
tacgcgt	-	-371 to -377	YGR109C
ttcgcgt	+	-367 to -361	YGR109C
aacgcga	-	-360 to -366	YGR109C
ttcgcgt	+	-294 to -288	YGR152C
gacgcga	-	-287 to -293	YGR152C
aacgcga	+	-259 to -253	YGR152C
ttcgcgt	-	-252 to -258	YGR152C
atcgcga	+	-306 to -300	YHR061C
gtcgcga	-	-299 to -305	YHR061C
gacgcga	+	-301 to -295	YHR061C
ttcgcgt	-	-294 to -300	YHR061C
ttcgcga	+	-293 to -287	YHR061C
ttcgcga	-	-286 to -292	YHR061C
tacgcgt	-	-540 to -546	YIL066C
gacgcgt	+	-188 to -182	YIL066C
aacgcgt	-	-181 to -187	YIL066C
atcgcgt	+	-184 to -178	YIL122W
tacgcga	-	-177 to -183	YIL122W
ttcgcgt	+	-160 to -154	YIL122W
tacgcga	-	-153 to -159	YIL122W
atcgcga	+	-260 to -254	YIR008C
atcgcga	-	-253 to -259	YIR008C
gacgcga	+	-297 to -291	YJL092W
ttcgcgt	-	-290 to -296	YJL092W
tacgcgt	+	-217 to -211	YJL115W
aacgcgt	-	-210 to -216	YJL115W
aacgcgt	+	-181 to -175	YJL115W
tacgcgt	-	-174 to -180	YJL115W
ttcgcga	-	-699 to -705	YJL173C
tacgcga	+	-97 to -91	YJL173C
atcgcgt	-	-90 to -96	YJL173C
gacgcga	+	-309 to -303	YJL187C
ttcgcgt	-	-302 to -308	YJL187C
gacgcga	+	-262 to -256	YJL187C
gtcgcgt	-	-255 to -261	YJL187C
gacgcga	+	-257 to -251	YJL187C
ttcgcgt	-	-250 to -256	YJL187C
gacgcga	+	-217 to -211	YJL194W
gacgcgt	-	-198 to -204	YJL194W
gacgcgt	+	-109 to -103	YJR057W
aacgcgt	-	-102 to -108	YJR057W
ttcgcgt	+	-214 to -208	YKL007W
gacgcga	-	-207 to -213	YKL007W
gtcgcgt	+	-209 to -203	YKL007W
aacgcga	-	-202 to -208	YKL007W
tacgcgt	+	-234 to -228	YKL042W
gacgcgt	-	-227 to -233	YKL042W
tacgcgt	+	-166 to -160	YKL045W
gacgcgt	-	-159 to -165	YKL045W
atcgcgt	+	-151 to -145	YKL045W
tacgcga	-	-144 to -150	YKL045W
ttcgcgt	+	-422 to -416	YKL096W
aacgcga	-	-415 to -421	YKL096W
ttcgcgt	+	-498 to -492	YKL101W
aacgcga	-	-491 to -497	YKL101W
ttcgcgt	+	-464 to -458	YKL101W
ttcgcgt	+	-450 to -444	YKL101W
aacgcga	-	-443 to -449	YKL101W
atcgcga	+	-157 to -151	YKL101W
ttcgcga	-	-150 to -156	YKL101W
aacgcgt	+	-181 to -175	YKL113C
aacgcgt	-	-174 to -180	YKL113C
aacgcga	+	-134 to -128	YKL113C
gtcgcgt	-	-127 to -133	YKL113C
gacgcgt	+	-129 to -123	YKL113C
tacgcgt	-	-122 to -128	YKL113C
gacgcgt	+	-181 to -175	YLR103C
tacgcgt	-	-174 to -180	YLR103C
aacgcgt	+	-151 to -145	YLR103C
aacgcgt	-	-144 to -150	YLR103C
aacgcga	+	-229 to -223	YLR183C
ttcgcgt	-	-222 to -228	YLR183C
aacgcgt	+	-638 to -632	YLR342W
aacgcgt	-	-631 to -637	YLR342W
aacgcgt	+	-584 to -578	YLR342W
gacgcgt	-	-577 to -583	YLR342W
ttcgcgt	+	-501 to -495	YLR342W
aacgcga	-	-494 to -500	YLR342W
aacgcgt	+	-62 to -56	YML021C
tacgcgt	-	-55 to -61	YML021C
aacgcgt	+	-498 to -492	YML027W
tacgcgt	-	-491 to -497	YML027W
gacgcga	+	-437 to -431	YML027W
gtcgcgt	-	-430 to -436	YML027W
aacgcga	+	-232 to -226	YML027W
ttcgcgt	-	-225 to -231	YML027W
tacgcgt	+	-669 to -663	YMR136W
gacgcgt	-	-662 to -668	YMR136W
gacgcgt	+	-607 to -601	YMR199W
aacgcgt	-	-600 to -606	YMR199W
ttcgcga	+	-589 to -583	YMR199W
atcgcga	-	-582 to -588	YMR199W
aacgcga	-	-342 to -348	YMR307W
aacgcga	+	-142 to -136	YNL082W
ttcgcgt	-	-135 to -141	YNL082W
gacgcgt	+	-127 to -121	YNL082W
gacgcgt	-	-120 to -126	YNL082W
aacgcgt	+	-209 to -203	YNL102W
aacgcgt	-	-202 to -208	YNL102W
aacgcgt	+	-174 to -168	YNL102W
gacgcgt	-	-167 to -173	YNL102W
gtcgcgt	+	-169 to -163	YNL102W
aacgcgt	+	-116 to -110	YNL262W
tacgcgt	-	-109 to -115	YNL262W
gtcgcgt	+	-705 to -699	YNL283C
aacgcga	-	-698 to -704	YNL283C
ttcgcgt	+	-629 to -623	YNL283C
aacgcga	-	-622 to -628	YNL283C
aacgcgt	+	-121 to -115	YNL312W
aacgcgt	-	-114 to -120	YNL312W
aacgcgt	+	-109 to -103	YNL312W
aacgcgt	-	-102 to -108	YNL312W
aacgcga	+	-151 to -145	YOL090W
ttcgcgt	-	-144 to -150	YOL090W
gacgcgt	+	-159 to -153	YOR074C
aacgcgt	-	-152 to -158	YOR074C
gacgcgt	+	-122 to -116	YOR074C
aacgcgt	-	-115 to -121	YOR074C
gacgcga	+	-588 to -582	YOR247W
ttcgcgt	-	-581 to -587	YOR247W
tacgcga	-	-180 to -186	YOR247W
gacgcgt	+	-97 to -91	YOR368W
tacgcgt	-	-90 to -96	YOR368W
ttcgcga	-	-171 to -177	YOR372C
gacgcgt	+	-285 to -279	YPL153C
aacgcgt	-	-278 to -284	YPL153C
gacgcgt	+	-260 to -254	YPL153C
tacgcgt	-	-253 to -259	YPL153C
ttcgcga	+	-251 to -245	YPL163C
gtcgcga	-	-244 to -250	YPL163C
atcgcga	+	-608 to -602	YPL256C
ttcgcga	-	-601 to -607	YPL256C
ttcgcga	+	-659 to -653	YPR119W
atcgcga	-	-652 to -658	YPR119W
gacgcga	+	-490 to -484	YPR159W
atcgcgt	-	-483 to -489	YPR159W
aacgcgt	+	-417 to -411	YPR175W
ttcgcga	+	-331 to -325	YPR175W
gacgcgt	+	-135 to -129	YPR175W
aacgcgt	-	-128 to -134	YPR175W
ttcgcgt	+	-123 to -117	YPR175W
----------------------------------------------------------------------------------------------------
Detailed analysis of consensus sequence #2: cgcswaam:
Both strands used to compute Sig Value of 89.8533.
PWM:
a	0	0	0	0	43	64	64	54
c	64	0	64	18	0	0	0	10
g	0	64	0	46	0	0	0	0
t	0	0	0	0	21	0	0	0
Sequence	Strand	Location	Gene
cgccaaac	-	-579 to -586	YAR007C
cgcgtaaa	+	-164 to -157	YAR007C
cgcgaaac	+	-201 to -194	YBR088C
cgcgtaac	+	-194 to -187	YBR088C
cgcgaaaa	+	-399 to -392	YCR065W
cgcgaaaa	+	-367 to -360	YCR065W
cgcgaaaa	-	-330 to -337	YDL003W
cgcgaaaa	+	-540 to -533	YDL055C
cgccaaaa	+	-519 to -512	YDL055C
cgcgtaac	+	-165 to -158	YDL102W
cgcgaaaa	+	-132 to -125	YDL164C
cgccaaaa	-	-512 to -519	YDR309C
cgcgaaaa	-	-211 to -218	YDR501W
cgcgaaaa	+	-497 to -490	YER001W
cgcgtaaa	-	-488 to -495	YER070W
cgcgtaaa	+	-441 to -434	YER070W
cgcgtaaa	+	-305 to -298	YER070W
cgcgtaaa	-	-255 to -262	YGL163C
cgcgaaac	-	-230 to -237	YGL163C
cgcctaaa	+	-274 to -267	YGL225W
cgcgtaaa	-	-399 to -406	YGR109C
cgcgaaaa	+	-291 to -284	YHR061C
cgcgtaaa	+	-545 to -538	YIL066C
cgccaaaa	+	-112 to -105	YIR008C
cgcgtaaa	-	-212 to -219	YJL115W
cgcgtaaa	+	-179 to -172	YJL115W
cgccaaac	-	-663 to -670	YJL158C
cgccaaaa	+	-241 to -234	YJL158C
cgcgaaaa	+	-307 to -300	YJL187C
cgcgaaaa	+	-255 to -248	YJL187C
cgcctaac	-	-97 to -104	YJR057W
cgcgaaaa	-	-209 to -216	YKL007W
cgcgaaaa	-	-297 to -304	YKL042W
cgcgaaaa	+	-298 to -291	YKL042W
cgccaaaa	+	-70 to -63	YKL042W
cgcgtaaa	+	-149 to -142	YKL045W
cgcgaaaa	+	-459 to -452	YKL096W
cgcgaaaa	-	-493 to -500	YKL101W
cgcgaaaa	-	-459 to -466	YKL101W
cgcgaaaa	-	-445 to -452	YKL101W
cgcgaaaa	+	-155 to -148	YKL101W
cgcgtaac	+	-127 to -120	YKL113C
cgccaaaa	+	-235 to -228	YLR183C
cgcgaaaa	+	-227 to -220	YLR183C
cgcgaaaa	-	-496 to -503	YLR342W
cgcgtaaa	-	-432 to -439	YLR342W
cgcgtaaa	+	-496 to -489	YML027W
cgcgtaaa	+	-779 to -772	YMR199W
cgccaaaa	-	-506 to -513	YMR199W
cgcgaaaa	-	-351 to -358	YMR307W
cgcgaaaa	+	-140 to -133	YNL082W
cgcgaaaa	-	-596 to -603	YNL283C
cgccaaaa	+	-143 to -136	YNL283C
cgcgaaaa	+	-149 to -142	YOL090W
cgcctaaa	-	-120 to -127	YOL090W
cgccaaaa	+	-533 to -526	YOR247W
cgccaaaa	-	-481 to -488	YOR247W
cgcgtaac	+	-95 to -88	YOR368W
cgccaaaa	-	-194 to -201	YOR372C
cgccaaac	-	-187 to -194	YOR372C
cgcgaaaa	+	-176 to -169	YOR372C
cgcgtaaa	+	-258 to -251	YPL153C
cgccaaaa	+	-529 to -522	YPL256C
cgcgaaaa	-	-118 to -125	YPR175W
----------------------------------------------------------------------------------------------------
Detailed analysis of consensus sequence #3: acgcgnnaaa:
Both strands used to compute Sig Value of 54.4970.
PWM:
a	24	0	0	0	0	11	15	24	24	24
c	0	24	0	24	0	2	4	0	0	0
g	0	0	24	0	24	0	2	0	0	0
t	0	0	0	0	0	11	3	0	0	0
Sequence	Strand	Location	Gene
acgcgtaaaa	+	-165 to -156	YAR007C
acgcgaaaaa	+	-400 to -391	YCR065W
acgcgaaaaa	+	-368 to -359	YCR065W
acgcgttaaa	+	-318 to -309	YCR065W
acgcgaaaaa	-	-329 to -338	YDL003W
acgcgtgaaa	+	-125 to -116	YDL164C
acgcgtcaaa	+	-184 to -175	YDR113C
acgcgaaaaa	-	-210 to -219	YDR501W
acgcgtaaaa	+	-306 to -297	YER070W
acgcgtaaaa	-	-254 to -263	YGL163C
acgcgtaaaa	-	-398 to -407	YGR109C
acgcgccaaa	+	-115 to -106	YJL173C
acgcgaaaaa	+	-308 to -299	YJL187C
acgcgaaaaa	+	-256 to -247	YJL187C
acgcgtcaaa	-	-103 to -112	YJR057W
acgcgaaaaa	-	-208 to -217	YKL007W
acgcgaaaaa	-	-492 to -501	YKL101W
acgcgaaaaa	+	-228 to -219	YLR183C
acgcgttaaa	+	-208 to -199	YNL102W
acgcgttaaa	+	-158 to -149	YOR074C
acgcgagaaa	-	-181 to -190	YOR247W
acgcgtaaaa	+	-259 to -250	YPL153C
acgcgccaaa	+	-532 to -523	YPL256C
acgcgaaaaa	-	-117 to -126	YPR175W
----------------------------------------------------------------------------------------------------
Detailed analysis of consensus sequence #4: acgcgnnnnnnnaaa:
Both strands used to compute Sig Value of 31.2369.
PWM:
a	20	0	0	0	0	9	9	10	7	6	10	11	20	20	20
c	0	20	0	20	0	0	5	2	8	4	4	3	0	0	0
g	0	0	20	0	20	1	2	3	2	7	3	5	0	0	0
t	0	0	0	0	0	10	4	5	3	3	3	1	0	0	0
Sequence	Strand	Location	Gene
acgcgtcacggtaaa	-	-194 to -208	YBL035C
acgcgaaaaaacaaa	+	-400 to -386	YCR065W
acgcgacgcgaaaaa	+	-373 to -359	YCR065W
acgcgaaaacagaaa	+	-541 to -527	YDL055C
acgcgtaatacgaaa	-	-161 to -175	YDL102W
acgcgtttgcaaaaa	-	-235 to -249	YDR052C
acgcgggtaacaaaa	-	-517 to -531	YER111C
acgcgtcacttcaaa	-	-503 to -517	YER111C
acgcgtaccacaaaa	+	-403 to -389	YGR109C
acgcgaatgcgaaaa	+	-296 to -282	YJL092W
acgcgtaaatgaaaa	-	-211 to -225	YJL115W
acgcgacgcgaaaaa	+	-261 to -247	YJL187C
acgcgaaaaaaaaaa	-	-208 to -222	YKL007W
acgcgacgcgaaaaa	-	-203 to -217	YKL007W
acgcgtaatttcaaa	-	-160 to -174	YKL045W
acgcgaaaagaaaaa	-	-458 to -472	YKL101W
acgcgttttaagaaa	+	-150 to -136	YLR103C
acgcgttaagaaaaa	-	-578 to -592	YLR342W
acgcgagccgcgaaa	-	-343 to -357	YMR307W
acgcgtttcctgaaa	+	-121 to -107	YOR074C
----------------------------------------------------------------------------------------------------
Detailed analysis of consensus sequence #5: aaacgcnnaaa:
Both strands used to compute Sig Value of 30.7832.
PWM:
a	18	18	18	0	0	0	3	10	18	18	18
c	0	0	0	18	0	18	5	2	0	0	0
g	0	0	0	0	18	0	10	0	0	0	0
t	0	0	0	0	0	0	0	6	0	0	0
Sequence	Strand	Location	Gene
aaacgcgaaaa	-	-327 to -337	YDL003W
aaacgccaaaa	+	-522 to -512	YDL055C
aaacgcaaaaa	+	-626 to -616	YDR309C
aaacgcgaaaa	-	-208 to -218	YDR501W
aaacgcgtaaa	-	-485 to -495	YER070W
aaacgcgtaaa	+	-444 to -434	YER070W
aaacgcacaaa	+	-376 to -366	YER111C
aaacgcgtaaa	-	-209 to -219	YJL115W
aaacgcgtaaa	+	-182 to -172	YJL115W
aaacgcacaaa	-	-543 to -553	YKL101W
aaacgccaaaa	+	-238 to -228	YLR183C
aaacgcgaaaa	+	-230 to -220	YLR183C
aaacgcgaaaa	-	-493 to -503	YLR342W
aaacgcgtaaa	+	-499 to -489	YML027W
aaacgcgaaaa	+	-152 to -142	YOL090W
aaacgcctaaa	-	-117 to -127	YOL090W
aaacgccaaaa	+	-536 to -526	YOR247W
aaacgccaaaa	-	-191 to -201	YOR372C
----------------------------------------------------------------------------------------------------
Detailed analysis of consensus sequence #6: cgcgnnnnnaaa:
Both strands used to compute Sig Value of 30.7652.
PWM:
a	0	0	0	0	13	14	19	14	11	30	30	30
c	30	0	30	0	4	8	3	6	4	0	0	0
g	0	30	0	30	0	1	6	6	14	0	0	0
t	0	0	0	0	13	7	2	4	1	0	0	0
Sequence	Strand	Location	Gene
cgcgtaataaaa	-	-73 to -84	YBR278W
cgcgacgcgaaa	+	-372 to -361	YCR065W
cgcgtttgaaaa	+	-333 to -322	YDL003W
cgcgtcgagaaa	+	-291 to -280	YDL003W
cgcgtttgcaaa	-	-236 to -247	YDR052C
cgcgtcaaaaaa	+	-183 to -172	YDR113C
cgcgaaaaaaaa	-	-211 to -222	YDR501W
cgcgaaaaaaaa	+	-497 to -486	YER001W
cgcgccaggaaa	+	-303 to -292	YGL096W
cgcgtacgcaaa	+	-443 to -432	YGL163C
cgcgcaaaaaaa	+	-233 to -222	YGL163C
cgcgtccctaaa	+	-437 to -426	YGR109C
cgcgacgcgaaa	+	-260 to -249	YJL187C
cgcgaaaaaaaa	-	-209 to -220	YKL007W
cgcgacgcgaaa	-	-204 to -215	YKL007W
cgcgcgaaaaaa	+	-300 to -289	YKL042W
cgcgaaaacaaa	+	-459 to -448	YKL096W
cgcgttgtgaaa	+	-496 to -485	YKL101W
cgcgaaaagaaa	-	-459 to -470	YKL101W
cgcgaaaaaaaa	+	-227 to -216	YLR183C
cgcgttatgaaa	+	-636 to -625	YLR342W
cgcgttaagaaa	-	-579 to -590	YLR342W
cgcgcagggaaa	-	-411 to -422	YMR136W
cgcgaaaagaaa	+	-140 to -129	YNL082W
cgcgaaaaaaaa	-	-596 to -607	YNL283C
cgcgttaggaaa	+	-119 to -108	YNL312W
cgcgtcaccaaa	-	-154 to -165	YOR074C
cgcgtaacaaaa	+	-95 to -84	YOR368W
cgcgaaaagaaa	+	-176 to -165	YOR372C
cgcgatctgaaa	+	-488 to -477	YPR159W
----------------------------------------------------------------------------------------------------
Detailed analysis of consensus sequence #7: aaannnnnnnncgcg:
Both strands used to compute Sig Value of 26.8988.
PWM:
a	27	27	27	16	10	18	10	9	13	14	19	0	0	0	0
c	0	0	0	4	4	2	7	4	5	0	2	27	0	27	0
g	0	0	0	5	6	3	2	9	1	8	1	0	27	0	27
t	0	0	0	2	7	4	8	5	8	5	5	0	0	0	0
Sequence	Strand	Location	Gene
aaaaaaaattacgcg	-	-207 to -221	YBL035C
aaaacgcgaaacgcg	+	-205 to -191	YBR088C
aaaaaaagttacgcg	-	-180 to -194	YBR088C
aaattttcaaacgcg	-	-319 to -333	YDL003W
aaaaagtgagacgcg	-	-161 to -175	YDR097C
aaaacttataacgcg	-	-129 to -143	YDR356W
aaaaaaattatcgcg	-	-217 to -231	YDR501W
aaaaaaggagtcgcg	-	-759 to -773	YER001W
aaaagaaaaaacgcg	+	-452 to -438	YER070W
aaagtattttacgcg	+	-269 to -255	YGL163C
aaaggaaaaaacgcg	-	-201 to -215	YJL115W
aaaatatttttcgcg	-	-293 to -307	YJL187C
aaaaaacgcgacgcg	-	-198 to -212	YKL007W
aaattacgcgtcgcg	+	-170 to -156	YKL045W
aaacaacccaacgcg	-	-434 to -448	YKL101W
aaagctttaaacgcg	-	-165 to -179	YKL113C
aaaaaaaaatacgcg	-	-165 to -179	YLR103C
aaacgccaaaacgcg	+	-238 to -224	YLR183C
aaaagaagcgtcgcg	-	-421 to -435	YML027W
aaagtatcaggcgcg	-	-699 to -713	YMR199W
aaactaactaacgcg	-	-541 to -555	YMR199W
aaaacgcgagccgcg	-	-340 to -354	YMR307W
aaaagaaaagacgcg	+	-136 to -122	YNL082W
aaaaattttaacgcg	-	-193 to -207	YNL102W
aaacaccgcaccgcg	-	-585 to -599	YNL283C
aaaggaaagaacgcg	-	-93 to -107	YNL312W
aaaatagaaaacgcg	+	-160 to -146	YOL090W
----------------------------------------------------------------------------------------------------
Detailed analysis of consensus sequence #8: amaaacaaw:
Only + strand used to compute Sig Value of 24.8852.
PWM:
a	25	12	25	25	25	0	25	25	17
c	0	13	0	0	0	25	0	0	0
g	0	0	0	0	0	0	0	0	0
t	0	0	0	0	0	0	0	0	8
Sequence	Strand	Location	Gene
aaaaacaaa	+	-394 to -386	YCR065W
aaaaacaat	+	-405 to -397	YDL003W
acaaacaaa	+	-378 to -370	YDL055C
acaaacaaa	+	-374 to -366	YDL055C
acaaacaaa	+	-370 to -362	YDL055C
acaaacaaa	+	-67 to -59	YDL055C
aaaaacaaa	+	-160 to -152	YDR052C
aaaaacaaa	+	-150 to -142	YDR113C
acaaacaaa	+	-146 to -138	YDR113C
acaaacaaa	+	-133 to -125	YDR113C
aaaaacaat	+	-215 to -207	YGL163C
acaaacaaa	+	-205 to -197	YGL163C
acaaacaat	+	-140 to -132	YGL225W
aaaaacaaa	+	-261 to -253	YHR061C
aaaaacaat	+	-236 to -228	YIL066C
acaaacaaa	+	-263 to -255	YJL092W
acaaacaaa	+	-204 to -196	YJL158C
aaaaacaaa	+	-198 to -190	YJL158C
aaaaacaat	+	-694 to -686	YKL007W
aaaaacaat	+	-293 to -285	YKL042W
acaaacaat	+	-227 to -219	YKL096W
acaaacaaa	+	-137 to -129	YKL096W
aaaaacaat	+	-10 to -2	YKL096W
acaaacaaa	+	-364 to -356	YLR103C
aaaaacaaa	+	-576 to -568	YPL153C
----------------------------------------------------------------------------------------------------
Detailed analysis of consensus sequence #9: acgcnnnnnnnnnaaa:
Both strands used to compute Sig Value of 22.5710.
PWM:
a	30	0	0	0	5	17	14	13	16	11	13	14	19	30	30	30
c	0	30	0	30	8	1	5	6	7	7	4	8	2	0	0	0
g	0	0	30	0	14	2	6	5	2	7	10	5	6	0	0	0
t	0	0	0	0	3	10	5	6	5	5	3	3	3	0	0	0
Sequence	Strand	Location	Gene
acgcgtcacggtaaaa	-	-194 to -209	YBL035C
acgcgttttatccaaa	-	-262 to -277	YBR023C
acgcgaaaaaacaaaa	+	-400 to -385	YCR065W
acgcgacgcgaaaaaa	+	-373 to -358	YCR065W
acgcgaaaacagaaaa	+	-541 to -526	YDL055C
acgcgtaatacgaaaa	-	-161 to -176	YDL102W
acgcgtgaaagtgaaa	+	-125 to -110	YDL164C
acgcgtttgcaaaaaa	-	-235 to -250	YDR052C
acgccaaaattataaa	-	-511 to -526	YDR309C
acgctagtttaagaaa	+	-33 to -18	YER001W
acgcgaattcgcgaaa	+	-300 to -285	YHR061C
acgctgacacgaaaaa	-	-162 to -177	YIL066C
acgccaaaaagataaa	+	-113 to -98	YIR008C
acgcgaatgcgaaaaa	+	-296 to -281	YJL092W
acgccaaacgaaaaaa	-	-662 to -677	YJL158C
acgcacgcatggaaaa	-	-434 to -449	YJL158C
acgcgacgcgaaaaaa	+	-261 to -246	YJL187C
acgcatacatacaaaa	-	-132 to -147	YJL187C
acgccatcttgaaaaa	+	-135 to -120	YJL194W
acgcttctaaactaaa	+	-52 to -37	YJR057W
acgcgacgcgaaaaaa	-	-203 to -218	YKL007W
acgcatgcacaccaaa	-	-747 to -762	YLR183C
acgccaaaacgcgaaa	+	-236 to -221	YLR183C
acgcaaggaagtaaaa	-	-161 to -176	YMR136W
acgccgtgaacggaaa	-	-127 to -142	YMR136W
acgcgagccgcgaaaa	-	-343 to -358	YMR307W
acgcctaaaaaaaaaa	-	-119 to -134	YOL090W
acgcgttaaatagaaa	+	-158 to -143	YOR074C
acgccaaacgccaaaa	-	-186 to -201	YOR372C
acgcaaaaaaaaaaaa	+	-160 to -145	YOR372C
----------------------------------------------------------------------------------------------------
Detailed analysis of consensus sequence #10: gcgnnaaa:
Only + strand used to compute Sig Value of 22.4390.
PWM:
a	0	0	0	16	19	41	41	41
c	0	41	0	9	9	0	0	0
g	41	0	41	4	6	0	0	0
t	0	0	0	12	7	0	0	0
Sequence	Strand	Location	Gene
gcgtaaaa	+	-163 to -156	YAR007C
gcgacaaa	+	-145 to -138	YAR007C
gcggtaaa	+	-791 to -784	YBR023C
gcgcaaaa	+	-708 to -701	YCR065W
gcgaaaaa	+	-398 to -391	YCR065W
gcgaaaaa	+	-366 to -359	YCR065W
gcgttaaa	+	-316 to -309	YCR065W
gcgtgaaa	+	-123 to -116	YDL164C
gcgaaaaa	+	-219 to -212	YDR052C
gcgagaaa	+	-273 to -266	YDR113C
gcgtcaaa	+	-182 to -175	YDR113C
gcgaaaaa	+	-24 to -17	YDR356W
gcgaaaaa	+	-496 to -489	YER001W
gcgtaaaa	+	-304 to -297	YER070W
gcgacaaa	+	-56 to -49	YER095W
gcgcgaaa	+	-638 to -631	YGL096W
gcgtgaaa	+	-478 to -471	YGL163C
gcgcaaaa	+	-232 to -225	YGL163C
gcggtaaa	+	-323 to -316	YGR109C
gcgtcaaa	+	-291 to -284	YGR152C
gcgcaaaa	+	-86 to -79	YIL122W
gcgaaaaa	+	-288 to -281	YJL092W
gcgccaaa	+	-242 to -235	YJL158C
gcgccaaa	+	-113 to -106	YJL173C
gcgaaaaa	+	-306 to -299	YJL187C
gcgaaaaa	+	-254 to -247	YJL187C
gcgaaaaa	+	-82 to -75	YJR057W
gcgcgaaa	+	-299 to -292	YKL042W
gcgaaaaa	+	-297 to -290	YKL042W
gcgccaaa	+	-71 to -64	YKL042W
gcgtaaaa	+	-148 to -141	YKL045W
gcgaaaaa	+	-423 to -416	YKL113C
gcgaaaaa	+	-226 to -219	YLR183C
gcgtcaaa	+	-327 to -320	YML027W
gcgataaa	+	-101 to -94	YNL082W
gcgttaaa	+	-206 to -199	YNL102W
gcgggaaa	+	-660 to -653	YNL312W
gcgttaaa	+	-156 to -149	YOR074C
gcgtaaaa	+	-257 to -250	YPL153C
gcgccaaa	+	-530 to -523	YPL256C
gcggtaaa	+	-438 to -431	YPR159W
----------------------------------------------------------------------------------------------------
Detailed analysis of consensus sequence #11: aaannacgcgt:
Both strands used to compute Sig Value of 22.1297.
PWM:
a	11	11	11	5	4	11	0	0	0	0	0
c	0	0	0	0	0	0	11	0	11	0	0
g	0	0	0	1	4	0	0	11	0	11	0
t	0	0	0	5	3	0	0	0	0	0	11
Sequence	Strand	Location	Gene
aaaagacgcgt	+	-140 to -130	YAR007C
aaattacgcgt	-	-212 to -222	YBL035C
aaaaaacgcgt	+	-447 to -437	YER070W
aaatgacgcgt	-	-361 to -371	YER070W
aaatgacgcgt	-	-191 to -201	YER095W
aaaaaacgcgt	-	-206 to -216	YJL115W
aaattacgcgt	+	-170 to -160	YKL045W
aaaatacgcgt	-	-170 to -180	YLR103C
aaaagacgcgt	+	-131 to -121	YNL082W
aaagaacgcgt	-	-98 to -108	YNL312W
aaataacgcgt	-	-124 to -134	YPR175W
----------------------------------------------------------------------------------------------------
Detailed analysis of consensus sequence #12: acgcnnnnaaa:
Both strands used to compute Sig Value of 21.1724.
PWM:
a	30	0	0	0	6	12	15	17	30	30	30
c	0	30	0	30	4	5	6	10	0	0	0
g	0	0	30	0	15	1	3	1	0	0	0
t	0	0	0	0	5	12	6	2	0	0	0
Sequence	Strand	Location	Gene
acgcgtaaaaa	+	-165 to -155	YAR007C
acgcaccaaaa	+	-212 to -202	YBR088C
acgcagtcaaa	+	-22 to -12	YBR088C
acgcgaaaaaa	+	-400 to -390	YCR065W
acgcgaaaaaa	+	-368 to -358	YCR065W
acgcgttaaaa	+	-318 to -308	YCR065W
acgcccacaaa	-	-641 to -651	YDR113C
acgctaacaaa	-	-218 to -228	YDR113C
acgcgtcaaaa	+	-184 to -174	YDR113C
acgctatcaaa	+	-20 to -10	YDR309C
acgcgaaaaaa	-	-210 to -220	YDR501W
acgcgtaaaaa	+	-306 to -296	YER070W
acgcatggaaa	-	-438 to -448	YJL158C
acgcgaaaaaa	+	-256 to -246	YJL187C
acgcaatcaaa	-	-45 to -55	YJL187C
acgcgtcaaaa	-	-103 to -113	YJR057W
acgcttctaaa	+	-52 to -42	YJR057W
acgcgaaaaaa	-	-208 to -218	YKL007W
acgcgtttaaa	+	-180 to -170	YKL113C
acgcgaaaaaa	+	-228 to -218	YLR183C
acgcgcacaaa	+	-436 to -426	YLR342W
acgcttgaaaa	-	-531 to -541	YMR136W
acgcccacaaa	-	-301 to -311	YNL082W
acgcgttaaaa	+	-208 to -198	YNL102W
acgcctaaaaa	-	-119 to -129	YOL090W
acgcttgcaaa	-	-228 to -238	YOR247W
acgccaacaaa	+	-433 to -423	YOR368W
acgcaaccaaa	+	-171 to -161	YOR368W
acgcaaaaaaa	+	-160 to -150	YOR372C
acgcgccaaaa	+	-532 to -522	YPL256C
----------------------------------------------------------------------------------------------------
Detailed analysis of consensus sequence #13: ttcrctc:
Only + strand used to compute Sig Value of 19.9913.
PWM:
a	0	0	0	14	0	0	0
c	0	0	19	0	19	0	19
g	0	0	0	5	0	0	0
t	19	19	0	0	0	19	0
Sequence	Strand	Location	Gene
ttcactc	+	-62 to -56	YAR007C
ttcactc	+	-55 to -49	YBR088C
ttcgctc	+	-67 to -61	YDR309C
ttcgctc	+	-733 to -727	YDR501W
ttcactc	+	-746 to -740	YGR152C
ttcactc	+	-594 to -588	YHR061C
ttcactc	+	-46 to -40	YHR061C
ttcactc	+	-539 to -533	YIR008C
ttcactc	+	-25 to -19	YJL158C
ttcactc	+	-738 to -732	YJL194W
ttcactc	+	-50 to -44	YKL101W
ttcactc	+	-711 to -705	YLR103C
ttcgctc	+	-64 to -58	YLR342W
ttcactc	+	-638 to -632	YML027W
ttcactc	+	-453 to -447	YMR016C
ttcactc	+	-55 to -49	YNL102W
ttcactc	+	-44 to -38	YOR247W
ttcgctc	+	-553 to -547	YPL153C
ttcgctc	+	-95 to -89	YPR119W
----------------------------------------------------------------------------------------------------
Detailed analysis of consensus sequence #14: acgnnaaaa:
Both strands used to compute Sig Value of 18.5240.
PWM:
a	48	0	0	11	11	48	48	48	48
c	0	48	0	28	11	0	0	0	0
g	0	0	48	6	23	0	0	0	0
t	0	0	0	3	3	0	0	0	0
Sequence	Strand	Location	Gene
acggcaaaa	-	-322 to -330	YAR007C
acggtaaaa	-	-201 to -209	YBL035C
acgctaaaa	-	-755 to -763	YBR278W
acgcaaaaa	+	-594 to -586	YCR065W
acgcgaaaa	+	-400 to -392	YCR065W
acgcgaaaa	+	-368 to -360	YCR065W
acggaaaaa	-	-345 to -353	YCR065W
acgcgaaaa	-	-329 to -337	YDL003W
acgcgaaaa	+	-541 to -533	YDL055C
acgccaaaa	+	-520 to -512	YDL055C
acgacaaaa	-	-406 to -414	YDL055C
acgtgaaaa	-	-236 to -244	YDL055C
acgcgaaaa	+	-133 to -125	YDL164C
acgttaaaa	-	-18 to -26	YDL164C
acgggaaaa	+	-469 to -461	YDR113C
acgcaaaaa	+	-624 to -616	YDR309C
acgagaaaa	+	-581 to -573	YDR309C
acgccaaaa	-	-511 to -519	YDR309C
acgcgaaaa	-	-210 to -218	YDR501W
acgacaaaa	+	-26 to -18	YDR501W
acgtgaaaa	+	-383 to -375	YER111C
acgagaaaa	+	-496 to -488	YGL225W
acgaaaaaa	-	-322 to -330	YIL066C
acgaaaaaa	-	-346 to -354	YIL122W
acgccaaaa	+	-113 to -105	YIR008C
acgaaaaaa	-	-669 to -677	YJL158C
acggaaaaa	-	-379 to -387	YJL158C
acgaaaaaa	-	-79 to -87	YJL173C
acgcgaaaa	+	-308 to -300	YJL187C
acgcgaaaa	+	-256 to -248	YJL187C
acgcgaaaa	-	-208 to -216	YKL007W
acgcgaaaa	-	-492 to -500	YKL101W
acgcgaaaa	-	-458 to -466	YKL101W
acgcgaaaa	-	-444 to -452	YKL101W
acgaaaaaa	+	-436 to -428	YKL113C
acgccaaaa	+	-236 to -228	YLR183C
acgcgaaaa	+	-228 to -220	YLR183C
acgcgaaaa	-	-495 to -503	YLR342W
acggaaaaa	-	-741 to -749	YMR136W
acgcgaaaa	+	-141 to -133	YNL082W
acgagaaaa	+	-73 to -65	YNL102W
acgcgaaaa	+	-150 to -142	YOL090W
acgccaaaa	+	-534 to -526	YOR247W
acgccaaaa	-	-480 to -488	YOR247W
acgccaaaa	-	-193 to -201	YOR372C
acgcaaaaa	+	-160 to -152	YOR372C
acgacaaaa	+	-160 to -152	YPR175W
acgcgaaaa	-	-117 to -125	YPR175W
----------------------------------------------------------------------------------------------------
Detailed analysis of consensus sequence #15: acgnnnnnnnnnncgcg:
Both strands used to compute Sig Value of 18.4616.
PWM:
a	13	0	0	5	4	5	4	6	2	3	2	6	8	0	0	0	0
c	0	13	0	8	1	1	0	0	4	3	1	2	1	13	0	13	0
g	0	0	13	0	8	0	2	1	5	4	2	1	0	0	13	0	13
t	0	0	0	0	0	7	7	6	2	3	8	4	4	0	0	0	0
Sequence	Strand	Location	Gene
acgagttttttgacgcg	-	-167 to -183	YDR113C
acgagcttgtttacgcg	+	-504 to -488	YER070W
acgcatttgcgtacgcg	-	-427 to -443	YGL163C
acgaaaaacgaaacgcg	-	-170 to -186	YIL066C
acgaaaaaaatatcgcg	-	-79 to -95	YJL173C
acgcgaggcctcacgcg	+	-216 to -200	YJL194W
acgcgtgaggcctcgcg	-	-199 to -215	YJL194W
acgaaaatggttccgcg	+	-332 to -316	YKL007W
acgcgttaggaaacgcg	+	-120 to -104	YNL312W
acgcgtttcctaacgcg	-	-103 to -119	YNL312W
acgcctttcagatcgcg	-	-472 to -488	YPR159W
acgcgttatttttcgcg	+	-134 to -118	YPR175W
acgcgaaaaataacgcg	-	-117 to -133	YPR175W
----------------------------------------------------------------------------------------------------
Detailed analysis of consensus sequence #16: gcgtnnttt:
Only + strand used to compute Sig Value of 17.9340.
PWM:
a	0	0	0	0	6	5	0	0	0
c	0	21	0	0	3	4	0	0	0
g	21	0	21	0	1	2	0	0	0
t	0	0	0	21	11	10	21	21	21
Sequence	Strand	Location	Gene
gcgtaattt	+	-220 to -212	YBL035C
gcgtttttt	+	-96 to -88	YDR501W
gcgtcattt	+	-369 to -361	YER070W
gcgtcattt	+	-199 to -191	YER095W
gcgtacttt	+	-745 to -737	YER111C
gcgtttttt	+	-364 to -356	YGR109C
gcgttcttt	+	-165 to -157	YIL066C
gcgtatttt	+	-157 to -149	YIL122W
gcgtatttt	+	-306 to -298	YIR008C
gcgtctttt	+	-276 to -268	YJL115W
gcgtttttt	+	-214 to -206	YJL115W
gcgttgttt	+	-665 to -657	YJL158C
gcgttattt	+	-640 to -632	YJR057W
gcgtttttt	+	-206 to -198	YKL007W
gcgtatttt	+	-178 to -170	YLR103C
gcgtggttt	+	-534 to -526	YMR136W
gcgtttttt	+	-130 to -122	YMR136W
gcgtacttt	+	-379 to -371	YMR307W
gcgtttttt	+	-626 to -618	YNL283C
gcgttcttt	+	-106 to -98	YNL312W
gcgttattt	+	-132 to -124	YPR175W
----------------------------------------------------------------------------------------------------
Detailed analysis of consensus sequence #17: acgcgnngcg:
Both strands used to compute Sig Value of 16.6996.
PWM:
a	11	0	0	0	0	5	1	0	0	0
c	0	11	0	11	0	0	8	0	11	0
g	0	0	11	0	11	1	0	11	0	11
t	0	0	0	0	0	5	2	0	0	0
Sequence	Strand	Location	Gene
acgcgacgcg	+	-373 to -364	YCR065W
acgcgacgcg	+	-261 to -252	YJL187C
acgcgacgcg	-	-203 to -212	YKL007W
acgcgtcgcg	+	-165 to -156	YKL045W
acgcgacgcg	+	-133 to -124	YKL113C
acgcgtcgcg	-	-123 to -132	YKL113C
acgcgttgcg	-	-56 to -65	YML021C
acgcgtagcg	-	-663 to -672	YMR136W
acgcggtgcg	-	-551 to -560	YMR199W
acgcgtcgcg	+	-173 to -164	YNL102W
acgcgacgcg	-	-163 to -172	YNL102W
----------------------------------------------------------------------------------------------------
Detailed analysis of consensus sequence #18: aaannnnnnnnnnaac:
Both strands used to compute Sig Value of 16.1469.
PWM:
a	142	142	142	72	70	64	64	56	67	65	71	51	58	142	142	0
c	0	0	0	32	18	28	31	27	21	25	19	29	23	0	0	142
g	0	0	0	22	32	23	24	31	23	21	24	29	30	0	0	0
t	0	0	0	16	22	27	23	28	31	31	28	33	31	0	0	0
Sequence	Strand	Location	Gene
aaaggtttacttgaac	+	-119 to -104	YAR007C
aaaaacattcggcaac	+	-590 to -575	YBL035C
aaaaatactcgagaac	-	-61 to -76	YBR023C
aaagaagcaaagcaac	+	-711 to -696	YBR088C
aaagaaggatcctaac	+	-664 to -649	YBR088C
aaaggaacttttgaac	-	-568 to -583	YBR278W
aaactagagcaacaac	-	-234 to -249	YBR278W
aaaagtgaaaagaaac	-	-168 to -183	YBR278W
aaagcatcatggaaac	-	-101 to -116	YBR278W
aaagaacgaaactaac	+	-663 to -648	YCR065W
aaacctcttctaaaac	-	-448 to -463	YCR065W
aaacagacgcgagaac	+	-387 to -372	YCR065W
aaacactgactaaaac	+	-284 to -269	YCR065W
aaatagtagatgtaac	-	-79 to -94	YCR065W
aaaaaaaaaaatcaac	+	-34 to -19	YCR065W
aaaaaatgaaaaaaac	+	-748 to -733	YDL003W
aaaatgttcttcaaac	+	-386 to -371	YDL003W
aaaatttatgctaaac	+	-325 to -310	YDL003W
aaacgccaaaagaaac	+	-522 to -507	YDL055C
aaacaaacaaacaaac	+	-380 to -365	YDL055C
aaacaaacaaacaaac	+	-376 to -361	YDL055C
aaacaaacagacgaac	+	-368 to -353	YDL055C
aaacaaagcgagaaac	-	-295 to -310	YDL055C
aaaagtatgccttaac	+	-204 to -189	YDL102W
aaatgcaacgtcaaac	-	-531 to -546	YDL164C
aaaagctgctctaaac	-	-23 to -38	YDL164C
aaagaaataagaaaac	+	-487 to -472	YDR052C
aaaaaagtacagtaac	-	-429 to -444	YDR052C
aaatattaaaagaaac	-	-275 to -290	YDR052C
aaaataaagaaataac	+	-207 to -192	YDR052C
aaaagccaaacttaac	-	-224 to -239	YDR097C
aaactcactgagaaac	-	-509 to -524	YDR113C
aaacgcgtcaaaaaac	+	-186 to -171	YDR113C
aaaaagaaaaacaaac	+	-156 to -141	YDR113C
aaaaaccgctagcaac	-	-66 to -81	YDR113C
aaaactccagtaaaac	+	-172 to -157	YDR309C
aaagttgatgtggaac	+	-95 to -80	YDR356W
aaaagggctgataaac	+	-20 to -5	YDR356W
aaaactgatatagaac	+	-315 to -300	YDR501W
aaaaaaaaaagaaaac	+	-493 to -478	YER001W
aaaaaaagaaaacaac	+	-490 to -475	YER001W
aaactacggttcaaac	+	-565 to -550	YER095W
aaaacactgatacaac	-	-254 to -269	YER095W
aaatggttaacctaac	+	-436 to -421	YER111C
aaaaaaaaagaggaac	+	-419 to -404	YER111C
aaaggatggcaataac	-	-340 to -355	YER111C
aaaaaaaataaaaaac	+	-225 to -210	YGL163C
aaaaacaattacaaac	+	-215 to -200	YGL163C
aaaaaagtcaaacaac	+	-589 to -574	YGL225W
aaacaacaatttcaac	+	-580 to -565	YGL225W
aaacaaacacactaac	+	-37 to -22	YGL225W
aaaacacatatgaaac	-	-751 to -766	YGR109C
aaaaaaaaaaaagaac	-	-542 to -557	YGR109C
aaatttaacgaccaac	+	-391 to -376	YGR109C
aaaacgatacgctaac	+	-400 to -385	YHR061C
aaaggaaaaaaaaaac	+	-271 to -256	YHR061C
aaaacaaaagaacaac	-	-342 to -357	YIL066C
aaaaaaacaaaagaac	-	-339 to -354	YIL066C
aaaaaaaaaaaaaaac	-	-331 to -346	YIL066C
aaacaatataaagaac	-	-148 to -163	YIL066C
aaaaaaaaggaagaac	-	-349 to -364	YIL122W
aaaagacactgggaac	+	-242 to -227	YIL122W
aaaattaatatgcaac	-	-330 to -345	YIR008C
aaactgttttataaac	+	-19 to -4	YIR008C
aaagctgttcatgaac	+	-634 to -619	YJL092W
aaactcccaaaaaaac	+	-283 to -268	YJL092W
aaaaaccaaaacaaac	+	-273 to -258	YJL092W
aaacaaaagtgacaac	+	-261 to -246	YJL092W
aaacccacaattaaac	+	-689 to -674	YJL115W
aaaaaaggaaaagaac	-	-432 to -447	YJL115W
aaaaaaaggaaaaaac	-	-197 to -212	YJL115W
aaagtaccatatgaac	+	-560 to -545	YJL173C
aaaaaagtgtaacaac	-	-741 to -756	YJL187C
aaaaatccgcaagaac	+	-714 to -699	YJL187C
aaaaacggtaacgaac	+	-650 to -635	YKL007W
aaactgtagttttaac	+	-631 to -616	YKL007W
aaaaggggatcataac	-	-121 to -136	YKL007W
aaaaaaaaattgtaac	+	-488 to -473	YKL042W
aaaatcaaataataac	-	-249 to -264	YKL042W
aaaagcggtttcgaac	+	-121 to -106	YKL042W
aaaagaaaaaaaaaac	+	-62 to -47	YKL042W
aaaaaaccaagagaac	+	-53 to -38	YKL042W
aaaacgctagggaaac	-	-755 to -770	YKL045W
aaatatgagtatcaac	+	-677 to -662	YKL045W
aaatcgcgcctcgaac	+	-547 to -532	YKL045W
aaatatcataataaac	+	-485 to -470	YKL096W
aaacaaaaaaaacaac	+	-241 to -226	YKL096W
aaaaaaaacaacaaac	+	-237 to -222	YKL096W
aaacactacattgaac	-	-187 to -202	YKL096W
aaaaaaaaaagcaaac	+	-151 to -136	YKL096W
aaaaaagcaaacaaac	+	-147 to -132	YKL096W
aaaggacgatcttaac	+	-115 to -100	YKL096W
aaaaatatttcacaac	-	-478 to -493	YKL101W
aaacagagagttgaac	+	-223 to -208	YKL101W
aaaaaatattaataac	-	-17 to -32	YKL101W
aaatgctgtcactaac	+	-582 to -567	YKL113C
aaagtggcaagcaaac	-	-446 to -461	YKL113C
aaacgcgacgcgtaac	+	-135 to -120	YKL113C
aaaagcataaataaac	+	-322 to -307	YLR103C
aaaaaaccatattaac	-	-252 to -267	YLR183C
aaacacgaaagcaaac	-	-164 to -179	YLR183C
aaagttcatctttaac	+	-296 to -281	YMR016C
aaaaagaatgtgaaac	-	-514 to -529	YMR136W
aaagctaaaactcaac	+	-388 to -373	YMR136W
aaactcaaaaaataac	-	-232 to -247	YMR136W
aaaaaacgccgtgaac	-	-122 to -137	YMR136W
aaagcgaacgaagaac	-	-178 to -193	YMR199W
aaaataagaagcaaac	-	-324 to -339	YMR307W
aaaaatccgtgtcaac	-	-149 to -164	YMR307W
aaaaatcgtctataac	+	-160 to -145	YNL082W
aaaagcgatcgttaac	+	-432 to -417	YNL262W
aaaaagtaatagtaac	+	-211 to -196	YNL262W
aaaagatgcaagaaac	-	-92 to -107	YNL262W
aaaaacaggaaaaaac	-	-609 to -624	YNL283C
aaacgaaacaaaaaac	-	-405 to -420	YNL283C
aaagaaagaccgaaac	-	-378 to -393	YNL283C
aaagggctgtattaac	+	-655 to -640	YNL312W
aaatgactttcttaac	-	-471 to -486	YNL312W
aaacgcgttaggaaac	+	-122 to -107	YNL312W
aaaatccaatcagaac	+	-288 to -273	YOL090W
aaacgaatccctaaac	+	-775 to -760	YOR074C
aaatatttcaggaaac	-	-102 to -117	YOR074C
aaatctgtcgagtaac	-	-397 to -412	YOR247W
aaattgataaataaac	+	-204 to -189	YOR368W
aaagctacgctcgaac	-	-431 to -446	YOR372C
aaaaaaaaaaaacaac	+	-156 to -141	YOR372C
aaaaaaacaacaaaac	+	-151 to -136	YOR372C
aaaacaagaacaaaac	+	-140 to -125	YOR372C
aaatgaagtgcctaac	+	-560 to -545	YPL163C
aaaaagatgagataac	-	-746 to -761	YPL256C
aaaaattgaaatgaac	+	-451 to -436	YPL256C
aaaggcctgcgcaaac	+	-349 to -334	YPL256C
aaagaaccgcttcaac	-	-186 to -201	YPR119W
aaaacttctgacaaac	-	-73 to -88	YPR119W
[truncated: 657 more rows]
[truncated: 2 more columns]
