# Supplementary material for: Identifying functional relationships within sets of co-expressed genes by combining upstream regulatory motif analysis and gene expression information
Source: BMC Genomics. 2010 Nov 2;11(Suppl 2):S8. doi: 10.1186/1471-2164-11-S2-S8 (PMC2975146; doi:10.1186/1471-2164-11-S2-S8)
Supplement: Additional file 2 — G1-S cluster A. SCOPE output for the genes from G1-S cluster A (Figure 3). [file 1471-2164-11-S2-S8-S2.txt]

Results from running BEAM, PRISM, SPACER on Saccharomyces cerevisiaefixed 800 with List of gene identifiers
Low length variation scorer used: true
Group sequence length average percentage variation: 0.0
Sequences for genes: YDL055C;YER001W;YER111C;YGL096W;YJL158C;YKL101W;YKL096W;YLR342W;YML027W;YMR136W;YMR199W;YNL283C;YOR247W;YPL256C;YPR119W;YPR159W
>YDL055C; upstream sequence, from -800 to -1, size 800
gcactgtcgatcgagccaacccaacccacagaacatcctaaagcttcaaatcgaaacgcg
tacagtcagcattcttcatgctgcacccgatccttcttaccgcgtgctgggtgaaaagca
agactaagagcaagacccttggataacggcaccaaatggactactttcgtcctttcctgc
aactctgactatagctttttctatcattgcctaaaccaaaccgtccacgccacctcacca
gcaacgcacagcatgaagaacgcgaaaacagaaaaaaaaaacgccaaaagaaacggccac
cgtgtacttgctggccagctagaaatgcctcgggagccaccacgtttatttttatctcaa
tctctgaaaaacttttttttctttgtttttgtcgtttttcagcatgaacagcgcagcaat
aaacaaacaaacaaacaaacagacgaacagacacagaaccacagctgaccggtagtaaag
taagctggtggtttctcgctttgttttctttttttccttgcctcgtggcgctcttgtaaa
catatatatagtagacttttcacgtcattgttagaagtttcacatagtcttgttttcttt
tctccaaaactgtattttttttttctttgtctatcttgttctcacctctttgactttgat
aacgttcatcaagtgtgcaaactactttacattcgctaactcttttcttctgtccaaata
ttttgttgactatacaaacaaaatattatcagcacaagacaagctacaacttcaacaaat
aaaacatatataattgaaaa
>YER001W; upstream sequence, from -800 to -1, size 800
gagaacgatgaatgcatatacatatgtcgcgactcctttttttccattatagcggcatcg
ctttatttcgcgttttaattcattttcttttttcttcatttctttctgcatatgcaaacg
cggcaagaagtgcccacggatccgaagaaaacctaatacattgaagtttctctccctgag
ataggaactctctcttctgcgtcagaaaaaaaaaaaagtactctttctgcatatattgct
cactactgactcactgatccttttacgaatagttgggcaacacctattaagttgtaaaac
aatcgcgaaaaaaaaaagaaaacaaccaaggcatcccacttttcgaaccctggcgctcgg
aagacttaatcattgcgaggtctcaattggccggaccgccaccatgcagaaaaatggtgg
aaagtgcgtgcgcgtttctcgtgccacgtgcttttaacctaaataggatacaaactatcg
gcttatctttagacacgctctcgcagaacgatgagctactgacattttgagttgatattc
aaccttttaaggtatctcagaatgaggctccggcgccaccgcaaagtctaccttttcttc
tttaagccttgagtttcttcttttgcgaaaacgttgcaatgtattaggcaagattatatt
aaggaggtattataaaaaggactcataagtgaaataaataatattcgtaatgctaaatgt
cctggtcttgcttcgtactctcgaaaaacgtaatcttgcggtatttaacgctagtttaag
aaagtgttactgtgtattaa
>YER111C; upstream sequence, from -800 to -1, size 800
tgttacttaagaaggaggtaatataagtacattacatttcaaccgcattgtgactgcgta
ctttaaacgataggtgactgcggatcttaggtcgtttagcagcatacgaaaattagtttt
actaaactagacatctagtaaaaggctgtcgaaatctctcaatttaaagagaacctgcta
ctgactataaattttgtcactacaaattattggtttaatctagccttcattatggataca
attaccttcggcggctaaaaacaacttgattttgttacccgcgtttgaagtgacgcgtca
ctaaccatgacgcgaaagttaattatattcagctccccgcctgcttatttcccgtttagg
aaataaatggttaacctaacaaaaaaaaaagaggaacaaggactaagaagcacgtcaacg
tgaaaaacgcacaaaagatattatagttattgccatcctttagcattggtttagcatatc
aactaattgactaatatttgctgctaaattcaactggaagcttttttttttttcgagata
ataaaaaaagaaactctttagtgtattgtgttatttttactattaattgttgttacagca
gaatcacatctagcattggtcgtcgctttttcaaacgattcttcctccacttaccctttg
aaaaaaaggtacattatttcacgttatttgatatattgtcaacaataattgctctttgcc
gaaaattaactcttctttctttctcatttcccttctgtccctcttgcgtagttctaaaag
gttgatttattcgagaaatc
>YGL096W; upstream sequence, from -800 to -1, size 800
ccaacatcacgaataagaaacaataaacaataaacaataaacaagtgttgctttagctca
acttgcccctgagaaataacagcgcaactatcaacaatgaatgcatagcatggagtagag
taaaaaagctttgttttggccccgcctagacaagaggcagctgcgcgaaataagaaatta
taaactcttgtttttctatactgctctcgctcaacctttttttcccacgcctattatcgg
ttcaagggacagcagatccgctctgcgcactggagcagaaacattcccagttcggttccg
actaaaacccgccttcccacgcgaaattctgggccgttcaaggcaacttattagtaagaa
gagcaaggggaaggtacattaaagcaagagaaccgtgcatgaatttatagacatttttca
tgggaggtagggaattttcagactttaagttacaccccataggggcaaacatacagcagt
ggttgttatctttcattcgcgccaggaaaagccgctacccacactaagtgacgtgtaatt
gccgttcccttgttttgaagcacactgaaagctgaagtgatcataagaaaagaaaaaaat
aaatgctgagaagggtttgcaaaaaaagaaaggttcctagtatatatatggaaggcttcg
ttagcttaaactttctacagtcatgcatacagcaatttttttagagcattacttcttgag
tggcaaaagcatttcttttttttttcagtataggaagtaatcactgtagaaataagtcaa
caataattgcatagaaaaaa
>YJL158C; upstream sequence, from -800 to -1, size 800
gaatatatataatgcgtcgtaaatagcagttaatgtataaatagaaattgagtaaacttt
aattttgcctaagaaagaacctattggcgataattaaatctcgtcatatatgcactatat
attttttttcgtttggcgttgtttatctatttcccgaacgggattatttccctgaattag
ttcataatgaaaaaaactcgcagccgggtaaccctcttcgtaccaaaaatgcacgtgtct
gtacacaattataccaacatggttgtagcatttcaagttagcttgttcgagctgtatagt
aaaagaaacgtcgatgtggctaatttgttccggtgactttcaggtcacgtgttttccatg
cgtgcgttgcttcttcctgcaaatccacggctcgtaaaagaggacaatcagcttttttcc
gtggtgcctgaccggaccgcctatgcattccatacgatttccacgggccagatcccgcct
agcccttccagcttttctttttccccttttgctacggtcgagacacggtcgcccaaaaga
aacgggtcagcgtgtactgcgccaaaaaaattcgcgccgatttaagctaaacgtccacaa
acaaaaacaaaaataagaaataggttgacagtgggtgaaaaattctcgaaggtttcatct
ccaaacagtcagtatataagtattcgggaaagagagccaatctatcttgtggtgggtcta
tcttaaccttctctttttggcagtagtaattgtaaatcaagacacataaaactatttcac
tcgctaaacttacatctaaa
>YKL101W; upstream sequence, from -800 to -1, size 800
agtgggttcttgtttgatgcttctttatctgataccaacaagcgcaagagataagggatt
acaatgttatcatgcctcagaaagtaataggatgacattttcttgcaaacgttgacatta
aaaacataaagtaccttacggcgttcggagcctacaagcctgccacaatttgagccgctg
cacaagagaacaccgaatgaacaactggctgcagctgtcgatgaaacctcagcgaataaa
gcacacatttgtgcgttttacaataacagggaaggtggaatgtgttgccttcgtccttat
ttttcgcgttgtgaaatatttttactaatttttcttttcgcgtggtcattttcgcgttgg
gttgtttgggctaaatagtgaaaactaatctccatcacgtaccgtaccgtcttgtaccgg
ctgggagcagcattatagtggccactcttattggcgttcttaatataagcaagttacctt
ttgctcgaaacctgtttcttcttaaaactccctttggatcgtaagttcgctagttatccg
actgcaaggacgtaaattggacagcgagaggccattaaaacagagagttgaactcaaata
gatcatcaaataggttggatatccatcatactacttgctactaatcgcgaaaagagataa
ataataaaattacaagaaagacaaggtaaaaagaacgacatagatttgcgggacaaaaaa
tactgataaataaatcaacaaccaactatattcactcctttattatttgttattaatatt
ttttatttttaccacacgac
>YKL096W; upstream sequence, from -800 to -1, size 800
agattcatctacgatgctttagagctagccttgttttcttttttatgcttcaagagtaag
tagtgaagaaccccactagacaaatactaagggatgctgcaaccacgtcttatacttcac
ccatacataacattggaatctcattaatttttgcaaagatatggtgaacaagtttcaaaa
taagaatgtatgtgtaccgaatcgtagctcgaggtaataatgaaaaaaaaaatcggacat
ctggaaagttacgaatatagaagcagatacccctcttgacggcaaacattgtgtgctcga
ccttctatcccgttaaaatatcataataaacaaacccctcccgcgaaaacaaaaaaagag
agctaaaaaaagtacttcttcgcgttatagatggtgccgcaccgtacgtcataactaaaa
atagcgttagccacagctccctgaacgaaaagggcccttcggcccgattggaatacgggt
ccgcttacgtctgtgcgtgcgggttgtcccacaacggtaacttactccaggagagccatc
tcgaaggtgccacaaaagaaaacaaaaaaaacaacaaacaataagctctgtggttcacgt
tcaatgtagtgttttttcaccttttaattttgataatttgtggtgcagaaaaaaaaaaag
caaacaaacaaaatctcaattatttaaaggacgatcttaacgtttctttctttcgctatc
ttccttgaattttttttctgtctgaagtaaaatatcccgtaacaaactaataaatactac
gaaagtctcaaaaaacaata
>YLR342W; upstream sequence, from -800 to -1, size 800
tcacagtatcttatcgagctaactattttcgacacacatgaaaaagcagaaatattaacg
aaaaagaaaagaaagaccatgtcatgtacgggcaatcagaatctgtaacaagcgccattt
ttttttctgtatcgggccctccttactgctctccttccgtgtaacgcgttatgaaactct
aatcctactatcggcgactctctcgaaatttttcttaacgcgtccttgtactgcgtctaa
cgcttttgccacttggatttctattataggaaatagtctcacttactgggcgacgaattt
tcgcgttttgatgaagcacaggaagaatttcttttttttttggcttcttctggttccgtt
ttttacgcgcacaaatctaaaaaaagaaataattataacctagtctcgaaaattttcatc
gatccattcgttcctttttttcgattttttcagatcaaaattcttgtttctttctttgtc
ttagtttatattaaaagatattttgattttactcctgaactatttattctttctaagaag
gccagaacactacagctgttttaaccgactacgaagttctccattctcgaacactagcct
tcatttaccaaacaggaactagcgtatatcattagtccttattcgaaaagagattggtag
atatttattgtagtttgtgagaaggagaaaatactgtcattggactgatagttagaggac
attaacctctcttacgttcgctcaaaaaaattaaaataagcaagtagctgaaatcaagtc
tttcatacaacggtcagacc
>YML027W; upstream sequence, from -800 to -1, size 800
gaagccttccaatggaccgacaagaacggtactgtcttgccatgtaactggactccaggt
gctgctaccatcaagccaaccgttgaagactccaaggaatacttcgaagctgccaacaaa
taagacgcttgcagagttgtctaaatgactacttatttaaaattcactctttacgtttat
acctatctatctatatataaaacccataaacttaatgctattcactgacaaaacgataca
ctaccgtctaagaagctattcacactagctcagttctaataacaatcatcgtctggctct
aaaacgcgtaaaccattcactgccacactcactttagctctgttgctgcccttcatacgc
tgagacgcgacgcttcttttctttcatatgatttcccttctaggcgacacgccatgcccc
aaacggggaacaccgcgaattccttctggtgcccggtttcctctttgggaagggcgtcaa
aatggtacagctcgctatagtcgccaattactgcagatgcttaaaggcttctgcaactgt
atgtccaacctagtacgtggaaacttcaaacgcgaacaatctgtatgctgtttcgggcta
cttattgctctatacggtttttagtggacacgaactcttgtaattattatatatatatat
gccttggcattttaacaagactctatgttgtgatttcagtatgatttgggtgaaaacaca
gtggtgaccacagaacaacgaggtaacagttccagaccactacctttccccttcaatctt
tgtgatttgatcaattcttg
>YMR136W; upstream sequence, from -800 to -1, size 800
gcaagagaaaacgcacaggagtaggagcagcagaaaggggaactaatatggtttttccgt
ttgcttatttttatttttttgttgagtcatgggcacgtcaccgcacaacagccgccgcag
gcctgtaccgctacgcgtctatcactgcgaaacatcgctacttctgtcgccgcgtcgacg
ctggtccagaccacaaaaggatgcacgatcagaagcactgtaccctgcagagttggagat
agtgtaaccgtgacttcatttttcaagcgtggtttcacattctttttgcaccgcccttat
ctcagatatagtttcgttcggttgctttgctttccccaactgaaggtgctggatggcggt
ttttccggctgctgcgattttccctgcgcggggcccggcgcggaattgtgcaaaagctaa
aactcaacggttattttgaaatataaggttataagcaaatttcctaaatttgcttaattg
ttaatgcagttgttattgcattaagacattcggctatcgtttcctttcttcgtgtcggca
atcttgtataaaagttattttttgagtttcagtttcttgtatatcttggtatatattgaa
ggaggattttttctttcctggtccttttacttccttgcgtcccctcatatttcttctatt
tccgttcacggcgtttttttattttctccatctacttttagtgatttcctttgctctaat
attgttttcgttcatagtgaattgtttgttttcactttaataaagggcttttacgacttg
tctcaaaaaatttcatcgag
>YMR199W; upstream sequence, from -800 to -1, size 800
ggtaaagccacgaaaacaccgcgcgtaaaggggtaaacaagtccattcctacaacctctt
ggagaaattctttacctactacaaccccgcgcctgatactttcagtattcatgacaactc
gagccagatcccgctcgtgggcgtgttcattctgtgacgatccactagcgacttctttgt
tcagcctgcaagagacgcgttcaaggaagaattcgcgattttacttcttcgagggaatct
cgcaccgcgttagttagtttccaaccttgaaagcatcggagacgcatttttggcgatttt
gctggattgagctgaatggtgccaggtcgaggctgggagggagactaactcgaaagtgac
gaagactcgaaaattaaaaaaaaagatactgcagaaggcaagattgagaatggagtaaag
gcagcgtgggtcccctgtggaaaccgcagttttcctgcgccaagtggtaccggtgcgagt
gcagcaattaatctctcgatattttcttagtatctctttttatataagaatatattttgg
aattggtaatgcttatcttcaatagtttcttagttgaatgcacacttaagagcaaattgg
ccaaggagttcttcgttcgctttaatttatttcctggttattgtcaatttattcatccca
tctccccaggatagaagaaattagtgtaattttgctgacaatacattttaacgacgataa
caataatagcaattaaataaaatagcactaccaccactccactgctcgttagctatttct
gtaaaataaataaaaagatc
>YNL283C; upstream sequence, from -800 to -1, size 800
aatatccgccctggcaataggatgtgcataattgcagttaaagagtgcatcgcatttccc
ccgatttttgttctactgaaagtatgaaccctgctgtcgcgttggccagaacagccagct
agaccaatgcacctttatcacgtgactattaccgggtaaagttacggacatttcgcgttt
tttcctgttttttttttttttcgcggtgcggtgttttgtgggaatgtgtttgtttacgga
ctgtttcgacattaagcagaatgtttcaacagtgagccattcttgatttggtcatctggg
ccctatctccttttactatgaatttgcatatgtttgtatgttgtgatctagcacttctcc
cagaagtgcatttacagcaggttttttgtttcgttttataacactctgtttcggtctttc
tttttaagattgtcagggaaaagagttccagcgactgctttatacctgtcctccgtcctt
cgaagaaataaagaggagaaaccctcaacgtaaaacatataagcagttttcaaatcatcc
actcgctttttcaattctttactattgctcagcacgaccaactatagctcaaagcgtggc
tagcctttgatttaccattattgctctttttttactttcatttctaccttcgtttttcgc
caaaagaaaacaaatctagtgaaaacaaacattgctgttcggttataggacacgcttttt
tgtatttttacagactttctggtttctaattgtttcttctttgaatttctttttgaccaa
cagcattatagaagtggaat
>YOR247W; upstream sequence, from -800 to -1, size 800
agacaatagtgtgtgtgcattgtaagtgatgcatcatgcaccataatgatttgtttatat
atacccatgtacacttgggtctcatttcctcaattttttcatatcttacccgcatatctt
ttctttcaatgccctacttctatacttcagggttttccaaaaaaaaacagtgattaagca
gggcggcattttctttatcttggggcttagaagacgcgaaagacctgtggctcaatacct
ttttcggaatatgtcaacaacacgaaacgccaaaattcttggccctgattcaggtaccgc
gggggccacgaattttggcgttctgtgcaggaatgacgtctctgccgattatgaaactaa
acaaggtatgctatcggaggtggtctgagttactcgacagatttttctgacgagagtgag
tgtcgttcgagatatttaagctccaaaatatttccctcacctagcttacattttggttta
ttctttcttacctctacctttctaagtttttctcttctgcttccttttcttttcacttgg
catattttatctataaaaaagttttgcaagcgtttaagcaactagtttagcacaacatcc
aaccaagaggtttctcgcgtatttctctcatttttttacccattttacaaattttttttg
ctatttgagccatagtacccattaataggtctcgtccattcccttgttttttttttattg
tttcaattacactacataattaaaaatcacatcactttcactctcaccttagtcgttctt
tatcaaccaaaaataaaaaa
>YPL256C; upstream sequence, from -800 to -1, size 800
aaggcattttttgaaaccactattcgtttccttctgtaagttatctcatctttttcgtat
cctccgcacttttaccctgaaatgcgaactaaagcaactatacattgttaataatgatac
tgaggttcaaaagtgccaagttatcaattcatgcgcgctttacccggctccatctttccg
aaaacggaaatcatcgcgaaatttgtctcaacggaagtacacgaaattcgtcccgctgaa
cctcaaaactgcgtgttctagtcacgaaacgcgccaaaaaccgttatgtttccgcatgcg
gatacctagcgaagagcacatttggcgtagcctgttaagtataactgctaaaaattgaaa
tgaacaccaactgaaacaactgttggccctttttgaggatctaacctgcgaaatgttgat
ctgacaggcctactgaaaaacggaaaggaaaaaaggcctgcgcaaacgcagaacgcagat
ccgccttctatttgcgtatcgcacgcagcctctggctacttgtttaacttactatctctt
tcatatataaaaaaatagcaatcgactctggtaactattatgctcctcttactggttttt
tagtgaattggcaatagataatatcaaggacaacttacttttattttaacatctacttta
cttcatcgtcaaattttcttcttatatacagcattgctagactctatagctgccaattca
ttcgcttaccacatcataatttgcatacaaaagaaaatcttttcttttttccattcattc
attaaatttaacgacagaca
>YPR119W; upstream sequence, from -800 to -1, size 800
attttattccaaatgcgggtaactatttgtataatatgtttacatattgagcccgtttag
gaaagtgcaagttcaaggcactaatcaaaaaaggagatttgtaaatatagcgaccgaatc
aggaaaaggtcaacaacgaagttcgcgatatggatgaacttcggtgcctgtccctcgagg
aaatagcaaactcgttacagctagcatctcatagcatgggcatagagtttcagaaatttt
gctcttaatggaaaatataacctctttggggaaaagagaaatagatcctttctcaaaaat
ttagaaaggaaaaaaaatcaaaatataataaaatagattttttttaggttaattttttgc
caatttagctagacttttgaaaagatccaaaaatttactaaaattgaatctttctggtat
taattttgtcctatacctcaagaagtaaagtattctcgaattgatacttctgaaaagcga
aagaaatatagctaaaggatactggttatttattctttctttttttctttctttttgatt
gagccagtgtataataaaaacctactgcgagctattcaataaattgacatagaatatctg
ttgaagcggttctttgattgagcatctgttttccttttgtatttttgtccttttagattc
ttttaacgacattggagaaattttaatcattgtataaaaacttcattcgctcgtttgtca
gaagtttttttataacttgctatttccttccaagaagccttttattgattaccccctctc
tctcttcattgatcttatag
>YPR159W; upstream sequence, from -800 to -1, size 800
gaattaatctgataaactgttttgacaactggttacttccctaagactgtttatattagg
attgtcaagacactccggtattactcgagcccgtaatacaacaatttacaacaagattcg
ggcgtgtggcgtagtcggtagcgcgctcccttagcatgggagaggtctccggttcgattc
cggactcgtccattttaatttttgattatggaatacaaaatgtatatttcgtataaaatt
atctttattgtttttgtggcttagtgattttcattcccctcttttctttttcctctcagc
ctgcaagtgtgacgcgatctgaaaggcgttttacccgcaaaacgccaaagaatcatcctg
aagcggtaaattctagacttcagatcacatacgctctatttggacagttttttttttttt
ttcatattcctgatcagatgaaagttaacgctatttttggtgaaaacacagaataaaaca
gcttctgataaaatttaactaggaacgtcgaaaacaacaaccgttaaaatatttttagct
tacagaagcacttaagaatcactaacgttttcttctttttttattttcagtccaaagctt
tcgtattgctgcaagtgctcgagaaagctgcatattgttattgtattcgtcctctcgtac
tagtgttcattactttatcgtctataaatatattgttgttagaatttttctactaaggca
agttagtagttgcacaacatttctctcgttaaatcatctaaagtttacagaataggtata
ccactcactcctttactcta
Summary of Top 49 Motifs:
	Consensus Sequence	Count	Sig Value	Coverage
#1	cgcgwh	69	122.2582	100.00%
#2	macgcsaaa	13	40.068	56.20%
#3	cgcnnaaa	24	28.5079	75.00%
#4	craacanacr	7	20.0401	18.80%
#5	cgcnnnnngaaa	12	16.4384	56.20%
#6	ttcttt	45	16.4181	100.00%
#7	ttcnnncgc	14	14.3494	56.20%
#8	cgccaaa	10	14.1856	43.80%
#9	cgcgaannnnnaaa	6	13.4827	37.50%
#10	aaannnaga	51	13.0713	93.80%
#11	aacnnnaaa	43	11.5167	100.00%
#12	gcgnnnnnaaa	21	10.9965	75.00%
#13	cgcnnnnnngta	13	10.8534	43.80%
#14	tttnnttc	43	10.5595	93.80%
#15	cttnnnttt	40	10.5232	100.00%
#16	aacgcnnaaat	5	9.9526	18.80%
#17	aaannncgc	19	9.8976	68.80%
#18	tcgnnaaa	23	9.3803	68.80%
#19	gcgnnnnnccc	8	9.1088	31.20%
#20	aaannnaac	45	9.098	93.80%
#21	gaannnnnaaa	63	8.8023	100.00%
#22	cgtnnnnnnnnnaaacg	5	8.6544	18.80%
#23	aaaagnnaacaa	7	8.3981	25.00%
#24	ctcga	33	8.3124	75.00%
#25	ggccc	15	8.257	50.00%
#26	acgnnnnnnnnnaaa	26	8.1818	81.20%
#27	acaata	21	8.1686	56.20%
#28	aaaacgcnnaaa	5	7.9216	31.20%
#29	cgggtaa	7	7.6254	43.80%
#30	ttcnnnnttt	36	7.0896	81.20%
#31	caannnnnnaaa	50	6.8475	93.80%
#32	ctcnnnnnttt	20	6.3984	68.80%
#33	aaannnnnnaac	42	6.3398	87.50%
#34	ttcnnnnnnnnnnttt	36	6.1924	87.50%
#35	cgtnnnnnnngca	12	5.9174	50.00%
#36	ccgnnnnngga	11	5.7755	37.50%
#37	aacnnnnnnnnnnaaa	42	5.651	87.50%
#38	cgcnnnnnnaga	13	5.6237	56.20%
#39	aaannnnnngct	26	5.4849	81.20%
#40	gcgnnnnnnnnnnnaaa	19	5.4324	81.20%
#41	cgannnnnnnnnnaaa	17	4.899	81.20%
#42	ttcnnnntgc	14	4.757	56.20%
#43	aaannnnnaacaa	16	4.4012	62.50%
#44	atannnaaa	57	4.159	100.00%
#45	tttnnnnnnnntgc	20	3.9198	68.80%
#46	cgcnnttt	13	3.8225	43.80%
#47	aagnnaac	26	2.911	81.20%
#48	caannnntaa	27	2.5563	75.00%
#49	aacnnnnnncgc	8	2.3411	43.80%
----------------------------------------------------------------------------------------------------
Detailed analysis of consensus sequence #1: cgcgwh:
Both strands used to compute Sig Value of 122.2582.
PWM:
a	0	0	0	0	33	29
c	69	0	69	0	0	14
g	0	69	0	69	0	0
t	0	0	0	0	36	26
Sequence	Strand	Location	Gene
cgcgtt	-	-741 to -746	YDL055C
cgcgta	+	-744 to -739	YDL055C
cgcgtt	-	-537 to -542	YDL055C
cgcgaa	+	-540 to -535	YDL055C
cgcgac	-	-770 to -775	YER001W
cgcgac	+	-773 to -768	YER001W
cgcgaa	-	-729 to -734	YER001W
cgcgtt	+	-732 to -727	YER001W
cgcgtt	-	-679 to -684	YER001W
cgcgat	-	-494 to -499	YER001W
cgcgaa	+	-497 to -492	YER001W
cgcgtt	+	-370 to -365	YER001W
cgcgtt	+	-521 to -516	YER111C
cgcgtc	-	-504 to -509	YER111C
cgcgtc	+	-507 to -502	YER111C
cgcgtc	-	-487 to -492	YER111C
cgcgaa	+	-490 to -485	YER111C
cgcgaa	+	-637 to -632	YGL096W
cgcgaa	+	-481 to -476	YGL096W
cgcgaa	-	-300 to -305	YGL096W
cgcgaa	-	-225 to -230	YJL158C
cgcgaa	+	-459 to -454	YKL096W
cgcgaa	-	-417 to -422	YKL096W
cgcgtt	+	-420 to -415	YKL096W
cgcgaa	-	-493 to -498	YKL101W
cgcgtt	+	-496 to -491	YKL101W
cgcgaa	-	-459 to -464	YKL101W
cgcgaa	-	-445 to -450	YKL101W
cgcgtt	+	-448 to -443	YKL101W
cgcgat	-	-152 to -157	YKL101W
cgcgaa	+	-155 to -150	YKL101W
cgcgtt	-	-633 to -638	YLR342W
cgcgtt	+	-636 to -631	YLR342W
cgcgtt	-	-579 to -584	YLR342W
cgcgtc	+	-582 to -577	YLR342W
cgcgaa	-	-496 to -501	YLR342W
cgcgtt	+	-499 to -494	YLR342W
cgcgta	-	-432 to -437	YLR342W
cgcgtt	-	-493 to -498	YML027W
cgcgta	+	-496 to -491	YML027W
cgcgtc	-	-432 to -437	YML027W
cgcgac	+	-435 to -430	YML027W
cgcgaa	+	-367 to -362	YML027W
cgcgtt	-	-227 to -232	YML027W
cgcgaa	+	-230 to -225	YML027W
cgcgta	-	-664 to -669	YMR136W
cgcgtc	+	-667 to -662	YMR136W
cgcgtc	+	-630 to -625	YMR136W
cgcgta	+	-779 to -774	YMR199W
cgcgtc	-	-602 to -607	YMR199W
cgcgtt	+	-605 to -600	YMR199W
cgcgaa	-	-584 to -589	YMR199W
cgcgat	+	-587 to -582	YMR199W
cgcgtt	+	-555 to -550	YMR199W
cgcgac	-	-700 to -705	YNL283C
cgcgtt	+	-703 to -698	YNL283C
cgcgaa	-	-624 to -629	YNL283C
cgcgtt	+	-627 to -622	YNL283C
cgcgaa	-	-596 to -601	YNL283C
cgcgtc	-	-583 to -588	YOR247W
cgcgaa	+	-586 to -581	YOR247W
cgcgta	+	-185 to -180	YOR247W
cgcgat	-	-603 to -608	YPL256C
cgcgaa	+	-606 to -601	YPL256C
cgcgtt	-	-528 to -533	YPL256C
cgcgaa	-	-654 to -659	YPR119W
cgcgat	+	-657 to -652	YPR119W
cgcgtc	-	-485 to -490	YPR159W
cgcgat	+	-488 to -483	YPR159W
----------------------------------------------------------------------------------------------------
Detailed analysis of consensus sequence #2: macgcsaaa:
Both strands used to compute Sig Value of 40.0680.
PWM:
a	11	13	0	0	0	0	13	13	13
c	2	0	13	0	13	5	0	0	0
g	0	0	0	13	0	8	0	0	0
t	0	0	0	0	0	0	0	0	0
Sequence	Strand	Location	Gene
aacgcgaaa	+	-542 to -534	YDL055C
aacgccaaa	+	-521 to -513	YDL055C
aacgcgaaa	-	-727 to -735	YER001W
cacgcgaaa	+	-483 to -475	YGL096W
aacgccaaa	-	-661 to -669	YJL158C
aacgcgaaa	-	-491 to -499	YKL101W
cacgcgaaa	-	-457 to -465	YKL101W
aacgcgaaa	-	-443 to -451	YKL101W
aacgcgaaa	-	-494 to -502	YLR342W
aacgcgaaa	-	-622 to -630	YNL283C
aacgccaaa	+	-535 to -527	YOR247W
aacgccaaa	-	-479 to -487	YOR247W
aacgccaaa	+	-460 to -452	YPR159W
----------------------------------------------------------------------------------------------------
Detailed analysis of consensus sequence #3: cgcnnaaa:
Both strands used to compute Sig Value of 28.5079.
PWM:
a	0	0	0	3	16	24	24	24
c	24	0	24	8	5	0	0	0
g	0	24	0	12	0	0	0	0
t	0	0	0	1	3	0	0	0
Sequence	Strand	Location	Gene
cgcgaaaa	+	-540 to -533	YDL055C
cgccaaaa	+	-519 to -512	YDL055C
cgcgaaaa	+	-497 to -490	YER001W
cgcacaaa	+	-373 to -366	YER111C
cgcccaaa	+	-271 to -264	YJL158C
cgccaaaa	+	-241 to -234	YJL158C
cgcgaaaa	+	-459 to -452	YKL096W
cgcacaaa	-	-546 to -553	YKL101W
cgcgaaaa	-	-493 to -500	YKL101W
cgcgaaaa	-	-459 to -466	YKL101W
cgcgaaaa	-	-445 to -452	YKL101W
cgcgaaaa	+	-155 to -148	YKL101W
cgcgaaaa	-	-496 to -503	YLR342W
cgcgtaaa	-	-432 to -439	YLR342W
cgcacaaa	+	-433 to -426	YLR342W
cgctcaaa	+	-62 to -55	YLR342W
cgcgtaaa	+	-496 to -489	YML027W
cgcgtaaa	+	-779 to -772	YMR199W
cgccaaaa	-	-506 to -513	YMR199W
cgcgaaaa	-	-596 to -603	YNL283C
cgccaaaa	+	-143 to -136	YNL283C
cgccaaaa	+	-533 to -526	YOR247W
cgccaaaa	-	-481 to -488	YOR247W
cgccaaaa	+	-529 to -522	YPL256C
----------------------------------------------------------------------------------------------------
Detailed analysis of consensus sequence #4: craacanacr:
Only + strand used to compute Sig Value of 20.0401.
PWM:
a	0	6	7	7	0	7	4	7	0	6
c	7	0	0	0	7	0	0	0	7	0
g	0	1	0	0	0	0	2	0	0	1
t	0	0	0	0	0	0	1	0	0	0
Sequence	Strand	Location	Gene
caaacaaaca	+	-377 to -368	YDL055C
caaacaaaca	+	-373 to -364	YDL055C
caaacaaaca	+	-369 to -360	YDL055C
caaacagacg	+	-365 to -356	YDL055C
cgaacagaca	+	-357 to -348	YDL055C
caaacataca	+	-335 to -326	YGL096W
caaacaaaca	+	-140 to -131	YKL096W
----------------------------------------------------------------------------------------------------
Detailed analysis of consensus sequence #5: cgcnnnnngaaa:
Both strands used to compute Sig Value of 16.4384.
PWM:
a	0	0	0	2	5	5	7	4	0	12	12	12
c	12	0	12	3	3	2	2	2	0	0	0	0
g	0	12	0	7	0	1	3	3	12	0	0	0
t	0	0	0	0	4	4	0	3	0	0	0	0
Sequence	Strand	Location	Gene
cgccaaaagaaa	+	-519 to -508	YDL055C
cgcgccaggaaa	+	-303 to -292	YGL096W
cgccaaacgaaa	-	-663 to -674	YJL158C
cgcgttgtgaaa	+	-496 to -485	YKL101W
cgcgaaaagaaa	-	-459 to -470	YKL101W
cgcgttatgaaa	+	-636 to -625	YLR342W
cgcgttaagaaa	-	-579 to -590	YLR342W
cgcgcagggaaa	-	-411 to -422	YMR136W
cgcaccgcgaaa	-	-591 to -602	YNL283C
cgccaaaagaaa	+	-143 to -132	YNL283C
cgcatgcggaaa	-	-501 to -512	YPL256C
cgcgatctgaaa	+	-488 to -477	YPR159W
----------------------------------------------------------------------------------------------------
Detailed analysis of consensus sequence #6: ttcttt:
Only + strand used to compute Sig Value of 16.4181.
PWM:
a	0	0	0	0	0	0
c	0	0	45	0	0	0
g	0	0	0	0	0	0
t	45	45	0	45	45	45
Sequence	Strand	Location	Gene
ttcttt	+	-422 to -417	YDL055C
ttcttt	+	-295 to -290	YDL055C
ttcttt	+	-206 to -201	YDL055C
ttcttt	+	-178 to -173	YDL055C
ttcttt	+	-716 to -711	YER001W
ttcttt	+	-701 to -696	YER001W
ttcttt	+	-203 to -198	YER001W
ttcttt	+	-183 to -178	YER001W
ttcttt	+	-68 to -63	YER111C
ttcttt	+	-64 to -59	YER111C
ttcttt	+	-68 to -63	YGL096W
ttcttt	+	-306 to -301	YJL158C
ttcttt	+	-765 to -760	YKL096W
ttcttt	+	-97 to -92	YKL096W
ttcttt	+	-93 to -88	YKL096W
ttcttt	+	-780 to -775	YKL101W
ttcttt	+	-469 to -464	YKL101W
ttcttt	+	-472 to -467	YLR342W
ttcttt	+	-333 to -328	YLR342W
ttcttt	+	-329 to -324	YLR342W
ttcttt	+	-274 to -269	YLR342W
ttcttt	+	-427 to -422	YML027W
ttcttt	+	-422 to -417	YML027W
ttcttt	+	-521 to -516	YMR136W
ttcttt	+	-190 to -185	YMR136W
ttcttt	+	-733 to -728	YMR199W
ttcttt	+	-628 to -623	YMR199W
ttcttt	+	-383 to -378	YNL283C
ttcttt	+	-246 to -241	YNL283C
ttcttt	+	-44 to -39	YNL283C
ttcttt	+	-34 to -29	YNL283C
ttcttt	+	-680 to -675	YOR247W
ttcttt	+	-610 to -605	YOR247W
ttcttt	+	-320 to -315	YOR247W
ttcttt	+	-274 to -269	YOR247W
ttcttt	+	-25 to -20	YOR247W
ttcttt	+	-39 to -34	YPL256C
ttcttt	+	-288 to -283	YPR119W
ttcttt	+	-284 to -279	YPR119W
ttcttt	+	-276 to -271	YPR119W
ttcttt	+	-272 to -267	YPR119W
ttcttt	+	-191 to -186	YPR119W
ttcttt	+	-143 to -138	YPR119W
ttcttt	+	-517 to -512	YPR159W
ttcttt	+	-228 to -223	YPR159W
----------------------------------------------------------------------------------------------------
Detailed analysis of consensus sequence #7: ttcnnncgc:
Only + strand used to compute Sig Value of 14.3494.
PWM:
a	0	0	0	8	2	4	0	0	0
c	0	0	14	3	3	1	14	0	14
g	0	0	0	1	1	2	0	14	0
t	14	14	0	2	8	7	0	0	0
Sequence	Strand	Location	Gene
ttcaaccgc	+	-763 to -755	YER111C
ttcccacgc	+	-579 to -571	YGL096W
ttcccacgc	+	-487 to -479	YGL096W
ttcattcgc	+	-309 to -301	YGL096W
ttcactcgc	+	-25 to -17	YJL158C
ttctttcgc	+	-93 to -85	YKL096W
ttcatacgc	+	-449 to -441	YML027W
ttcaaacgc	+	-236 to -228	YML027W
ttctgtcgc	+	-639 to -631	YMR136W
ttcctgcgc	+	-349 to -341	YMR199W
ttcgttcgc	+	-189 to -181	YMR199W
ttcatgcgc	+	-653 to -645	YPL256C
ttcattcgc	+	-84 to -76	YPL256C
ttcattcgc	+	-99 to -91	YPR119W
----------------------------------------------------------------------------------------------------
Detailed analysis of consensus sequence #8: cgccaaa:
Both strands used to compute Sig Value of 14.1856.
PWM:
a	0	0	0	0	10	10	10
c	10	0	10	10	0	0	0
g	0	10	0	0	0	0	0
t	0	0	0	0	0	0	0
Sequence	Strand	Location	Gene
cgccaaa	+	-519 to -513	YDL055C
cgccaaa	-	-663 to -669	YJL158C
cgccaaa	+	-241 to -235	YJL158C
cgccaaa	-	-506 to -512	YMR199W
cgccaaa	+	-143 to -137	YNL283C
cgccaaa	+	-533 to -527	YOR247W
cgccaaa	-	-481 to -487	YOR247W
cgccaaa	+	-529 to -523	YPL256C
cgccaaa	-	-474 to -480	YPL256C
cgccaaa	+	-458 to -452	YPR159W
----------------------------------------------------------------------------------------------------
Detailed analysis of consensus sequence #9: cgcgaannnnnaaa:
Both strands used to compute Sig Value of 13.4827.
PWM:
a	0	0	0	0	6	6	6	5	3	6	4	6	6	6
c	6	0	6	0	0	0	0	0	2	0	0	0	0	0
g	0	6	0	6	0	0	0	0	1	0	2	0	0	0
t	0	0	0	0	0	0	0	1	0	0	0	0	0	0
Sequence	Strand	Location	Gene
cgcgaaaacagaaa	+	-540 to -527	YDL055C
cgcgaaaaaaaaaa	+	-497 to -484	YER001W
cgcgaaataagaaa	+	-637 to -624	YGL096W
cgcgaaaacaaaaa	+	-459 to -446	YKL096W
cgcgaaaagaaaaa	-	-459 to -472	YKL101W
cgcgaaaaaaaaaa	-	-596 to -609	YNL283C
----------------------------------------------------------------------------------------------------
Detailed analysis of consensus sequence #10: aaannnaga:
Both strands used to compute Sig Value of 13.0713.
PWM:
a	51	51	51	27	27	34	51	0	51
c	0	0	0	6	7	3	0	0	0
g	0	0	0	12	10	9	0	51	0
t	0	0	0	6	7	5	0	0	0
Sequence	Strand	Location	Gene
aaagcaaga	+	-686 to -678	YDL055C
aaacaaaga	-	-413 to -421	YDL055C
aaagcgaga	-	-299 to -307	YDL055C
aaaaaaaga	-	-286 to -294	YDL055C
aaaacaaga	-	-205 to -213	YDL055C
aaatgaaga	-	-700 to -708	YER001W
aaaaaaaga	+	-490 to -482	YER001W
aaaggtaga	-	-206 to -214	YER001W
aaaagaaga	-	-177 to -185	YER001W
aaattgaga	-	-636 to -644	YER111C
aaaaaaaga	+	-417 to -409	YER111C
aaaaaaaga	+	-258 to -250	YER111C
aaagaaaga	-	-59 to -67	YER111C
aaaacaaga	-	-607 to -615	YGL096W
aaagcaaga	+	-420 to -412	YGL096W
aaaaaaaga	+	-180 to -172	YGL096W
aaaaaaaga	-	-59 to -67	YGL096W
aaaataaga	+	-191 to -183	YJL158C
aaaaagaga	-	-63 to -71	YJL158C
aaatcaaga	+	-47 to -39	YJL158C
aaaataaga	+	-624 to -616	YKL096W
aaaaaaaga	+	-450 to -442	YKL096W
aaaaagaga	+	-448 to -440	YKL096W
aaagaaaga	-	-88 to -96	YKL096W
aaacagaga	+	-223 to -215	YKL101W
aaaagcaga	+	-759 to -751	YLR342W
aaagaaaga	+	-733 to -725	YLR342W
aaaaaaaga	-	-463 to -471	YLR342W
aaaaaaaga	+	-422 to -414	YLR342W
aaagaaaga	-	-324 to -332	YLR342W
aaactaaga	-	-314 to -322	YLR342W
aaaagtaga	-	-102 to -110	YMR136W
aaaaaaaga	+	-423 to -415	YMR199W
aaaaagaga	-	-280 to -288	YMR199W
aaatcaaga	-	-512 to -520	YNL283C
aaaaggaga	-	-487 to -495	YNL283C
aaagaaaga	-	-378 to -386	YNL283C
aaataaaga	+	-315 to -307	YNL283C
aaaaaaaga	-	-168 to -176	YNL283C
aaaggtaga	-	-300 to -308	YOR247W
aaacttaga	-	-292 to -300	YOR247W
aaaatgaga	-	-167 to -175	YOR247W
aaacgcaga	+	-337 to -329	YPL256C
aaaaggaga	+	-712 to -704	YPR119W
aaatttaga	+	-504 to -496	YPR119W
aaagaaaga	-	-279 to -287	YPR119W
aaaaaaaga	-	-275 to -283	YPR119W
aaagaaaga	-	-267 to -275	YPR119W
aaacacaga	+	-337 to -329	YPR159W
aaaagaaga	-	-222 to -230	YPR159W
aaaaaaaga	-	-219 to -227	YPR159W
----------------------------------------------------------------------------------------------------
Detailed analysis of consensus sequence #11: aacnnnaaa:
Both strands used to compute Sig Value of 11.5167.
PWM:
a	43	43	0	14	17	15	43	43	43
c	0	0	43	4	15	9	0	0	0
g	0	0	0	19	4	14	0	0	0
t	0	0	0	6	7	5	0	0	0
Sequence	Strand	Location	Gene
aacgcgaaa	+	-542 to -534	YDL055C
aacagaaaa	+	-534 to -526	YDL055C
aacgccaaa	+	-521 to -513	YDL055C
aacgacaaa	-	-405 to -413	YDL055C
aacgcgaaa	-	-727 to -735	YER001W
aactcaaaa	-	-268 to -276	YER001W
aacgggaaa	-	-445 to -453	YER111C
aacaaaaaa	+	-423 to -415	YER111C
aacgtgaaa	+	-384 to -376	YER111C
aacgtgaaa	-	-116 to -124	YER111C
aacaataaa	+	-782 to -774	YGL096W
aacaataaa	+	-775 to -767	YGL096W
aacaataaa	+	-768 to -760	YGL096W
aacgaaaaa	-	-668 to -676	YJL158C
aacgccaaa	-	-661 to -669	YJL158C
aacttgaaa	-	-522 to -530	YJL158C
aacaaaaaa	+	-453 to -445	YKL096W
aactaaaaa	+	-388 to -380	YKL096W
aacaaaaaa	+	-240 to -232	YKL096W
aacaacaaa	+	-231 to -223	YKL096W
aacgcgaaa	-	-491 to -499	YKL101W
aacgcgaaa	-	-443 to -451	YKL101W
aacgaaaaa	+	-744 to -736	YLR342W
aacgcgaaa	-	-494 to -502	YLR342W
aacttcaaa	+	-239 to -231	YML027W
aacggaaaa	-	-740 to -748	YMR136W
aacaaaaaa	-	-718 to -726	YMR136W
aactcaaaa	-	-233 to -241	YMR136W
aactcgaaa	+	-454 to -446	YMR199W
aacgcgaaa	-	-622 to -630	YNL283C
aacaggaaa	-	-612 to -620	YNL283C
aacaaaaaa	-	-411 to -419	YNL283C
aacgtaaaa	+	-294 to -286	YNL283C
aaccagaaa	-	-57 to -65	YNL283C
aacacgaaa	+	-542 to -534	YOR247W
aacgccaaa	+	-535 to -527	YOR247W
aacgccaaa	-	-479 to -487	YOR247W
aacaataaa	-	-79 to -87	YOR247W
aaccaaaaa	+	-16 to -8	YOR247W
aacctcaaa	+	-562 to -554	YPL256C
aacctaaaa	-	-451 to -459	YPR119W
aacaataaa	-	-549 to -557	YPR159W
aacgccaaa	+	-460 to -452	YPR159W
----------------------------------------------------------------------------------------------------
Detailed analysis of consensus sequence #12: gcgnnnnnaaa:
Both strands used to compute Sig Value of 10.9965.
PWM:
a	0	0	0	6	7	10	8	10	21	21	21
c	0	21	0	5	4	1	4	2	0	0	0
g	21	0	21	4	5	6	6	7	0	0	0
t	0	0	0	6	5	4	3	2	0	0	0
Sequence	Strand	Location	Gene
gcgaatgtaaa	-	-105 to -115	YDL055C
gcgtcagaaaa	+	-602 to -592	YER001W
gcgaaaaaaaa	+	-496 to -486	YER001W
gcgtgtctaaa	-	-303 to -313	YER001W
gcggctaaaaa	+	-550 to -540	YER111C
gcggggccaaa	-	-656 to -666	YGL096W
gcgtgggaaaa	-	-571 to -581	YGL096W
gcgccaggaaa	+	-302 to -292	YGL096W
gcgccaaaaaa	+	-242 to -232	YJL158C
gcgaaaacaaa	+	-458 to -448	YKL096W
gcgttgtgaaa	+	-495 to -485	YKL101W
gcgaaaagaaa	-	-460 to -470	YKL101W
gcgggacaaaa	+	-93 to -83	YKL101W
gcgttatgaaa	+	-635 to -625	YLR342W
gcgttaagaaa	-	-580 to -590	YLR342W
gcgcgtaaaaa	-	-431 to -441	YLR342W
gcggtgcaaaa	-	-507 to -517	YMR136W
gcgcagggaaa	-	-412 to -422	YMR136W
gcgcaggaaaa	-	-341 to -351	YMR199W
gcgaaaaaaaa	-	-597 to -607	YNL283C
gcgatctgaaa	+	-487 to -477	YPR159W
----------------------------------------------------------------------------------------------------
Detailed analysis of consensus sequence #13: cgcnnnnnngta:
Both strands used to compute Sig Value of 10.8534.
PWM:
a	0	0	0	5	3	5	1	4	3	0	0	13
c	13	0	13	2	2	2	3	2	1	0	0	0
g	0	13	0	4	4	4	7	2	5	13	0	0
t	0	0	0	2	4	2	2	5	4	0	13	0
Sequence	Strand	Location	Gene
cgcagccgggta	+	-602 to -591	YJL158C
cgcgaagaagta	-	-417 to -428	YKL096W
cgcacagacgta	-	-304 to -315	YKL096W
cgcttgttggta	-	-757 to -768	YKL101W
cgccgtaaggta	-	-658 to -669	YKL101W
cgcgtccttgta	+	-582 to -571	YLR342W
cgcacaggagta	+	-789 to -778	YMR136W
cgcaggcctgta	+	-685 to -674	YMR136W
cgcgtagcggta	-	-664 to -675	YMR136W
cgcaaggaagta	-	-162 to -173	YMR136W
cgcggggttgta	-	-710 to -721	YMR199W
cgccaagtggta	+	-343 to -332	YMR199W
cgcttttttgta	+	-88 to -77	YNL283C
----------------------------------------------------------------------------------------------------
Detailed analysis of consensus sequence #14: tttnnttc:
Only + strand used to compute Sig Value of 10.5595.
PWM:
a	0	0	0	6	4	0	0	0
c	0	0	0	15	10	0	0	43
g	0	0	0	1	3	0	0	0
t	43	43	43	21	26	43	43	0
Sequence	Strand	Location	Gene
tttttttc	+	-427 to -420	YDL055C
tttttttc	+	-292 to -285	YDL055C
tttttttc	+	-183 to -176	YDL055C
ttttcttc	+	-98 to -91	YDL055C
tttttttc	+	-764 to -757	YER001W
tttatttc	+	-739 to -732	YER001W
tttaattc	+	-727 to -720	YER001W
ttttcttc	+	-711 to -704	YER001W
tttctttc	+	-702 to -695	YER001W
ttttcttc	+	-208 to -201	YER001W
tttttttc	+	-274 to -267	YER111C
tttctttc	+	-65 to -58	YER111C
tttttttc	+	-584 to -577	YGL096W
tttcattc	+	-310 to -303	YGL096W
tttttttc	+	-62 to -55	YGL096W
tttttttc	+	-678 to -671	YJL158C
tttctttc	+	-98 to -91	YKL096W
tttctttc	+	-94 to -87	YKL096W
tttttttc	+	-70 to -63	YKL096W
tttttttc	+	-681 to -674	YLR342W
tttttttc	+	-366 to -359	YLR342W
tttctttc	+	-334 to -327	YLR342W
tttctttc	+	-423 to -416	YML027W
tttcgttc	+	-489 to -482	YMR136W
tttctttc	+	-191 to -184	YMR136W
tttacttc	+	-175 to -168	YMR136W
tttcgttc	+	-75 to -68	YMR136W
tttacttc	+	-581 to -574	YMR199W
tttatttc	+	-175 to -168	YMR199W
ttttgttc	+	-735 to -728	YNL283C
tttttttc	+	-606 to -599	YNL283C
tttgtttc	+	-416 to -409	YNL283C
tttctttc	+	-681 to -674	YOR247W
tttccttc	+	-774 to -767	YPL256C
tttacttc	+	-144 to -137	YPL256C
ttttcttc	+	-127 to -120	YPL256C
ttttattc	+	-799 to -792	YPR119W
tttttttc	+	-281 to -274	YPR119W
tttctttc	+	-277 to -270	YPR119W
tttccttc	+	-58 to -51	YPR119W
tttcattc	+	-532 to -525	YPR159W
tttttttc	+	-385 to -378	YPR159W
ttttcttc	+	-233 to -226	YPR159W
----------------------------------------------------------------------------------------------------
Detailed analysis of consensus sequence #15: cttnnnttt:
Only + strand used to compute Sig Value of 10.5232.
PWM:
a	0	0	0	5	6	10	0	0	0
c	40	0	0	7	7	9	0	0	0
g	0	0	0	6	7	1	0	0	0
t	0	40	40	22	20	20	40	40	40
Sequence	Strand	Location	Gene
ctttttttt	+	-429 to -421	YDL055C
ctttgtttt	+	-420 to -412	YDL055C
ctttgtttt	+	-302 to -294	YDL055C
cttatcttt	+	-319 to -311	YER001W
cttgagttt	+	-193 to -185	YER001W
cttgatttt	+	-536 to -528	YER111C
ctttttttt	+	-280 to -272	YER111C
ctttgtttt	+	-672 to -664	YGL096W
cttgttttt	+	-614 to -606	YGL096W
ctttttttt	+	-66 to -58	YGL096W
ctttaattt	+	-744 to -736	YJL158C
cttttcttt	+	-309 to -301	YJL158C
cttctcttt	+	-73 to -65	YJL158C
cttgaattt	+	-77 to -69	YKL096W
cttattttt	+	-505 to -497	YKL101W
cttggattt	+	-549 to -541	YLR342W
ctttttttt	+	-470 to -462	YLR342W
cttttcttt	+	-425 to -417	YML027W
cttattttt	+	-737 to -729	YMR136W
cttcatttt	+	-547 to -539	YMR136W
ctttgcttt	+	-476 to -468	YMR136W
cttctattt	+	-148 to -140	YMR136W
ctttaattt	+	-181 to -173	YMR199W
ctttctttt	+	-385 to -377	YNL283C
ctttgattt	+	-196 to -188	YNL283C
ctttcattt	+	-166 to -158	YNL283C
cttcgtttt	+	-153 to -145	YNL283C
cttttcttt	+	-683 to -675	YOR247W
cttacattt	+	-336 to -328	YOR247W
cttcctttt	+	-281 to -273	YOR247W
cttttcttt	+	-277 to -269	YOR247W
cttgttttt	+	-98 to -90	YOR247W
cttctattt	+	-316 to -308	YPL256C
cttactttt	+	-167 to -159	YPL256C
cttttattt	+	-163 to -155	YPL256C
cttttcttt	+	-42 to -34	YPL256C
ctttctttt	+	-286 to -278	YPR119W
ctttctttt	+	-274 to -266	YPR119W
cttttcttt	+	-520 to -512	YPR159W
cttcttttt	+	-229 to -221	YPR159W
----------------------------------------------------------------------------------------------------
Detailed analysis of consensus sequence #16: aacgcnnaaat:
Both strands used to compute Sig Value of 9.9526.
PWM:
a	5	5	0	0	0	1	4	5	5	5	0
c	0	0	5	0	5	2	1	0	0	0	0
g	0	0	0	5	0	2	0	0	0	0	0
t	0	0	0	0	0	0	0	0	0	0	5
Sequence	Strand	Location	Gene
aacgcacaaat	-	-544 to -554	YKL101W
aacgcgaaaat	-	-443 to -453	YKL101W
aacgcgaaaat	-	-494 to -504	YLR342W
aacgccaaaat	+	-535 to -525	YOR247W
aacgccaaaat	-	-479 to -489	YOR247W
----------------------------------------------------------------------------------------------------
Detailed analysis of consensus sequence #17: aaannncgc:
Both strands used to compute Sig Value of 9.8976.
PWM:
a	19	19	19	8	9	6	0	0	0
c	0	0	0	5	4	7	19	0	19
g	0	0	0	2	3	2	0	19	0
t	0	0	0	4	3	4	0	0	0
Sequence	Strand	Location	Gene
aaaaaacgc	+	-525 to -517	YDL055C
aaataccgc	-	-35 to -43	YER001W
aaagtacgc	-	-737 to -745	YER111C
aaaacccgc	+	-497 to -489	YGL096W
aaaagccgc	+	-294 to -286	YGL096W
aaacaacgc	-	-657 to -665	YJL158C
aaaactcgc	+	-608 to -600	YJL158C
aaaattcgc	+	-234 to -226	YJL158C
aaatggcgc	-	-681 to -689	YLR342W
aaacatcgc	+	-651 to -643	YMR136W
aaaccacgc	-	-526 to -534	YMR136W
aaaaaccgc	-	-437 to -445	YMR136W
aaaaaacgc	-	-122 to -130	YMR136W
aaacaccgc	+	-787 to -779	YMR199W
aaaaaacgc	-	-618 to -626	YNL283C
aaacaccgc	-	-585 to -593	YNL283C
aaatgccgc	-	-610 to -618	YOR247W
aaagcgcgc	-	-640 to -648	YPL256C
aaatttcgc	-	-597 to -605	YPL256C
----------------------------------------------------------------------------------------------------
Detailed analysis of consensus sequence #18: tcgnnaaa:
Both strands used to compute Sig Value of 9.3803.
PWM:
a	0	0	0	5	7	23	23	23
c	0	23	0	7	4	0	0	0
g	0	0	23	3	7	0	0	0
t	23	0	0	8	5	0	0	0
Sequence	Strand	Location	Gene
tcgtaaaa	-	-533 to -540	YER001W
tcgcgaaa	+	-498 to -491	YER001W
tcgcaaaa	-	-173 to -180	YER001W
tcgaaaaa	+	-60 to -53	YER001W
tcgaaaaa	-	-265 to -272	YER111C
tcggcaaa	-	-79 to -86	YER111C
tcgagaaa	+	-10 to -3	YER111C
tcgggaaa	-	-644 to -651	YJL158C
tcgtaaaa	+	-409 to -402	YJL158C
tcgggaaa	+	-117 to -110	YJL158C
tcgctaaa	+	-20 to -13	YJL158C
tcgcgaaa	+	-156 to -149	YKL101W
tcgaaaaa	-	-357 to -364	YLR342W
tcgtaaaa	-	-25 to -32	YMR136W
tcgccaaa	-	-505 to -512	YMR199W
tcgttaaa	-	-87 to -94	YMR199W
tcgccaaa	+	-144 to -137	YNL283C
tcgcgaaa	+	-607 to -600	YPL256C
tcgtcaaa	+	-135 to -128	YPL256C
tcgttaaa	-	-7 to -14	YPL256C
tcgttaaa	-	-132 to -139	YPR119W
tcgagaaa	+	-182 to -175	YPR159W
tcgttaaa	+	-55 to -48	YPR159W
----------------------------------------------------------------------------------------------------
Detailed analysis of consensus sequence #19: gcgnnnnnccc:
Both strands used to compute Sig Value of 9.1088.
PWM:
a	0	0	0	2	0	1	0	2	0	0	0
c	0	8	0	3	1	0	0	0	8	8	8
g	8	0	8	1	3	4	3	2	0	0	0
t	0	0	0	2	4	3	5	4	0	0	0
Sequence	Strand	Location	Gene
gcggtgttccc	-	-365 to -375	YML027W
gcgattttccc	+	-427 to -417	YMR136W
gcgcggggccc	+	-415 to -405	YMR136W
gcgccgggccc	-	-400 to -410	YMR136W
gcgagattccc	-	-558 to -568	YMR199W
gcgtgggtccc	+	-377 to -367	YMR199W
gcgctttaccc	+	-646 to -636	YPL256C
gcgttttaccc	+	-475 to -465	YPR159W
----------------------------------------------------------------------------------------------------
Detailed analysis of consensus sequence #20: aaannnaac:
Both strands used to compute Sig Value of 9.0980.
PWM:
a	45	45	45	21	22	25	45	45	0
c	0	0	0	6	5	4	0	0	45
g	0	0	0	13	9	5	0	0	0
t	0	0	0	5	9	11	0	0	0
Sequence	Strand	Location	Gene
aaaccaaac	+	-588 to -580	YDL055C
aaaaaaaac	+	-527 to -519	YDL055C
aaaagaaac	+	-515 to -507	YDL055C
aaaataaac	-	-449 to -457	YDL055C
aaagaaaac	-	-290 to -298	YDL055C
aaagaaaac	-	-201 to -209	YDL055C
aaataaaac	+	-24 to -16	YDL055C
aaagaaaac	+	-486 to -478	YER001W
aaagagaac	+	-635 to -627	YER111C
aaaaacaac	+	-544 to -536	YER111C
aaattcaac	+	-295 to -287	YER111C
aaaagaaac	+	-255 to -247	YER111C
aaaaataac	-	-223 to -231	YER111C
aaaattaac	+	-79 to -71	YER111C
aaagataac	-	-308 to -316	YGL096W
aaaagaaac	+	-500 to -492	YJL158C
aaaagaaac	+	-266 to -258	YJL158C
aaagaaaac	-	-760 to -768	YKL096W
aaagaaaac	+	-246 to -238	YKL096W
aaaaaaaac	+	-237 to -229	YKL096W
aaaaacaac	+	-234 to -226	YKL096W
aaagcaaac	+	-144 to -136	YKL096W
aaaggtaac	-	-320 to -328	YKL101W
aaaaagaac	+	-113 to -105	YKL101W
aaacggaac	-	-440 to -448	YLR342W
aaaaggaac	-	-363 to -371	YLR342W
aaactcaac	+	-381 to -373	YMR136W
aaaggaaac	-	-274 to -282	YMR136W
aaaaataac	-	-239 to -247	YMR136W
aaaacaaac	-	-49 to -57	YMR136W
aaagcgaac	-	-178 to -186	YMR199W
aaaaaaaac	-	-606 to -614	YNL283C
aaacgaaac	-	-405 to -413	YNL283C
aaagaaaac	+	-138 to -130	YNL283C
aaaacaaac	+	-119 to -111	YNL283C
aaaaaaaac	+	-641 to -633	YOR247W
aaactaaac	+	-447 to -439	YOR247W
aaaaaaaac	-	-87 to -95	YOR247W
aaacataac	-	-510 to -518	YPL256C
aaatttaac	+	-17 to -9	YPL256C
aaatataac	+	-548 to -540	YPR119W
aaaattaac	-	-445 to -453	YPR119W
aaaaaaaac	-	-386 to -394	YPR159W
aaagttaac	+	-360 to -352	YPR159W
aaatttaac	+	-310 to -302	YPR159W
----------------------------------------------------------------------------------------------------
Detailed analysis of consensus sequence #21: gaannnnnaaa:
Both strands used to compute Sig Value of 8.8023.
PWM:
a	0	63	63	45	31	31	41	37	63	63	63
c	0	0	0	4	13	9	6	4	0	0	0
g	63	0	0	9	14	12	11	13	0	0	0
t	0	0	0	5	5	11	5	9	0	0	0
Sequence	Strand	Location	Gene
gaacgcgaaaa	+	-543 to -533	YDL055C
gaaaacagaaa	+	-537 to -527	YDL055C
gaaaaaaaaaa	+	-530 to -520	YDL055C
gaaaaaaaaaa	-	-176 to -186	YDL055C
gaaaaaagaaa	-	-707 to -717	YER001W
gaaaaaaaaaa	+	-596 to -586	YER001W
gaaaaaaaaaa	+	-494 to -484	YER001W
gaaaaaaaaaa	-	-267 to -277	YER111C
gaaatgagaaa	-	-51 to -61	YER111C
gaaacaataaa	+	-784 to -774	YGL096W
gaaataagaaa	+	-634 to -624	YGL096W
gaaattataaa	+	-627 to -617	YGL096W
gaaaagaaaaa	+	-214 to -204	YGL096W
gaaaaaaaaaa	-	-55 to -65	YGL096W
gaaaaagaaaa	-	-298 to -308	YJL158C
gaagcataaaa	-	-750 to -760	YKL096W
gaaaaaaaaaa	+	-579 to -569	YKL096W
gaaaacaaaaa	+	-456 to -446	YKL096W
gaaaacaaaaa	+	-243 to -233	YKL096W
gaaaaaaaaaa	+	-153 to -143	YKL096W
gaagcatcaaa	-	-778 to -788	YKL101W
gaaaagaaaaa	-	-462 to -472	YKL101W
gaaaaagaaaa	+	-741 to -731	YLR342W
gaagccaaaaa	-	-454 to -464	YLR342W
gaaagaataaa	-	-268 to -278	YLR342W
gaaggagaaaa	+	-120 to -110	YLR342W
gaaacttcaaa	+	-241 to -231	YML027W
gaaactcaaaa	-	-231 to -241	YMR136W
gaaagaaaaaa	-	-184 to -194	YMR136W
gaaaataaaaa	-	-115 to -125	YMR136W
gaatactgaaa	-	-691 to -701	YMR199W
gaagaagtaaa	-	-571 to -581	YMR199W
gaaaattaaaa	+	-432 to -422	YMR199W
gaaaaaaaaaa	-	-599 to -609	YNL283C
gaaacaaaaaa	-	-409 to -419	YNL283C
gaagaaataaa	+	-319 to -309	YNL283C
gaattgaaaaa	-	-244 to -254	YNL283C
gaaagtaaaaa	-	-162 to -172	YNL283C
gaaggtagaaa	-	-150 to -160	YNL283C
gaaaccagaaa	-	-55 to -65	YNL283C
gaaacgccaaa	+	-537 to -527	YOR247W
gaacgccaaaa	-	-478 to -488	YOR247W
gaaagaataaa	-	-314 to -324	YOR247W
gaagagaaaaa	-	-284 to -294	YOR247W
gaaacaataaa	-	-77 to -87	YOR247W
gaaaacggaaa	+	-621 to -611	YPL256C
gaacctcaaaa	+	-563 to -553	YPL256C
gaaaggaaaaa	+	-358 to -348	YPL256C
gaaaaaagaaa	-	-30 to -40	YPL256C
gaatggaaaaa	-	-25 to -35	YPL256C
gaatcaggaaa	+	-685 to -675	YPR119W
gaaatagcaaa	+	-621 to -611	YPR119W
gaaaagagaaa	+	-530 to -520	YPR119W
gaaaggaaaaa	+	-497 to -487	YPR119W
gaaaagcgaaa	+	-329 to -319	YPR119W
gaaagaataaa	-	-282 to -292	YPR119W
gaaagaaaaaa	-	-270 to -280	YPR119W
gaaaaagaaaa	-	-509 to -519	YPR159W
gaagcggtaaa	+	-441 to -431	YPR159W
gaaaaaaaaaa	-	-378 to -388	YPR159W
gaatatgaaaa	-	-372 to -382	YPR159W
gaacgtcgaaa	+	-298 to -288	YPR159W
gaaaataaaaa	-	-213 to -223	YPR159W
----------------------------------------------------------------------------------------------------
Detailed analysis of consensus sequence #22: cgtnnnnnnnnnaaacg:
Only + strand used to compute Sig Value of 8.6544.
PWM:
a	0	0	0	1	1	2	1	1	0	0	2	3	5	5	5	0	0
c	5	0	0	3	1	1	2	1	2	1	0	2	0	0	0	5	0
g	0	5	0	1	2	1	1	1	0	2	0	0	0	0	0	0	5
t	0	0	5	0	1	1	1	2	3	2	3	0	0	0	0	0	0
Sequence	Strand	Location	Gene
cgtactctcgaaaaacg	+	-67 to -51	YER001W
cgtcaacgtgaaaaacg	+	-388 to -372	YER111C
cgtcgctttttcaaacg	+	-180 to -164	YER111C
cgtctggctctaaaacg	+	-511 to -495	YML027W
cgtggaaacttcaaacg	+	-245 to -229	YML027W
----------------------------------------------------------------------------------------------------
Detailed analysis of consensus sequence #23: aaaagnnaacaa:
Both strands used to compute Sig Value of 8.3981.
PWM:
a	7	7	7	7	0	6	7	7	7	0	7	7
c	0	0	0	0	0	1	0	0	0	7	0	0
g	0	0	0	0	7	0	0	0	0	0	0	0
t	0	0	0	0	0	0	0	0	0	0	0	0
Sequence	Strand	Location	Gene
aaaagaaaacaa	-	-289 to -300	YDL055C
aaaagaaaacaa	-	-200 to -211	YDL055C
aaaagaaaacaa	+	-487 to -476	YER001W
aaaagaaaacaa	-	-759 to -770	YKL096W
aaaagaaaacaa	+	-247 to -236	YKL096W
aaaagcaaacaa	+	-145 to -134	YKL096W
aaaagaaaacaa	+	-139 to -128	YNL283C
----------------------------------------------------------------------------------------------------
Detailed analysis of consensus sequence #24: ctcga:
Both strands used to compute Sig Value of 8.3124.
PWM:
a	0	0	0	0	33
c	33	0	33	0	0
g	0	0	0	33	0
t	0	33	0	0	0
Sequence	Strand	Location	Gene
ctcga	-	-786 to -790	YDL055C
ctcga	+	-61 to -57	YER001W
ctcga	-	-264 to -268	YER111C
ctcga	-	-6 to -10	YER111C
ctcga	-	-510 to -514	YJL158C
ctcga	-	-279 to -283	YJL158C
ctcga	+	-156 to -152	YJL158C
ctcga	+	-593 to -589	YKL096W
ctcga	-	-588 to -592	YKL096W
ctcga	+	-505 to -501	YKL096W
ctcga	+	-261 to -257	YKL096W
ctcga	+	-317 to -313	YKL101W
ctcga	-	-783 to -787	YLR342W
ctcga	+	-599 to -595	YLR342W
ctcga	+	-396 to -392	YLR342W
ctcga	+	-215 to -211	YLR342W
ctcga	-	-1 to -5	YMR136W
ctcga	+	-683 to -679	YMR199W
ctcga	-	-678 to -682	YMR199W
ctcga	-	-568 to -572	YMR199W
ctcga	-	-470 to -474	YMR199W
ctcga	+	-452 to -448	YMR199W
ctcga	+	-435 to -431	YMR199W
ctcga	+	-306 to -302	YMR199W
ctcga	+	-408 to -404	YOR247W
ctcga	-	-370 to -374	YOR247W
ctcga	+	-627 to -623	YPR119W
ctcga	-	-622 to -626	YPR119W
ctcga	+	-346 to -342	YPR119W
ctcga	+	-717 to -713	YPR159W
ctcga	-	-712 to -716	YPR159W
ctcga	+	-183 to -179	YPR159W
ctcga	-	-178 to -182	YPR159W
----------------------------------------------------------------------------------------------------
Detailed analysis of consensus sequence #25: ggccc:
Both strands used to compute Sig Value of 8.2570.
PWM:
a	0	0	0	0	0
c	0	0	15	15	15
g	15	15	0	0	0
t	0	0	0	0	0
Sequence	Strand	Location	Gene
ggccc	+	-663 to -659	YGL096W
ggccc	-	-466 to -470	YGL096W
ggccc	-	-332 to -336	YJL158C
ggccc	-	-345 to -349	YKL096W
ggccc	+	-348 to -344	YKL096W
ggccc	+	-340 to -336	YKL096W
ggccc	-	-663 to -667	YLR342W
ggccc	+	-666 to -662	YLR342W
ggccc	-	-406 to -410	YMR136W
ggccc	+	-409 to -405	YMR136W
ggccc	-	-499 to -503	YNL283C
ggccc	+	-502 to -498	YNL283C
ggccc	+	-520 to -516	YOR247W
ggccc	-	-494 to -498	YOR247W
ggccc	+	-416 to -412	YPL256C
----------------------------------------------------------------------------------------------------
Detailed analysis of consensus sequence #26: acgnnnnnnnnnaaa:
Both strands used to compute Sig Value of 8.1818.
PWM:
a	26	0	0	6	7	11	9	8	12	6	10	13	26	26	26
c	0	26	0	9	7	4	6	8	6	6	4	5	0	0	0
g	0	0	26	3	7	5	6	5	4	8	6	6	0	0	0
t	0	0	0	8	5	6	5	5	4	6	6	2	0	0	0
Sequence	Strand	Location	Gene
acgcgaaaacagaaa	+	-541 to -527	YDL055C
acgaggcaaggaaaa	-	-275 to -289	YDL055C
acggatccgaagaaa	+	-665 to -651	YER001W
acgtggcacgagaaa	-	-352 to -366	YER001W
acgcgggtaacaaaa	-	-517 to -531	YER111C
acgcgtcacttcaaa	-	-503 to -517	YER111C
acgtcaacgtgaaaa	+	-389 to -375	YER111C
acgccaaacgaaaaa	-	-662 to -676	YJL158C
acgcacgcatggaaa	-	-434 to -448	YJL158C
acgtccacaaacaaa	+	-210 to -196	YJL158C
acgtcataactaaaa	+	-395 to -381	YKL096W
acgaaagtctcaaaa	+	-22 to -8	YKL096W
acgtttgcaagaaaa	-	-689 to -703	YKL101W
acgttgacattaaaa	+	-692 to -678	YKL101W
acgcgaaaagaaaaa	-	-458 to -472	YKL101W
acgcgttaagaaaaa	-	-578 to -592	YLR342W
acgttcgctcaaaaa	+	-67 to -53	YLR342W
acgccatgccccaaa	+	-392 to -378	YML027W
acggttattttgaaa	+	-374 to -360	YMR136W
acgcaaggaagtaaa	-	-161 to -175	YMR136W
acgacttgtctcaaa	+	-28 to -14	YMR136W
acgaagactcgaaaa	+	-442 to -428	YMR199W
acgaaacgcgccaaa	+	-537 to -523	YPL256C
acggaaaggaaaaaa	+	-361 to -347	YPL256C
acgacattggagaaa	+	-135 to -121	YPR119W
acgttcctagttaaa	-	-293 to -307	YPR159W
----------------------------------------------------------------------------------------------------
Detailed analysis of consensus sequence #27: acaata:
Both strands used to compute Sig Value of 8.1686.
PWM:
a	21	0	21	21	0	21
c	0	21	0	0	0	0
g	0	0	0	0	0	0
t	0	0	0	0	21	0
Sequence	Strand	Location	Gene
acaata	-	-232 to -237	YER111C
acaata	-	-102 to -107	YER111C
acaata	+	-99 to -94	YER111C
acaata	+	-781 to -776	YGL096W
acaata	+	-774 to -769	YGL096W
acaata	+	-767 to -762	YGL096W
acaata	+	-21 to -16	YGL096W
acaata	+	-223 to -218	YKL096W
acaata	+	-6 to -1	YKL096W
acaata	+	-541 to -536	YKL101W
acaata	-	-130 to -135	YLR342W
acaata	-	-76 to -81	YMR136W
acaata	-	-157 to -162	YMR199W
acaata	+	-103 to -98	YMR199W
acaata	+	-81 to -76	YMR199W
acaata	+	-798 to -793	YOR247W
acaata	-	-80 to -85	YOR247W
acaata	-	-550 to -555	YPR159W
acaata	-	-163 to -168	YPR159W
acaata	-	-157 to -162	YPR159W
acaata	-	-105 to -110	YPR159W
----------------------------------------------------------------------------------------------------
Detailed analysis of consensus sequence #28: aaaacgcnnaaa:
Both strands used to compute Sig Value of 7.9216.
PWM:
a	5	5	5	5	0	0	0	2	2	5	5	5
c	0	0	0	0	5	0	5	1	2	0	0	0
g	0	0	0	0	0	5	0	2	0	0	0	0
t	0	0	0	0	0	0	0	0	1	0	0	0
Sequence	Strand	Location	Gene
aaaacgccaaaa	+	-523 to -512	YDL055C
aaaacgcacaaa	+	-377 to -366	YER111C
aaaacgcacaaa	-	-542 to -553	YKL101W
aaaacgcgaaaa	-	-492 to -503	YLR342W
aaaacgcgtaaa	+	-500 to -489	YML027W
----------------------------------------------------------------------------------------------------
Detailed analysis of consensus sequence #29: cgggtaa:
Both strands used to compute Sig Value of 7.6254.
PWM:
a	0	0	0	0	0	7	7
c	7	0	0	0	0	0	0
g	0	7	7	7	0	0	0
t	0	0	0	0	7	0	0
Sequence	Strand	Location	Gene
cgggtaa	-	-520 to -526	YER111C
cgggtaa	+	-596 to -590	YJL158C
cgggtaa	+	-648 to -642	YNL283C
cgggtaa	-	-689 to -695	YOR247W
cgggtaa	-	-635 to -641	YPL256C
cgggtaa	+	-785 to -779	YPR119W
cgggtaa	-	-464 to -470	YPR159W
----------------------------------------------------------------------------------------------------
Detailed analysis of consensus sequence #30: ttcnnnnttt:
Only + strand used to compute Sig Value of 7.0896.
PWM:
a	0	0	0	6	5	2	3	0	0	0
c	0	0	36	5	9	7	13	0	0	0
g	0	0	0	7	4	9	3	0	0	0
t	36	36	0	18	18	18	17	36	36	36
Sequence	Strand	Location	Gene
ttcgtccttt	+	-635 to -626	YDL055C
ttctttgttt	+	-422 to -413	YDL055C
ttctcgcttt	+	-308 to -299	YDL055C
ttcttttttt	+	-295 to -286	YDL055C
ttcgcgtttt	+	-734 to -725	YER001W
ttcttcattt	+	-709 to -700	YER001W
ttcaaccttt	+	-263 to -254	YER001W
ttcttctttt	+	-186 to -177	YER001W
ttctttcttt	+	-68 to -59	YER111C
ttcagacttt	+	-364 to -355	YGL096W
ttcttttttt	+	-68 to -59	YGL096W
ttccagcttt	+	-315 to -306	YJL158C
ttcccctttt	+	-300 to -291	YJL158C
ttctcttttt	+	-72 to -63	YJL158C
ttcacctttt	+	-185 to -176	YKL096W
ttctttcttt	+	-97 to -88	YKL096W
ttcgcgtttt	+	-501 to -492	YLR342W
ttcttttttt	+	-472 to -463	YLR342W
ttccgttttt	+	-447 to -438	YLR342W
ttcctttttt	+	-370 to -361	YLR342W
ttcgattttt	+	-361 to -352	YLR342W
ttctttcttt	+	-333 to -324	YLR342W
ttcactcttt	+	-638 to -629	YML027W
ttcaatcttt	+	-29 to -20	YML027W
ttcgcgattt	+	-589 to -580	YMR199W
ttcgcgtttt	+	-629 to -620	YNL283C
ttcctgtttt	+	-619 to -610	YNL283C
ttcttgattt	+	-521 to -512	YNL283C
ttcggtcttt	+	-391 to -382	YNL283C
ttcagggttt	+	-655 to -646	YOR247W
ttctaagttt	+	-301 to -292	YOR247W
ttctttcttt	+	-288 to -279	YPR119W
ttcttttttt	+	-284 to -275	YPR119W
ttctttcttt	+	-276 to -267	YPR119W
ttcttctttt	+	-231 to -222	YPR159W
ttcttttttt	+	-228 to -219	YPR159W
----------------------------------------------------------------------------------------------------
Detailed analysis of consensus sequence #31: caannnnnnaaa:
Both strands used to compute Sig Value of 6.8475.
PWM:
a	0	50	50	24	15	23	23	24	23	50	50	50
c	50	0	0	4	11	9	5	7	10	0	0	0
g	0	0	0	9	12	9	10	8	9	0	0	0
t	0	0	0	13	12	9	12	11	8	0	0	0
Sequence	Strand	Location	Gene
caatgatagaaa	-	-592 to -603	YDL055C
caatctctgaaa	+	-443 to -432	YDL055C
caaagaaaaaaa	-	-416 to -427	YDL055C
caaacaaacaaa	+	-377 to -366	YDL055C
caaacaaacaaa	+	-373 to -362	YDL055C
caaagcgagaaa	-	-298 to -309	YDL055C
caaggaaaaaaa	-	-281 to -292	YDL055C
caaagaaaaaaa	-	-172 to -183	YDL055C
caagtgtgcaaa	+	-131 to -120	YDL055C
caacaaataaaa	+	-28 to -17	YDL055C
caatcgcgaaaa	+	-501 to -490	YER001W
caaaagaagaaa	-	-176 to -187	YER001W
caacgtgaaaaa	+	-385 to -374	YER111C
caatacactaaa	-	-233 to -244	YER111C
caatatatcaaa	-	-103 to -114	YER111C
caaaaaaagaaa	+	-181 to -170	YGL096W
caaacgaaaaaa	-	-666 to -677	YJL158C
caaaaggggaaa	-	-290 to -301	YJL158C
caaaaacaaaaa	+	-199 to -188	YJL158C
caagtttcaaaa	+	-632 to -621	YKL096W
caaattatcaaa	-	-161 to -172	YKL096W
caaacaaacaaa	+	-140 to -129	YKL096W
caattatttaaa	+	-124 to -113	YKL096W
caaactaataaa	+	-38 to -27	YKL096W
caacgcgaaaaa	-	-490 to -501	YKL101W
caaggacgtaaa	+	-256 to -245	YKL101W
caagtggcaaaa	-	-546 to -557	YLR342W
caaaacgcgaaa	-	-491 to -502	YLR342W
caaatctaaaaa	+	-429 to -418	YLR342W
caaagaaagaaa	-	-323 to -334	YLR342W
caaacggaaaaa	-	-738 to -749	YMR136W
caaaaaaataaa	-	-720 to -731	YMR136W
caaaagctaaaa	+	-390 to -379	YMR136W
caattaagcaaa	-	-321 to -332	YMR136W
caaggaagtaaa	-	-164 to -175	YMR136W
caagtcgtaaaa	-	-21 to -32	YMR136W
caaggttggaaa	-	-532 to -543	YMR199W
caatccagcaaa	-	-492 to -503	YMR199W
caattaaataaa	+	-71 to -60	YMR199W
caatcttaaaaa	-	-369 to -380	YNL283C
caaatagcaaaa	-	-134 to -145	YOR247W
caataaaaaaaa	-	-81 to -92	YOR247W
caaaaataaaaa	+	-13 to -2	YOR247W
caattcactaaa	-	-191 to -202	YPL256C
caaaaatacaaa	-	-154 to -165	YPR119W
caatgattaaaa	-	-109 to -120	YPR119W
caagttataaaa	-	-62 to -73	YPR119W
caaaaattaaaa	-	-597 to -608	YPR159W
caaaacgccaaa	+	-463 to -452	YPR159W
caaccgttaaaa	+	-283 to -272	YPR159W
----------------------------------------------------------------------------------------------------
Detailed analysis of consensus sequence #32: ctcnnnnnttt:
Only + strand used to compute Sig Value of 6.3984.
PWM:
a	0	0	0	9	8	5	6	6	0	0	0
c	20	0	20	2	4	5	3	4	0	0	0
g	0	0	0	6	1	2	1	1	0	0	0
t	0	20	0	3	7	8	10	9	20	20	20
Sequence	Strand	Location	Gene
ctcacctcttt	+	-160 to -150	YDL055C
ctccttttttt	+	-768 to -758	YER001W
ctcttgttttt	+	-616 to -606	YGL096W
ctcaacctttt	+	-591 to -581	YGL096W
ctcgaaggttt	+	-156 to -146	YJL158C
ctcattaattt	+	-661 to -651	YKL096W
ctcaattattt	+	-126 to -116	YKL096W
ctcgaaatttt	+	-599 to -589	YLR342W
ctcgaaaattt	+	-396 to -386	YLR342W
ctcgatatttt	+	-306 to -296	YMR199W
ctcaatttttt	+	-712 to -702	YOR247W
ctcgcgtattt	+	-187 to -177	YOR247W
ctctcattttt	+	-176 to -166	YOR247W
ctcattttttt	+	-174 to -164	YOR247W
ctcatcttttt	+	-756 to -746	YPL256C
ctccgcacttt	+	-739 to -729	YPL256C
ctcaaaaattt	+	-509 to -499	YPR119W
ctcgtccattt	+	-616 to -606	YPR159W
ctcttttcttt	+	-522 to -512	YPR159W
ctcactccttt	+	-17 to -7	YPR159W
----------------------------------------------------------------------------------------------------
Detailed analysis of consensus sequence #33: aaannnnnnaac:
Both strands used to compute Sig Value of 6.3398.
PWM:
a	42	42	42	16	30	27	24	13	25	42	42	0
c	0	0	0	10	3	5	3	11	8	0	0	42
g	0	0	0	9	7	7	11	10	6	0	0	0
t	0	0	0	7	2	3	4	8	3	0	0	0
Sequence	Strand	Location	Gene
aaacaaacaaac	+	-380 to -369	YDL055C
aaacaaacaaac	+	-376 to -365	YDL055C
aaacaaacaaac	+	-372 to -361	YDL055C
aaacagacgaac	+	-364 to -353	YDL055C
aaagcgagaaac	-	-299 to -310	YDL055C
aaaaaagaaaac	-	-287 to -298	YDL055C
aaaaaagaaaac	+	-489 to -478	YER001W
aaagaaaacaac	+	-486 to -475	YER001W
aaaagaagaaac	-	-177 to -188	YER001W
aaaaagaggaac	+	-415 to -404	YER111C
aaaaaaagaaac	+	-258 to -247	YER111C
aaagataacaac	-	-308 to -319	YGL096W
aaacaagggaac	-	-246 to -257	YGL096W
aaataagtcaac	+	-31 to -20	YGL096W
aaatagataaac	-	-649 to -660	YJL158C
aaatgctacaac	-	-528 to -539	YJL158C
aaaaaagaaaac	-	-757 to -768	YKL096W
aaaaaaaacaac	+	-237 to -226	YKL096W
aaaacaacaaac	+	-233 to -222	YKL096W
aaaaaagcaaac	+	-147 to -136	YKL096W
aaagaaagaaac	-	-88 to -99	YKL096W
aaacaacccaac	-	-434 to -445	YKL101W
aaataaatcaac	+	-73 to -62	YKL101W
aaaaaacggaac	-	-437 to -448	YLR342W
aaaaaaaggaac	-	-360 to -371	YLR342W
aaagaaagaaac	-	-324 to -335	YLR342W
aaacccataaac	+	-601 to -590	YML027W
aaacgcgtaaac	+	-499 to -488	YML027W
aaacggaaaaac	-	-739 to -750	YMR136W
aaataagcaaac	-	-731 to -742	YMR136W
aaaagctaaaac	+	-389 to -378	YMR136W
aaataaaaaaac	-	-117 to -128	YMR136W
aaaggggtaaac	+	-774 to -763	YMR199W
aaactaactaac	-	-541 to -552	YMR199W
aaaaaaaaaaac	-	-603 to -614	YNL283C
aaagaccgaaac	-	-382 to -393	YNL283C
aaaagggccaac	-	-408 to -419	YPL256C
aaaaaaaaaaac	-	-383 to -394	YPR159W
aaatattttaac	-	-267 to -278	YPR159W
aaagaagaaaac	-	-223 to -234	YPR159W
aaagtaatgaac	-	-125 to -136	YPR159W
aaaaattctaac	-	-92 to -103	YPR159W
----------------------------------------------------------------------------------------------------
Detailed analysis of consensus sequence #34: ttcnnnnnnnnnnttt:
Only + strand used to compute Sig Value of 6.1924.
PWM:
a	0	0	0	11	6	2	2	7	9	7	12	6	5	0	0	0
c	0	0	36	11	10	7	11	6	8	9	7	6	8	0	0	0
g	0	0	0	3	8	9	8	7	8	2	3	7	5	0	0	0
t	36	36	0	11	12	18	15	16	11	18	14	17	18	36	36	36
Sequence	Strand	Location	Gene
ttctgtccaaatattt	+	-93 to -78	YDL055C
ttcaactggaagcttt	+	-292 to -277	YER111C
ttcaggtcacgtgttt	+	-462 to -447	YJL158C
ttccagcttttctttt	+	-315 to -300	YJL158C
ttctttttcccctttt	+	-306 to -291	YJL158C
ttcaatgtagtgtttt	+	-201 to -186	YKL096W
ttcaccttttaatttt	+	-185 to -170	YKL096W
ttccttgaattttttt	+	-80 to -65	YKL096W
ttcgcgtggtcatttt	+	-464 to -449	YKL101W
ttctggttccgttttt	+	-453 to -438	YLR342W
ttctttgtcttagttt	+	-329 to -314	YLR342W
ttcactctttacgttt	+	-638 to -623	YML027W
ttctttcatatgattt	+	-422 to -407	YML027W
ttctggtgcccggttt	+	-357 to -342	YML027W
ttccccttcaatcttt	+	-35 to -20	YML027W
ttccgtttgcttattt	+	-746 to -731	YMR136W
ttcgttcggttgcttt	+	-488 to -473	YMR136W
ttcacggcgttttttt	+	-136 to -121	YMR136W
ttctccatctactttt	+	-117 to -102	YMR136W
ttcttagtatctcttt	+	-297 to -282	YMR199W
ttcctgtttttttttt	+	-619 to -604	YNL283C
ttcggtctttcttttt	+	-391 to -376	YNL283C
ttccagcgactgcttt	+	-355 to -340	YNL283C
ttctaccttcgttttt	+	-159 to -144	YNL283C
ttctttgaatttcttt	+	-44 to -29	YNL283C
ttcacttggcatattt	+	-269 to -254	YOR247W
ttcccttgtttttttt	+	-102 to -87	YOR247W
ttcatcgtcaaatttt	+	-139 to -124	YPL256C
ttcattcattaaattt	+	-27 to -12	YPL256C
ttctggtattaatttt	+	-389 to -374	YPR119W
ttccttttgtattttt	+	-170 to -155	YPR119W
ttccaagaagcctttt	+	-53 to -38	YPR119W
ttccctaagactgttt	+	-764 to -749	YPR159W
ttcattcccctctttt	+	-531 to -516	YPR159W
ttcccctcttttcttt	+	-527 to -512	YPR159W
ttcagtccaaagcttt	+	-215 to -200	YPR159W
----------------------------------------------------------------------------------------------------
Detailed analysis of consensus sequence #35: cgtnnnnnnngca:
Both strands used to compute Sig Value of 5.9174.
PWM:
a	0	0	0	5	4	2	6	3	5	2	0	0	12
c	12	0	0	3	2	3	1	4	5	5	0	12	0
g	0	12	0	3	1	3	3	1	1	1	12	0	0
t	0	0	12	1	5	4	2	4	1	4	0	0	0
Sequence	Strand	Location	Gene
cgtacagtcagca	+	-742 to -730	YDL055C
cgtgaaaaacgca	+	-382 to -370	YER111C
cgtcatatatgca	+	-699 to -687	YJL158C
cgtatggaatgca	-	-345 to -357	YJL158C
cgtggttgcagca	-	-694 to -706	YKL096W
cgtatgaagggca	-	-442 to -454	YML027W
cgtcattcctgca	-	-463 to -475	YOR247W
cgtatcctccgca	+	-745 to -733	YPL256C
cgtgcgatacgca	-	-296 to -308	YPL256C
cgtatcgcacgca	+	-306 to -294	YPL256C
cgtcacacttgca	-	-487 to -499	YPR159W
cgttttacccgca	+	-474 to -462	YPR159W
----------------------------------------------------------------------------------------------------
Detailed analysis of consensus sequence #36: ccgnnnnngga:
Both strands used to compute Sig Value of 5.7755.
PWM:
a	0	0	0	3	6	2	3	2	0	0	11
c	11	11	0	5	0	2	2	5	0	0	0
g	0	0	11	0	2	1	2	3	11	11	0
t	0	0	0	3	3	6	4	1	0	0	0
Sequence	Strand	Location	Gene
ccgaactggga	-	-506 to -516	YGL096W
ccgttgtggga	-	-284 to -294	YKL096W
ccgcgcaggga	-	-410 to -420	YMR136W
ccgtgaacgga	-	-130 to -140	YMR136W
ccgttttcgga	-	-614 to -624	YPL256C
ccgaaaacgga	+	-623 to -613	YPL256C
ccgcatgcgga	-	-500 to -510	YPL256C
ccgcatgcgga	+	-509 to -499	YPL256C
ccgcatttgga	-	-783 to -793	YPR119W
ccgaatcagga	+	-687 to -677	YPR119W
ccgcttcagga	-	-435 to -445	YPR159W
----------------------------------------------------------------------------------------------------
Detailed analysis of consensus sequence #37: aacnnnnnnnnnnaaa:
Both strands used to compute Sig Value of 5.6510.
PWM:
a	42	42	0	16	14	15	19	21	15	15	16	21	15	42	42	42
c	0	0	42	10	11	11	6	5	16	11	6	5	6	0	0	0
g	0	0	0	10	6	5	7	6	4	6	13	8	12	0	0	0
t	0	0	0	6	11	11	10	10	7	10	7	8	9	0	0	0
Sequence	Strand	Location	Gene
aacgcgaaaacagaaa	+	-542 to -527	YDL055C
aacaatgacgtgaaaa	-	-229 to -244	YDL055C
aacttcaacaaataaa	+	-33 to -18	YDL055C
aacaatcgcgaaaaaa	+	-503 to -488	YER001W
aacgcgggtaacaaaa	-	-516 to -531	YER111C
aacctaacaaaaaaaa	+	-428 to -413	YER111C
aacacaatacactaaa	-	-229 to -244	YER111C
aacaattaatagtaaa	-	-210 to -225	YER111C
aacaataaacaataaa	+	-782 to -767	YGL096W
aacaataaacaataaa	+	-775 to -760	YGL096W
aacttaaagtctgaaa	-	-350 to -365	YGL096W
aacgccaaacgaaaaa	-	-661 to -676	YJL158C
aactaattcagggaaa	-	-619 to -634	YJL158C
aacacgtgacctgaaa	-	-448 to -463	YJL158C
aacgcacgcatggaaa	-	-433 to -448	YJL158C
aacgtccacaaacaaa	+	-211 to -196	YJL158C
aaccccactagacaaa	+	-732 to -717	YKL096W
aacccctcccgcgaaa	+	-468 to -453	YKL096W
aacgtttgcaagaaaa	-	-688 to -703	YKL101W
aacgttgacattaaaa	+	-693 to -678	YKL101W
aacctcagcgaataaa	+	-576 to -561	YKL101W
aacctagtctcgaaaa	+	-404 to -389	YLR342W
aactaagacaaagaaa	-	-315 to -330	YLR342W
aacaaaaaaataaaaa	-	-718 to -733	YMR136W
aaccacgcttgaaaaa	-	-527 to -542	YMR136W
aacggttattttgaaa	+	-375 to -360	YMR136W
aaccttatatttcaaa	-	-351 to -366	YMR136W
aactgaaactcaaaaa	-	-227 to -242	YMR136W
aacacattcccacaaa	-	-571 to -586	YNL283C
aacagagtgttataaa	-	-391 to -406	YNL283C
aaccctcaacgtaaaa	+	-301 to -286	YNL283C
aacaaatctagtgaaa	+	-132 to -117	YNL283C
aacacgaaacgccaaa	+	-542 to -527	YOR247W
aacaataaaaaaaaaa	-	-79 to -94	YOR247W
aaccaaaaataaaaaa	+	-16 to -1	YOR247W
aacttacagaaggaaa	-	-759 to -774	YPL256C
aacaggctacgccaaa	-	-465 to -480	YPL256C
aacggaaaggaaaaaa	+	-362 to -347	YPL256C
aacctctttggggaaa	+	-542 to -527	YPR119W
aacgacattggagaaa	+	-136 to -121	YPR119W
aacagcttctgataaa	+	-324 to -309	YPR159W
aacaacaaccgttaaa	+	-288 to -273	YPR159W
----------------------------------------------------------------------------------------------------
Detailed analysis of consensus sequence #38: cgcnnnnnnaga:
Both strands used to compute Sig Value of 5.6237.
PWM:
a	0	0	0	4	5	5	6	6	3	13	0	13
c	13	0	13	0	2	3	3	3	7	0	0	0
g	0	13	0	5	5	2	3	3	2	0	13	0
t	0	0	0	4	1	3	1	1	1	0	0	0
Sequence	Strand	Location	Gene
cgcgaaaacaga	+	-540 to -529	YDL055C
cgctctcgcaga	+	-305 to -294	YER001W
cgcaaaagaaga	-	-174 to -185	YER001W
cgcgaaataaga	+	-637 to -626	YGL096W
cgcacgcacaga	-	-300 to -311	YKL096W
cgctgcacaaga	+	-625 to -614	YKL101W
cgcgaaaagaga	+	-155 to -144	YKL101W
cgcagtgataga	-	-652 to -663	YMR136W
cgcggcgacaga	-	-627 to -638	YMR136W
cgctggtccaga	+	-622 to -611	YMR136W
cgcggtgcgaga	-	-552 to -563	YMR199W
cgcaaacgcaga	+	-340 to -329	YPL256C
cgcttcaacaga	-	-193 to -204	YPR119W
----------------------------------------------------------------------------------------------------
Detailed analysis of consensus sequence #39: aaannnnnngct:
Both strands used to compute Sig Value of 5.4849.
PWM:
a	26	26	26	11	10	15	11	13	9	0	0	0
c	0	0	0	7	5	2	3	5	5	0	26	0
g	0	0	0	4	3	3	6	2	4	26	0	0
t	0	0	0	4	8	6	6	6	8	0	0	26
Sequence	Strand	Location	Gene
aaaccaccagct	-	-307 to -318	YDL055C
aaactatcggct	+	-329 to -318	YER001W
aaactcaaggct	-	-185 to -196	YER001W
aaaaaaaaagct	-	-271 to -282	YER111C
aaaataaatgct	+	-205 to -194	YGL096W
aaagtttaagct	-	-127 to -138	YGL096W
aaaaaaattgct	-	-99 to -110	YGL096W
aaaagaaatgct	-	-62 to -73	YGL096W
aaatccacggct	+	-420 to -409	YJL158C
aaaagaaaagct	-	-300 to -311	YJL158C
aaaaagagagct	+	-448 to -437	YKL096W
aaacaataagct	+	-225 to -214	YKL096W
aaatagttagct	-	-773 to -784	YLR342W
aaaaatggcgct	-	-679 to -690	YLR342W
aaataagacgct	+	-683 to -672	YML027W
aaacttaatgct	+	-593 to -582	YML027W
aaagaagtcgct	-	-623 to -634	YMR199W
aaacattctgct	-	-535 to -546	YNL283C
aaaaaacctgct	-	-414 to -425	YNL283C
aaagcagtcgct	-	-340 to -351	YNL283C
aaatcaaaggct	-	-188 to -199	YNL283C
aaaatgtaagct	-	-327 to -338	YOR247W
aaactagttgct	-	-213 to -224	YOR247W
aaaagtctagct	-	-423 to -434	YPR119W
aaaacagatgct	-	-169 to -180	YPR119W
aaagttaacgct	+	-360 to -349	YPR159W
----------------------------------------------------------------------------------------------------
Detailed analysis of consensus sequence #40: gcgnnnnnnnnnnnaaa:
Both strands used to compute Sig Value of 5.4324.
PWM:
a	0	0	0	7	7	7	8	12	8	6	6	8	9	9	19	19	19
c	0	19	0	6	3	4	1	3	3	2	6	2	3	3	0	0	0
g	19	0	19	2	7	3	6	4	4	4	5	5	4	4	0	0	0
t	0	0	0	4	2	5	4	0	4	7	2	4	3	3	0	0	0
Sequence	Strand	Location	Gene
gcgaaaacagaaaaaaa	+	-539 to -523	YDL055C
gcgcagcaataaacaaa	+	-390 to -374	YDL055C
gcgtcagaaaaaaaaaa	+	-602 to -586	YER001W
gcgaaaaaaaaaagaaa	+	-496 to -480	YER001W
gcgccagggttcgaaaa	-	-445 to -461	YER001W
gcgagagcgtgtctaaa	-	-297 to -313	YER001W
gcgcactggagcagaaa	+	-536 to -520	YGL096W
gcgtgtactgcgccaaa	+	-251 to -235	YJL158C
gcgagaggccattaaaa	+	-237 to -221	YKL101W
gcgcacaaatctaaaaa	+	-434 to -418	YLR342W
gcgcggaattgtgcaaa	+	-403 to -387	YMR136W
gcgcgtaaaggggtaaa	+	-780 to -764	YMR199W
gcgaaaaaaaaaaaaaa	-	-597 to -613	YNL283C
gcgggtaagatatgaaa	-	-688 to -704	YOR247W
gcggaggatacgaaaaa	-	-734 to -750	YPL256C
gcgaccgaatcaggaaa	+	-691 to -675	YPR119W
gcgagctattcaataaa	+	-234 to -218	YPR119W
gcgttttacccgcaaaa	+	-475 to -459	YPR159W
gcgttttgcgggtaaaa	-	-456 to -472	YPR159W
----------------------------------------------------------------------------------------------------
Detailed analysis of consensus sequence #41: cgannnnnnnnnnaaa:
Only + strand used to compute Sig Value of 4.8990.
PWM:
a	0	0	17	8	9	5	7	5	6	8	13	11	9	17	17	17
c	17	0	0	3	3	3	1	4	4	6	2	2	1	0	0	0
g	0	17	0	5	3	4	4	4	2	0	1	2	4	0	0	0
t	0	0	0	1	2	5	5	4	5	3	1	2	3	0	0	0
Sequence	Strand	Location	Gene
cgaaaacagaaaaaaa	+	-538 to -523	YDL055C
cgaaaaaaaaaagaaa	+	-495 to -480	YER001W
cgagataataaaaaaa	+	-267 to -252	YER111C
cgagctgtatagtaaa	+	-513 to -498	YJL158C
cgaggtaataatgaaa	+	-591 to -576	YKL096W
cgaaggtgccacaaaa	+	-259 to -244	YKL096W
cgaaagtctcaaaaaa	+	-21 to -6	YKL096W
cgagaggccattaaaa	+	-236 to -221	YKL101W
cgacacacatgaaaaa	+	-771 to -756	YLR342W
cgaaaaagaaaagaaa	+	-742 to -727	YLR342W
cgaagctgccaacaaa	+	-696 to -681	YML027W
cgacttgtctcaaaaa	+	-27 to -12	YMR136W
cgaaaattaaaaaaaa	+	-433 to -418	YMR199W
cgattatgaaactaaa	+	-455 to -440	YOR247W
cgaaacgcgccaaaaa	+	-536 to -521	YPL256C
cgaccgaatcaggaaa	+	-690 to -675	YPR119W
cgagctattcaataaa	+	-233 to -218	YPR119W
----------------------------------------------------------------------------------------------------
Detailed analysis of consensus sequence #42: ttcnnnntgc:
Only + strand used to compute Sig Value of 4.7570.
PWM:
a	0	0	0	2	2	3	4	0	0	0
c	0	0	14	4	1	4	5	0	0	14
g	0	0	0	3	4	3	1	0	14	0
t	14	14	0	5	7	4	4	14	0	0
Sequence	Strand	Location	Gene
ttcttcatgc	+	-729 to -720	YDL055C
ttcatgctgc	+	-726 to -717	YDL055C
ttctttctgc	+	-701 to -692	YER001W
ttcgtaatgc	+	-97 to -88	YER001W
ttcttcctgc	+	-430 to -421	YJL158C
ttccgtttgc	+	-746 to -737	YMR136W
ttctttttgc	+	-521 to -512	YMR136W
ttccggctgc	+	-438 to -429	YMR136W
ttcagcctgc	+	-621 to -612	YMR199W
ttcgcggtgc	+	-601 to -592	YNL283C
ttccgcatgc	+	-511 to -502	YPL256C
ttctatttgc	+	-315 to -306	YPL256C
ttccaaatgc	+	-794 to -785	YPR119W
ttcgtattgc	+	-201 to -192	YPR159W
----------------------------------------------------------------------------------------------------
Detailed analysis of consensus sequence #43: aaannnnnaacaa:
Both strands used to compute Sig Value of 4.4012.
PWM:
a	16	16	16	9	11	8	6	11	16	16	0	16	16
c	0	0	0	5	0	0	4	2	0	0	16	0	0
g	0	0	0	2	2	6	2	1	0	0	0	0	0
t	0	0	0	0	3	2	4	2	0	0	0	0	0
Sequence	Strand	Location	Gene
aaaaagaaaacaa	-	-288 to -300	YDL055C
aaacttctaacaa	-	-221 to -233	YDL055C
aaaaagaaaacaa	+	-488 to -476	YER001W
aaaagaggaacaa	+	-414 to -402	YER111C
aaacaataaacaa	+	-783 to -771	YGL096W
aaacaataaacaa	+	-776 to -764	YGL096W
aaacaataaacaa	+	-769 to -757	YGL096W
aaaaagaaaacaa	-	-758 to -770	YKL096W
aaaaaaacaacaa	+	-236 to -224	YKL096W
aaacaacaaacaa	+	-232 to -220	YKL096W
aaaaagcaaacaa	+	-146 to -134	YKL096W
aaagtgaaaacaa	-	-43 to -55	YMR136W
aaagaagaaacaa	-	-39 to -51	YNL283C
aaaaaaaaaacaa	-	-85 to -97	YOR247W
aaaaggtcaacaa	+	-677 to -665	YPR119W
aaaattctaacaa	-	-93 to -105	YPR159W
----------------------------------------------------------------------------------------------------
Detailed analysis of consensus sequence #44: atannnaaa:
Both strands used to compute Sig Value of 4.1590.
PWM:
a	57	0	57	25	25	26	57	57	57
c	0	0	0	8	4	10	0	0	0
g	0	0	0	13	11	9	0	0	0
t	0	57	0	11	17	12	0	0	0
Sequence	Strand	Location	Gene
atagaaaaa	-	-597 to -605	YDL055C
ataaacaaa	+	-382 to -374	YDL055C
atagacaaa	-	-167 to -175	YDL055C
atatgcaaa	+	-691 to -683	YER001W
atacgaaaa	+	-697 to -689	YER111C
ataataaaa	+	-263 to -255	YER111C
ataaaaaaa	+	-260 to -252	YER111C
atagtaaaa	-	-218 to -226	YER111C
atagaaaaa	-	-602 to -610	YGL096W
ataagaaaa	+	-218 to -210	YGL096W
atactgaaa	-	-50 to -58	YGL096W
atagaaaaa	+	-10 to -2	YGL096W
ataattaaa	+	-711 to -703	YJL158C
atagataaa	-	-651 to -659	YJL158C
ataatgaaa	+	-617 to -609	YJL158C
atagtaaaa	+	-505 to -497	YJL158C
ataatgaaa	+	-584 to -576	YKL096W
ataaacaaa	+	-475 to -467	YKL096W
ataactaaa	+	-390 to -382	YKL096W
atagcgaaa	-	-82 to -90	YKL096W
atagtgaaa	+	-426 to -418	YKL101W
ataataaaa	+	-140 to -132	YKL101W
ataaataaa	+	-75 to -67	YKL101W
atacagaaa	-	-669 to -677	YLR342W
atattaaaa	+	-313 to -305	YLR342W
atatataaa	+	-608 to -600	YML027W
atactgaaa	-	-99 to -107	YML027W
ataagcaaa	-	-733 to -741	YMR136W
ataagcaaa	+	-350 to -342	YMR136W
ataaaaaaa	-	-119 to -127	YMR136W
atactgaaa	-	-693 to -701	YMR199W
atataaaaa	-	-276 to -284	YMR199W
ataaataaa	+	-15 to -7	YMR199W
atagtaaaa	-	-482 to -490	YNL283C
atatgcaaa	-	-470 to -478	YNL283C
atacaaaaa	-	-76 to -84	YNL283C
ataaacaaa	-	-743 to -751	YOR247W
atatataaa	-	-739 to -747	YOR247W
atatgaaaa	-	-697 to -705	YOR247W
ataaagaaa	-	-603 to -611	YOR247W
atagataaa	-	-247 to -255	YOR247W
atagcaaaa	-	-137 to -145	YOR247W
ataaaaaaa	-	-83 to -91	YOR247W
ataattaaa	+	-65 to -57	YOR247W
atacgaaaa	-	-741 to -749	YPL256C
atacgcaaa	-	-302 to -310	YPL256C
atatataaa	+	-258 to -250	YPL256C
atataaaaa	+	-256 to -248	YPL256C
ataaaaaaa	+	-254 to -246	YPL256C
atatgtaaa	-	-754 to -762	YPR119W
ataataaaa	+	-476 to -468	YPR119W
atagctaaa	+	-313 to -305	YPR119W
ataataaaa	+	-250 to -242	YPR119W
ataaaaaaa	-	-68 to -76	YPR119W
ataatcaaa	-	-592 to -600	YPR159W
atatgaaaa	-	-374 to -382	YPR159W
ataaaaaaa	-	-217 to -225	YPR159W
----------------------------------------------------------------------------------------------------
Detailed analysis of consensus sequence #45: tttnnnnnnnntgc:
Only + strand used to compute Sig Value of 3.9198.
PWM:
a	0	0	0	3	1	1	5	5	3	5	3	0	0	0
c	0	0	0	5	7	9	5	6	4	4	5	0	0	20
g	0	0	0	2	4	1	2	2	3	6	3	0	20	0
t	20	20	20	10	8	9	8	7	10	5	9	20	0	0
Sequence	Strand	Location	Gene
ttttctatcattgc	+	-604 to -591	YDL055C
tttttctatactgc	+	-610 to -597	YGL096W
ttttccatgcgtgc	+	-449 to -436	YJL158C
tttttccgtggtgc	+	-387 to -374	YJL158C
ttttccccttttgc	+	-302 to -289	YJL158C
tttcttttttatgc	+	-766 to -753	YKL096W
tttagctctgttgc	+	-468 to -455	YML027W
tttcgttcggttgc	+	-489 to -476	YMR136W
tttccggctgctgc	+	-439 to -426	YMR136W
tttcctaaatttgc	+	-341 to -328	YMR136W
ttttacttccttgc	+	-176 to -163	YMR136W
tttgttcagcctgc	+	-625 to -612	YMR199W
tttggcgattttgc	+	-512 to -499	YMR199W
ttttttcgcggtgc	+	-605 to -592	YNL283C
tttaccattattgc	+	-190 to -177	YNL283C
ttttctttcaatgc	+	-682 to -669	YOR247W
tttttctcttctgc	+	-294 to -281	YOR247W
tttattccaaatgc	+	-798 to -785	YPR119W
tttttataacttgc	+	-74 to -61	YPR119W
tttcgtattgctgc	+	-202 to -189	YPR159W
----------------------------------------------------------------------------------------------------
Detailed analysis of consensus sequence #46: cgcnnttt:
Only + strand used to compute Sig Value of 3.8225.
PWM:
a	0	0	0	3	3	0	0	0
c	13	0	13	1	2	0	0	0
g	0	13	0	5	1	0	0	0
t	0	0	0	4	7	13	13	13
Sequence	Strand	Location	Gene
cgcgtttt	+	-732 to -725	YER001W
cgcttttt	+	-177 to -170	YER111C
cgccattt	+	-688 to -681	YLR342W
cgcgtttt	+	-499 to -492	YLR342W
cgcgattt	+	-587 to -580	YMR199W
cgcatttt	+	-518 to -511	YMR199W
cgcagttt	+	-356 to -349	YMR199W
cgcgtttt	+	-627 to -620	YNL283C
cgcttttt	+	-257 to -250	YNL283C
cgcttttt	+	-88 to -81	YNL283C
cgcacttt	+	-736 to -729	YPL256C
cgcgcttt	+	-647 to -640	YPL256C
cgctattt	+	-352 to -345	YPR159W
----------------------------------------------------------------------------------------------------
Detailed analysis of consensus sequence #47: aagnnaac:
Both strands used to compute Sig Value of 2.9110.
PWM:
a	26	26	0	12	12	26	26	0
c	0	0	0	6	4	0	0	26
g	0	0	26	6	5	0	0	0
t	0	0	0	2	5	0	0	0
Sequence	Strand	Location	Gene
aagaaaac	-	-291 to -298	YDL055C
aagaaaac	-	-202 to -209	YDL055C
aagaaaac	+	-656 to -649	YER001W
aagaaaac	+	-485 to -478	YER001W
aagagaac	+	-634 to -627	YER111C
aaggcaac	+	-461 to -454	YGL096W
aagagaac	+	-415 to -408	YGL096W
aagataac	-	-309 to -316	YGL096W
aagggaac	-	-250 to -257	YGL096W
aagctaac	-	-134 to -141	YGL096W
aagtcaac	+	-27 to -20	YGL096W
aagctaac	-	-517 to -524	YJL158C
aagaaaac	-	-761 to -768	YKL096W
aagaaaac	+	-245 to -238	YKL096W
aagcaaac	+	-143 to -136	YKL096W
aagagaac	+	-617 to -610	YKL101W
aaggcaac	-	-510 to -517	YKL101W
aaggtaac	-	-321 to -328	YKL101W
aagccaac	+	-728 to -721	YML027W
aagcaaac	-	-735 to -742	YMR136W
aaggaaac	-	-275 to -282	YMR136W
aagcgaac	-	-179 to -186	YMR199W
aagaaaac	+	-137 to -130	YNL283C
aaggaaac	-	-768 to -775	YPL256C
aagttaac	+	-359 to -352	YPR159W
aagaaaac	-	-227 to -234	YPR159W
----------------------------------------------------------------------------------------------------
Detailed analysis of consensus sequence #48: caannnntaa:
Both strands used to compute Sig Value of 2.5563.
PWM:
a	0	27	27	11	15	15	9	0	27	27
c	27	0	0	5	2	2	4	0	0	0
g	0	0	0	7	5	6	7	0	0	0
t	0	0	0	4	5	4	7	27	0	0
Sequence	Strand	Location	Gene
caacaaataa	+	-28 to -19	YDL055C
caatgattaa	-	-426 to -435	YER001W
caaggcttaa	-	-190 to -199	YER001W
caaggactaa	+	-404 to -395	YER111C
caacaattaa	-	-209 to -218	YER111C
caaagggtaa	-	-141 to -150	YER111C
caagaagtaa	-	-83 to -92	YGL096W
caaatactaa	+	-720 to -711	YKL096W
caaaaattaa	-	-648 to -657	YKL096W
caaacaataa	+	-226 to -217	YKL096W
caagagataa	+	-756 to -747	YKL101W
caaaaggtaa	-	-318 to -327	YKL101W
caaataataa	-	-32 to -41	YKL101W
caacaaataa	+	-687 to -678	YML027W
caaaagctaa	+	-390 to -381	YMR136W
caaaaaataa	-	-237 to -246	YMR136W
caagtcgtaa	-	-21 to -30	YMR136W
caaaatgtaa	-	-326 to -335	YOR247W
caatagataa	+	-189 to -180	YPL256C
caatatgtaa	-	-752 to -761	YPR119W
caaaatataa	+	-482 to -473	YPR119W
caagaagtaa	+	-362 to -353	YPR119W
caatgattaa	-	-109 to -118	YPR119W
caagttataa	-	-62 to -71	YPR119W
caaaaattaa	-	-597 to -606	YPR159W
caaccgttaa	+	-283 to -274	YPR159W
caactactaa	-	-69 to -78	YPR159W
----------------------------------------------------------------------------------------------------
Detailed analysis of consensus sequence #49: aacnnnnnncgc:
Only + strand used to compute Sig Value of 2.3411.
PWM:
a	8	8	0	2	1	2	3	3	4	0	0	0
c	0	0	8	2	3	4	2	2	2	8	0	8
g	0	0	0	2	2	1	2	1	0	0	8	0
t	0	0	0	2	2	1	1	2	2	0	0	0
Sequence	Strand	Location	Gene
aaccgtccacgc	+	-582 to -571	YDL055C
aacccctcccgc	+	-468 to -457	YKL096W
aacttcaaacgc	+	-239 to -228	YML027W
aacagccgccgc	+	-694 to -683	YMR136W
aacacgaaacgc	+	-542 to -531	YOR247W
aacgcagaacgc	+	-336 to -325	YPL256C
aacgaagttcgc	+	-666 to -655	YPR119W
aacttcattcgc	+	-102 to -91	YPR119W
