# Supplementary material for: Identifying functional relationships within sets of co-expressed genes by combining upstream regulatory motif analysis and gene expression information
Source: BMC Genomics. 2010 Nov 2;11(Suppl 2):S8. doi: 10.1186/1471-2164-11-S2-S8 (PMC2975146; doi:10.1186/1471-2164-11-S2-S8)
Supplement: Additional file 3 — G1-S cluster B. SCOPE output for the genes from G1-S cluster B (Figure 3). [file 1471-2164-11-S2-S8-S3.txt]

Results from running BEAM, PRISM, SPACER on Saccharomyces cerevisiaefixed 800 with List of gene identifiers
Low length variation scorer used: true
Group sequence length average percentage variation: 0.0
Sequences for genes: YBL035C;YBR023C;YCR065W;YDL003W;YDR052C;YDR309C;YDR501W;YER070W;YER095W;YGL163C;YGR109C;YGR152C;YHR061C;YIR008C;YJL194W;YJL187C;YJL092W;YKL042W;YKL007W;YLR183C;YMR016C;YMR307W;YPL163C;YPL153C
>YBL035C; upstream sequence, from -800 to -1, size 800
taattctcgttcattgtcttttggtttggaaaaagtttctaaatacactaagcgagaatg
ccgacgatgatggcgtttcggtgagaatgtgtttcgaagaagtatgggaacagatccttt
taatgcttaataaattttctgattatggaaacgaaatctataaattagcgcaagagttca
gggacagtctaatgttatcgcactttttcaaaaaacattcggcaacaagaattctaagca
tgttggttactgaaattcagcctgacaccgctggtgtgaaagaaacatttttaattgaga
ccttatggaagatgctgcaatctcctaccatttgccaacaattcaagaaatctaatatat
cagagattatccaaacaatgagctatttcattatggggactgataatacttcgtggaact
tcaccagtgccgtggtattagctcgttgtttgagagtcctccaaactactccagattata
ctgagcaagaaaccgaacgattattcgattgtttgcctaagaatgtctttaaaatgatca
tgttcatcgcctcaaacgaatagagaatagcgtggtagacgcgtaatttttttttaccgt
gacgcgtctcaccagagtttcttagttctttctcttttctaaaactgtaataatatgagc
tctttgtagacacatataacattttgtttcatatacataatatatttgcatataaaaata
tcaagataattgattgtcaattggttcaacaaagcttgaaggtaaatttaggcaggagca
agtgactgaaaaaaaaaaaa
>YBR023C; upstream sequence, from -800 to -1, size 800
atgaaaacggcggtaaaaaaattcgtgagaataaagagacgagtacaaaagttcaattaa
aaacgccaggaactgttctttatcttattctctccgtacgctgtgtcacaaagctcttgt
attgtgtctcgctttctttttccagatctatgaaaccagaatcacaccgcagcagcgacg
gctgtaccgtatttaagagaatccgcatgggaaaagattacaaattaccctagacaaatt
tatagaagcggtgcttgtgagatttactcacattctaggattcgagaactaagcattgta
gttcttatttacatccttgaacaaatacctgcctatctccgcacgtactacgtagccaca
aatgtatatataatcgtgcgttgtatttgcgccctcacccacatatttgacatgtgcatg
agactggatatttcttgaagcatattcaatagcgtcgatggacagttagcccgcagttgt
attgcattcagcacctgcataggtgaccctctttggctgcctatttggataaaacgcgtt
attggcgctggcgcagacctcgaaaaaaaaaatcaaaaatgaaaataagagcataaaaat
agaaatcaaaaatattctttcctgtgtttcagatttacattcagtaccaacatttcgact
tgtagtaaatcctgctagaagaatcacattggtagacggttataaacgtttaccgatttg
caaagttctcgagtatttttggtgtaggtcccattttcttcaaaggtcctgtttagacta
tccgcaggaaagaaattaga
>YCR065W; upstream sequence, from -800 to -1, size 800
actctgtactacaagagaaaggccatctccaaagacctttacgattggttgataaaggaa
aagtatgctgataaattgctaattgccaaatggcgcaaaaccgggtatgaaaaactgtgc
tgtctgcgctgcattcaaaagaacgaaactaacaacggtagcacttgcatctgcagggtg
cctcgtgcacagttagaggaagaagcacgcaaaaagggcacacaggtgtccttccatcag
tgcgtccactgcggctgccgtggatgtgcaagcacagactaacgactatatgcacgttgc
agtattgttctggccatgtaattatctctctcccaacgttttagaagaggttttcgtctc
cttcgtcaaagacgaccactttcccattttggtcattggaacgcgaaaaaacaaaacaga
cgcgagaacgcgacgcgaaaaaatatatttttccgttttttttttttttcggaacaaaga
taacgcgttaaaacctgtggatgtaataaggatctgaaacactgactaaaacgcgtcctc
atttaaaatcaaaaaattacttcttctcctcccttacggtgccctttgatccttctcaaa
ctttaaatatatgttgcatgattaattgaaaatcatatagagtatatcttaacagaggtt
ccaacgctttaaatcgtattctattcttttccccccttttattatagttacatctactat
ttgagcttcttttattgaccgaaactacctcttatttcgaagcaaaaaaaaaaaaaatca
acaaaaattccaacttttca
>YDL003W; upstream sequence, from -800 to -1, size 800
tagtccttcttgcacagcaattttacttcgggcactgttgccgtatattctaaaaaaatg
aaaaaaacgttcatgccccagcgaaaaccagtgtttcctcgtattcgtgtcagtaattac
accaaagtttgttctacactaaatcacgaataaagtgggagattgagttcaacaaaatat
ctgattataaaagtatgagaacaagaaaattaaggagcctccataataaggtgcttttaa
ttgagaatgaatgttcattagttgctatattgatggtgatggaactccaattacctaatc
aaaaatatgaatgtttatgcgaataagagtttgtaaagaaaaagatccctgtagactgga
tgtgagatgatgatttcattcccggcctcttaaataaaaacaattaccactgcaaaaatg
ttcttcaaacgcgtttattatataatgaaaaagaaattcaaatttttcgcgtttgaaaat
ttatgctaaacaaataactcgaggagggacgcgtcgagaaaatcgcgtctttctactctc
acagtgcttgcatacgtatggtatacagtatcaaaagtagcagaatttgtcttcattatg
atatatatatatatatgtacatatatatagggtgctaaaaagtattctttttgctattat
tattgcttaaatcgccgacctttttcccattgtcacgagaacataattgttaaaccaata
aaaggaaaatccataacaaaaaaggactggtcaaagaaaagacaactcaattgcacaatt
actttacaagaaacacgaca
>YDR052C; upstream sequence, from -800 to -1, size 800
aaagaagacaaaatttaacaaaacatattcagctcaaacgcaaaacatgaatcaatttat
acatacgcgatacgttgtcgataaagcactttacatttttccctatgataatctgagatt
gacaggggaagaagaaaataactaagtgtcgaagaaaaatttagaaaaattaattcatca
tcccattttacttctcgcagtacaccgtacgaaagaagaaggtaaagaattgagaaaaaa
agtgtatatcattacattactttacaccaccttataaccacaaacgtgtatattaagaaa
gttttttaaaaagaaagaaataagaaaaccaaatccgtcccactaatagtttctaagtta
ctgtactttttttttttgaatatatatcaccatacatatgtatataaatatatatttgtg
tgtgtgtgtttatatctatatctctttgcatctaattcctcattaccttttttattttta
ttttcttatcggttcttggctaacgcctaagtttcttttaatattttacccgcagtaagt
aaatggttttttttttgcaaacgcgtcttaggtcgatctttgcgaaaaagaaaaaaataa
agaaataacgataataataacggtaatggctcaggccaagaaaaacaaaaatcaagttgc
atagtctatactcagccaggtgtagattcctttagatctgaattcgcttgcagggctagt
tatcttcagaattcaaggtttgaatctgaaaggcatttggaattctgcttttggttcata
tttagaaaagaaagaagaaa
>YDR309C; upstream sequence, from -800 to -1, size 800
ttacatatttagcgcttaacattacatacatatttagcgcttaacattacatacaccttt
atcgacgaatttgtaactatttcttactcttgcgctgaggaacgccccagtcgtacaaaa
gcacctctgcatactaagaaacttaaactatcgccattgtctcaaaatagcaaaaaacgc
aaaaagcataccgctgggcgcttatctatattaacctacacgagaaaagaaacatgattg
actgcgtcagattcaaaaacctgcaaagtttgtttttataattttggcgttcagcaagcg
cgcggctccgctccattaatattccagaaaaagaaattccttctttgggtgttgtgtatt
gctactttgggcaggcgcgaccgggccaaaagaatgcggcacccggcaaagacgcgttct
ggcccctgaagacttaagcactggaatggctccgaggattggtcacccagaaacaggtgc
agaccaaccatttcgagatctagatgttgcctatttctcgaggaaacgctgccgttatcg
ccatgtttggtggaacaattgtgaaacgtgatcaattcgtgtttgcaagctagtgatcat
tcgcatccgaaaaagaaactgaaaatgtaaaactccagtaaaacgagacctgttgatgga
ttgtttcgtgtctggtatatattattgctactgctcaagagagcttctttttttatgcta
tcgaactcgatctttcgctccgaaacacctaacactaacaaaaggaatacctgacagaat
acgctatcaaaagaacgaat
>YDR501W; upstream sequence, from -800 to -1, size 800
ctagatgtgtgttgctgtcttacactatttcttctcacctttttgtattgacactcaaat
ctttttattcgctctttatgcatccgttatgtgcaatttcttatcatcaatggctctggc
aacattcatcattctatatttttaaatcttttggcatagtgaataacgtaggtcttagtt
tacctggcctctcctggtggaaaattttttcagtgcttctttctcatgtaatcctctaaa
tcagaccggatgtgattgaacgttgactcatcaattaataattcctgtacatactaccca
tctttacttatatattcgtttacctctttgttctttatctacacatagtagtgctttttg
ttaccgctttctatagtaacctatgcttactattccagccatgtttccaatctcatcctt
cccgcaagtggcaggaagattctcagtgataatattagtggtgtacggagtgcttgaaga
aaaaaaaaactgatatagaacccaaaaatgttcggcttttaaaatacaaatatgtacagg
tgttaatgtctaaataatgataatccaaacgcgataatttttttttcgcgtttgtttttg
tttcagaagaataagtaaacacttctgcctctcccaagaaagtttaatttctctccttat
ttgccgtttctatcgttactagcaacggggaacaatatatagaagcgtttttttttttgg
tatactatttacacaatatttgccgatttcattagtcttttcgctagaagtttcacgaca
aaatcgtcacaattttggtt
>YER070W; upstream sequence, from -800 to -1, size 800
aattattgatttcaagatctttgatctccttacatccaaaattataataccactttatgg
tatcacgacatcaccacaacagagaaggattgccgcatttggatatcgtaaacaaaggcg
ttaccatagaaatgtactgattggcagaattactcttcaggagaatctttcatacaaagg
aattccattggggaaaatctcgttaccaagtcaatgctgaactttctatggcctttgttt
actatcgttaattattttacgaccacttctgggtagaaatatttcgtagccctggaacga
gcttgtttacgcgttttatcccattatatggcacccaaatcaaatttaaaaagaaaaaac
gcgtaaacagtgtcgggtaagttcatcctctgttactttaattgcttctttttttgaaat
tctaagtaaacgcgtcattttgatcctcaggacacagaaatccttgcagaatcttattgg
gtgttgaatagaggacgcgtaaaaacgatatggaaatttttttcatatagtgtagaaaga
ataggttggcgtaggtagtttcgtgtttgatagaaacctccaacaaagtctgcagctcac
gttttagaataacaagtttagagtttatcttgttgcctttgttaagtcagtaccattgaa
taaaaattatataaaggagctaatatttcattgttggaaaattactctaccataattgaa
gcatatctcatccttttcatccttttcaacgcaagagagacaccaacgaacaacacttta
tttgttgatatattaacatc
>YER095W; upstream sequence, from -800 to -1, size 800
agaccggtaatccctaagaacacatgcccatagtggaagattttttcaaacttgttcgac
acacctagtgactggcttccgagacgcaaatcacaggcaatggccacacagtctttacct
gtcatcgcaacgacgataccaccgttaatagaacttggatccgacattttttttttatgc
tttattcactgttcaatattttcaccacaattcgcaagaaacgcactctacttcgaaact
acggttcaaacttacttagcagcttcccgatttaattggcctttctactatgccataaac
tctttcttcctctcttttcatcgcccctgcatttgcacttttttgccaccggcagtgcca
tccggtcacatgactacaccacgttaatagcgatctggcttatcattgtcacagagtaaa
ttaaaatggacggtaaatgttggaaatgcaccactaccgttcttcaaccaatctagttta
gctatcctgcaacaggtggccttcttgagcattccctgagcattccaaccggttgtatca
gtgttttatcaccgtctcaccatatcccacgactaggccacacttcgttaccctatgcta
cgcgtcatttccgctatttctgtcctggtttgtttacagtacgcgtggtgggaccataaa
ggggaatagtggggactggagaaaaaattttctcagttacttcttctatcttccgtagtt
tccatatactagtagttgagtgtagcgacaaagagcagacgtagttatttgttaaaggcc
tactaatttgttatcgtcat
>YGL163C; upstream sequence, from -800 to -1, size 800
atgatatagagcccacgcatatacgtacatactagtggccaaaagcgtggggtgggcgga
caaagctacactggtaaaatacaggattctatgaacaataacaacaaccagctcacgttg
ctgaacagccgaggtcagccgatgcaaccgaggtttccaaagtagcatttctgtgctagc
tatgtctgtaggtttacatttaatggtgcgtggttccagcttcatgtgcttgcatgtgat
gtcctgcagatggtaagaagattctgaaagccgcgctaggagaaaaatattctgctcgaa
gatctgtcctcttaagtagaaagcgtgaaattgttgcgttcttgcattactactcaacgc
gtacgcaaatgcgtctactgcacctgcatgataaagcttatgtatcaaaaatttaacatc
ttgaaaatacacaagtggtgcaaagatgtgtcacgttctggacctgagtggtgccatgta
tgctatttaacatgcaaaggggaagacccttccgccttactgcaataataaaaagtattt
tacgcgttacccaatatagcaaagtttcgcgcaaaaaaaaaaataaaaaacaattacaaa
caaaaagaaaaaaaaggaaataatagaagatctaactgaagcgaaggccaaaactcttct
cacttgacgtaatagccgatacaaaatctagagcagcaacttttctctttcttcactaaa
gctgctacgaaagtatagaaaaatcaaacgctcagaacttagctctatttcaaggtacca
tatatatttccttataactg
>YGR109C; upstream sequence, from -800 to -1, size 800
ttttgtctcatgttgttcgttttgttataaggttgtttcatatgtgttttatgaacgttc
agggtgacgtattgtcatactgacatatctcattttgagatacaacactttcagaaaatc
aagctcgtatggcgcagtggtagcgcagcagattgcaaatctgttggtccttagttcgat
cctgagtgcgagctttttattaactaggtggtccttccatgaaagttttttttttttgaa
gatgttctttttttttttttgggcctcattacaatgtaagaggttattatgtgttacatg
agtaaagctaattgacgcaagcaggtaatgaagaaagccctatattaccgtatagacaat
gggcgcgtccctaaagaggataccaaatagcagttttacgcgtaccacaaaatttaacga
ccaacgcgtattcttcgcgttttttttttgcgacggtaaacaaaaaaagggccctctgcg
gtaaaacaagtgggtctaccacaggacacaggacttggttgtttctactctccctgtgta
tcctacaattggcaattggcaattcgcaacctgcgtttaaatatttaccgttttagcaca
ttgattaccttttttgctagggttaagtttttgcctttttcttattaacatatatataac
tgcttcatttcatacaagtgacttttatcttttattaaataataacaagcttcactaatc
tagcgttcatacaacatacaaatcagtgtgttgaaaattattattctctgatattctctc
cctccttttaaatttttaaa
>YGR152C; upstream sequence, from -800 to -1, size 800
gtccaaggaaaataaccgtatgctcacgttggacccttcaaacgtgaaactatcttcact
caatatacttcctacaccgcattgttcctcgttactacttgaatcctgtatatctgagag
agaggtaaaaaatgagtaggtatctctttccccctcacattcgtaagtgccgacttcttt
attcaaacaggcctttcccatttctcaaagacctcttttcgtaacctatttagtaatgat
gaaaagtattaaacagtattttcaagataagaattttattattttgtaccatttacgata
cacataaattttagaaaaaaacaactttatgggaaaaggcgaatagtactcataatatac
aaggtaaaagcaggcgtatctcagtcatacagttcaatagagaaaggcatttttggaata
tcatacattttatctagcaagtggaaacagactgtatattcccaagaatcatcgcctttt
tatcacaacgtcagcctcacaactaattcgcgtcaaagcgcattcatcctcgacattctc
aaacgcgaaatatcgtcgaaaaaggttaaaaagaaaagagagaaggacagaaaaagaaaa
aagtaaagtagagctcgatctcgaaaaaaagaaccattgcgttcgttcttaactacgcca
agaagtttttgaaatttcatcctctccactgaacaataatactattatttagtaacgata
tagaacatttacatacaacgttctaatattttggcttctatcatcgcttagaaatatttg
gctaggaaacattaggacta
>YHR061C; upstream sequence, from -800 to -1, size 800
ggctatgctttgcgtgacgtacaagctcggaggcagttcgtatccaatgtaagaagcgtc
atcaggagttcgaggtccagaggcattgttatcggcagtggtgccatgtcaccacttgag
tgccgcaacatattaggagtaacaagtctaatcaagaatttaggtcttccgagcgatagg
tgttcgaaggccatgggagacctagcttcactcgtcctcctaaatggccgcttaaggaat
aagagccacaaacagaccattgttaccggtggtggtagcggaaacggcgatgacgtggtc
aacgatgttcaaggcatcgacgacgtccagaccatcaaggtagtgaaaaggagtatggat
gctgaacaattaggccatgcttccaaaagacacaagccttaaaacgatacgctaacctat
aacatataatgtataaatgataattaaatacgtacccgggtagtagacatcgctattatc
atcacaatccacgaatcgcgacgcgaattcgcgaaaagacaacaacaataaaggaaaaaa
aaaacaaagaaatttttcgacgatttccatagagaaggaaaacaacgaatagacaaaaaa
atttggggatccaaggcatattctgttacattgtacctgtaggatttactgagagctgaa
accattgaaaactattctgcaattaattatcttcgtacggactatcactactttttttta
agaaagacttatttctattgtttattgtttataattcactctgaatactcgcttattaat
tgtgtgataaattctaaagg
>YIR008C; upstream sequence, from -800 to -1, size 800
ggaataagcggccgttctgcagtatgtcttttcgggagactctttctgctacagattttt
gtagattctatatctactccatattgatacatgccttgatattatttgtccgttgacgac
catctataacgccgggttgtttggatataaacattttggtttggttctgcgctcttgact
ttgatgtgcccctatggcagctcttctcggtatatacgtgctgctatgaatagagcgtta
agccagtcatagtgttttagtttcactcttgctgaactcaactttcaaaggcttaccaaa
gaatcgctcgccgtttaatgaaatctgggccagactggcctggtcgatggttctcatggt
gataaaggcttggccccgctgtttcttgaaattcatgctaaccttcagtacctctccaaa
cgtagcaaagagcaaaaaaaggtttactcgcagtcgttgcatattaattttttcattaag
ctggctcacgtacagcgtatttttagcttccgttactggttcagccacagtgtgatgagt
atcgcgatcaatcctctgctttttccttgctggttcaaccattactatatcctacgtgtg
aatgatgcgtgagtttcgaaacagttgctcggtcagtgccctttgccacttttacctatt
gttttctttcagttgaaaagtttcataacgccaaaaagataaaaaattaatcaaaaatac
tttgaagctgaagagaaaagcgtgccataatactagcaaaaattagttttagcaactcaa
aaaactgttttataaacatc
>YJL194W; upstream sequence, from -800 to -1, size 800
agggacctcccgccaaatataaccacataatacatggcaataaaaagcagtaccggacga
ggttcactcaaaggctgcttcccaacggtaaactcaaaatcctttggctggaagcgacct
gcagtggcccacccaaccgcacgattgaaatagtcccacaaataaatattaaaaaaaggc
ctatctattgttgggcgaaacctagaggctttctcgaggcaaaaatttttccaatcactt
accatacttgcttgcaaatttagctctcaagttccttaaaattgataaggtatcctacct
taatattcatatcagttagtcttatatacttctacctctttttctggcttcctttctttc
ccttatgtccttcggtttactaatccgtaaagccgacgcgggtaagccaagaccctgagt
ttagaactaatatttcgtcacgtcacgtaagtgcaaggtaataaaagcagcagaaatatc
tgtagtttcaacaaaatatgtctggcttgcgatttgttgtgttttgaaactagttgctag
tctgcattcctttgttttccctgaattacccaaagaagaaagcgacgcgaggcctcacgc
gtcggagtttccagatcaggaaattacccacttaggaaattgagttggctggcagaaaag
atataacgccatcttgaaaaatagtattagttagtctattttttcatttatatagtagag
gtatattctctggaagaacaattttggaatattcagaacactgcgctgcactattttcat
caatagtaccatatacgttc
>YJL187C; upstream sequence, from -800 to -1, size 800
atctgcgtatatataaaacactttaaagccgtgttgatcctttagttgttacactttttt
ttccccgccgatgagaaagtgaaaaaaaaaatccgcaagaacggggaaaaagataaaaga
aggcacttatctctctgaactctgcaccgaaacatgcatctgtcgtctattccgacttgg
caaccaaaagaagcccaagagctagttgcacttaaatcagtagaatcgtgagattgttta
ttatcttacttctgttagagtgcttcgctttccatgcatcaaactatggatttgtgctga
tcttgcaaccatcgtcctctaaggaaagaaatgtggcacctttaaataggttccacctca
cagatgccaacatgtgggagatagggggctattcgcaatttattaacgtctctagtactg
gtaagcctttctaacattcttgtggtcacgtgatgtgtatgtttcttttttttattcctc
cgggtgataacgacgcgaaaaatattttttcatttttcttttaaccatcacaatttgcga
cgcgacgcgaaaaaaatgcagagaagtaaaagaatgctggataagaaatcaacaacacag
ttgaacattggcgtgcccctgtgtattaagtaaaggttgtccaagaggctcttttttgta
tgtatgcgtgtgttaactatcctgcacatcatcttgcgcagttagtccaataaaaaagga
ttactactgaacaggtcttactatttttgattgcgtagtgctggggaaaagtaaacacac
acaggcgcacacgagaacag
>YJL092W; upstream sequence, from -800 to -1, size 800
taataatactaactctttcgtcccggaaccgcaatgcatcctttagttcctctgcaagaa
cacccttagcttgcttcggtgtgttgtttgaatgagaatcaacagcctgagctgagctct
cttgctccactgtcgccatattgccatatcccagcgtttgtttggcaaagctgttcatga
accttgtcatatatatagaaatcggtaaaataaatacaagaaatatgctttgttatactg
ctagaaaggagtgaagacatctgctcacgatctacgagatgcggctatttttgatggaaa
aagatacatagggtcaggcatttttgccatattgaataaccaagatggtactgagtactc
aggtaatgtatattacattgagtacttcacttgtatacacaaccactgcttcgtattgta
tatcaagtatctaactgttgataaactacaactttctcttcaaccataatgatagcgccg
cttaaaacatgctagggtaacgagacgcgaatgcgaaaaactcccaaaaaaaccaaaaca
aacaaaagtgacaacaattagaacgatgctgaagaagaataggagcgagtttagagttac
ctccagctatcctgatactactgcttaggctaccttcgcagagtctcgataaatttgcag
tcggcaagataagaatatttctctacagcttttagacagcttcctgtccctctagtttct
tttgccatccataattgtactctgcactttgagtatcattccaatttgatctttcttcta
ccggtacttagggatagcaa
>YKL042W; upstream sequence, from -800 to -1, size 800
aagcaagaaccatctgataataaacacgaaattgctactgaaattaagccgaagagtatt
gatgctttatcgaatggagcatctactcagggtgctggcgaactgccccacttaaaaatc
aaccatatcgatactgaggcccaaacaagtagagcaaaaaatgaattatcataagcacat
aacataatccgttaactctttgctctatgaacaagaaccgaagttctagaaaggctgata
ggattcgtacaatcatttttacggtcgaacttctgtagttactcgatatataaatataaa
taacggacataaaaaaaaaaattgtaacattataaatcataaaatcataatcatatctat
ttctaacttctgactattgcgcaattcgttagagtctttccaccacgtcgattggacaaa
tctttatctgtctacttctaatatactgtacatcatacctgtctttttatgctgctattg
tggaggaaccgtcatcttttcgcgcgaaaaaacaatatgatgcctttttgaaacatgtta
ttatttgattttttaatggcttctattacgcgtcgtggttggtgaacctggtacaaaata
aataaaaaaatacctgctaaaaaatatcaaataaagtaaggaaggtaatacaaaaagaga
gcgttggctcgtgttacacaaaagcggtttcgaacacaatcagaagaaaacaacaaggac
ttttttgcagcgccaaaaaaaagaaaaaaaaaaccaagagaacgaaagctttataatagc
cttttttttttttagaaaac
>YKL007W; upstream sequence, from -800 to -1, size 800
gacctcactttcaaattgttgtttgaagggcttggctttattgtcgacatagctcttgtt
tattgatactgtgtctatctaaatgtttaccggaggtatgaataataaaaacaatagcga
tcaaccgacaaaaatatctgtatggaacagaaaaacggtaacgaacaagaaactgtagtt
ttaacttaaatcaggtccggattataaagccgatgtagcagaaaaacgggttcacggaat
acaatagccaaataacaataaataaataaataaataaataagaaaaaaaaaaagcaagta
aataaaacaaaacgggatgcaacaagccaaggagggaaacaatagaaaaataacttaaaa
atctttgtctagattccaatactttctccctcctcccacgttatttgtctagcatgatca
ggtacaatgcccaccgatatgagaaaaaagagtgaaaaaaaaaaaatgacgaaaatggtt
ccgcggatctagcaactttgttggaatgaccggaaaagacagttgtttcctttccaacta
tttttcattcctggtctttttcctgttgaagcccagcattttttttttcgcgtcgcgttt
tttcacaacagttcggatcacgtgataatcactgcacgtgactatcatgtgatacgatag
ccgggttatgatcccctttttcttcctattggaatactgattttacagtggctagtactg
gatttgagtataggaaggtgttagcaactgtaaggtactattcagaccgttaatccaacg
gatcataagagcgacagaaa
>YLR183C; upstream sequence, from -800 to -1, size 800
ataccagtctcgtatcgtccagtcttgctaagtataaatttggtgtgcatgcgttccgat
atttctcttcagataatcataacatttctccacggtcgtcaataacaggttcacagtttt
attctcaatgtcctactacatactacccatttttgtctatattatttgtatgaggcttta
gcaaatacctcttaaaagtaaacatttttgaaatttaatagtaccctcatatagagcatt
tctcattcttacacttgtaatattgacggtgatgagaaagctaccaggagaacatcaacg
tttggaggagacagaccgacggaccacacttcaccagtatggcatcgccctgcctaccat
cagcctagagaacgggcagacggattgacttccctttccccaaggggccgccttcttgtt
gccggcctgccgaagtgtgttttagaatttcttcgaaagagaatagtctcgacaacgttt
tgtcttggaaaaccttttgtgtacggatgtttagttaataataatgtacagatgttaata
tggttttttttttttgatatgaaaacgccaaaacgcgaaaaaaaaatcccgtggcccttt
tttcttaagttcatctctatggtttgctttcgtgttttgatgagaatgaacagcggcagt
cgacgtaaactaaaattcatcaatggaaactctttctctactttcattcatttagaattg
aattatagcaatctactttacgtacaaaagtccatatacatctgccacgacacatcaaag
attaataatcacaagaaggc
>YMR016C; upstream sequence, from -800 to -1, size 800
acacaaaaaattcatattccgatttctctgcaaagaagcctgagcgggaactgcatgtcc
gcttgacttgtcttccctccggttagctgtgcctgcagggaaaccgcagtagaaggactg
cggaaggatcttttcccgccgttgatgtaatctttaaagttaatttttccctcacacagt
ttgcatttttcccgcatgttgtccggtttttctttcttttgttgctttttcttccgtggg
cctgacggaacattccaagttgagtgcgatctgactaaggaactagtagaggctaccgct
cagtaagtttaacagtcggctaagcatcgatcatctcattctttgccttcactcagttct
tcgcaatagtacagtgctgcgcaatagacgcacgtatcagtgatgtattctttctcttgt
cttcacataaaaagtacgtagatgtgttgcccgtttgtgttttattaacttatcgaatgt
ggcaagccgacgatacaaaagaaaaaagttcatctttaacacttctttttgttagttttt
gaagtttttccccactatcttttgcattagttgtgtgtgcctgtgcgtgtgtaagccttc
tagtatagttgataatccttttccatagctttttatattgcaagcagagagatatcattt
tgtgctgttttcattaaacatacttcacaattgtataaaaaaaaaaaacctttttgatct
ttgttttcagaaattgaaagtggatttgttaagcacagtacaaaatcatccttatataac
cctggtaaggtccttttgtc
>YMR307W; upstream sequence, from -800 to -1, size 800
tattttggatgaatccaagaagtattatcgcgcataaaagaattttgactcgaaagcaga
gagcattaagaagtaggatagtttcaaaatatttctctctatattttgtgatgctaggtg
tgctcctttttatgctcatcgcgccattctttgctggtgatttcgtatctagtccgcaag
aattgctggaaggcacccttttcgaaggaatcttccaacctaacaaccaaaacaacaacg
atactggtccaaatgctccatcgacaatcctgactacaacaccaactttacctaccttta
ggactgtcgcatagggataaaaaaaaaaagttattttgagtagctgataaagcgagctgg
tgcctatcatagccggctcagactttttatgaattcacaggccagccctggctattcttt
tgcgtacttttagttcgatatattttcgcggctcgcgttttgtttgcttcttattttaca
ctgagttttcgtgccgcaaacgtggagatgggaaaaagaaaagtcgggaaaataatgaga
aatttctacttttggtattcctcatacagcctgcgcggtttattagtaaaatacccgata
atcctcgaggtttgaaaaacttttccctctactactgttgacacggatttttttatttaa
gaggaaaagtcgtggttgttttcctcgaacaaattagatatccataaatagttgtgtcgt
tttattaagctatttcaaaatcagtttttatttttaaagtctgataaaacaaaaacaaca
aacacagctaaatctcaaca
>YPL163C; upstream sequence, from -800 to -1, size 800
ctacttagaagacttggcatactggttcgccgatcttatccttggctggtcagattcatg
gccaaactttcaagtttttctggtcatgtttgtctttcctatcttactgaattgcttcca
gtacttttgtgtcgacaatgtcatcaggttacattctgagagcctaacgataaccaatgc
agagaattttgaaacgaacacattcctaaatgacgaaattcctgatttatcggaagtctc
aaatgaagtgcctaacaaggataacaacatttccagctatggtagcataatatagtattc
caaggataaggaaagcatgcactgtttatttcctttccttgcttaattgattttttttaa
agggaacaaacattttgatttcaatttccacaagcctagactcttcaacacataatctgt
gggttattgtttgggaaagcattctccgctagaagaatgaaactggcgctcaggtttgat
tctataactacggcagtttttcctattctattttcgttttttgattttcccgccgcattg
gatattcaattcgcgacgctaataattggcatttcgtgttcttaagtaatttcgtgtttc
aaataaccgtaaacagagaaagacccaagaatttcagatggcttagaagaggtagacatt
aaatcaatctgtatgtgatggagagggagtgtatttaaaagacgtaagaaaatgaattat
caagatccgttatggccatctagtctctttcttgtacactagttgtctaacacaaccaac
aaattagaatatatatcgca
>YPL153C; upstream sequence, from -800 to -1, size 800
gttgtttatggactgttctttctgcacaggcgactaacataaagtacctctctcttgtca
ttgatatcccttttgttctatcacatccgttaggattttattctgtgcttactcacgtga
aagagagggaagagtgtaaaagttacccgaaaatctattatggcggctattgtagtacgt
ccaaaacaacgtatttcaatgtaaattcaaagcaaacactgagaaaaaacaaaaacttac
ttattggttcgctcagcacctacctaaatggtacttttagaatgatactgtattatctac
cgtggtatcggcaactataggacggagataaagcatgccaaagtaattcttcctttatta
gatgagatttcagcgtgaggtgaaccatcatttgtttggttggtgcattaatagcctgct
tccttttaattaagccggaaagtgtttgtcacagatgtcaatgaaacgtgcatctattaa
catatttattttcatttcgagggtgaggtggtgtggacgcgttgatacggcaacgggagt
gacgcgtaaaattggcagaaaaatcatcaccgtgggtagacttggaaatgaaaacattta
tagaataaaggtacaggttgagaagataaagggtaccaaagttaccattttgaaatctct
gatcaagaaaaggtaagaaagcagaaaaggacggtagagattattggaagacaaactaat
tttgtatatgcattcgattttcttaagctttaaaagagagaatagtgagaaaagatagtg
ttacacaacatcaactaaaa
Summary of Top 27 Motifs:
	Consensus Sequence	Count	Sig Value	Coverage
#1	dwcgcgw	93	245.7818	95.80%
#2	cgcgnnaaa	18	50.6148	50.00%
#3	acgcgnnnnnnnnaaa	10	24.9696	37.50%
#4	cgcgnnnnnaaa	13	22.8995	41.70%
#5	cgcnncgc	11	16.3221	25.00%
#6	cgcgnnnnnnnnnaaa	12	13.0182	41.70%
#7	gcgnnnnnnnnnnnaaaa	16	10.574	54.20%
#8	ttcgtgtt	5	9.9307	16.70%
#9	cgannnnnnnnnaaaa	20	8.4521	54.20%
#10	gacgcgnnnnnnaaa	5	7.943	20.80%
#11	cgcgnnaaaac	4	7.529	12.50%
#12	aaannnnaac	64	7.3176	87.50%
#13	gcgnnnnnnaaaa	16	6.3364	37.50%
#14	gacgnnnnnaaa	13	6.1657	41.70%
#15	atannnnnnnaaa	77	5.709	91.70%
#16	aaannnnnnnnnnntcg	28	4.9212	87.50%
#17	cgcnnnnnnnaaa	17	4.8719	50.00%
#18	cgcnnnnnnnnnnnaaa	24	4.5254	62.50%
#19	cgcnnnnnnnnnaaaa	11	4.0063	37.50%
#20	ctgnnnnnnaac	20	3.964	58.30%
#21	ctgnnnnnnnnnnttt	25	3.9554	54.20%
#22	aaanncgt	18	3.5633	50.00%
#23	gcannnngca	18	3.5133	37.50%
#24	caanngcg	18	3.1325	50.00%
#25	aaannacg	30	3.0621	75.00%
#26	ctannnnnnnntac	20	2.495	62.50%
#27	cgcnnnnnnnncgc	10	1.6396	25.00%
----------------------------------------------------------------------------------------------------
Detailed analysis of consensus sequence #1: dwcgcgw:
Both strands used to compute Sig Value of 245.7818.
PWM:
a	32	66	0	0	0	0	30
c	0	0	93	0	93	0	0
g	31	0	0	93	0	93	0
t	30	27	0	0	0	0	63
Sequence	Strand	Location	Gene
gacgcgt	+	-223 to -217	YBL035C
tacgcgt	-	-216 to -222	YBL035C
gacgcgt	+	-200 to -194	YBL035C
gacgcgt	-	-193 to -199	YBL035C
aacgcgt	+	-268 to -262	YBR023C
aacgcgt	-	-261 to -267	YBR023C
aacgcga	+	-401 to -395	YCR065W
ttcgcgt	-	-394 to -400	YCR065W
gacgcga	+	-382 to -376	YCR065W
aacgcga	+	-374 to -368	YCR065W
gtcgcgt	-	-367 to -373	YCR065W
gacgcga	+	-369 to -363	YCR065W
ttcgcgt	-	-362 to -368	YCR065W
aacgcgt	+	-319 to -313	YCR065W
aacgcgt	-	-312 to -318	YCR065W
aacgcgt	+	-271 to -265	YCR065W
gacgcgt	-	-264 to -270	YCR065W
aacgcgt	+	-373 to -367	YDL003W
aacgcgt	-	-366 to -372	YDL003W
ttcgcgt	+	-335 to -329	YDL003W
aacgcga	-	-328 to -334	YDL003W
gacgcgt	+	-293 to -287	YDL003W
gacgcgt	-	-286 to -292	YDL003W
atcgcgt	+	-279 to -273	YDL003W
gacgcga	-	-272 to -278	YDL003W
tacgcga	+	-737 to -731	YDR052C
atcgcgt	-	-730 to -736	YDR052C
aacgcgt	+	-241 to -235	YDR052C
gacgcgt	-	-234 to -240	YDR052C
gacgcgt	+	-390 to -384	YDR309C
aacgcgt	-	-383 to -389	YDR309C
aacgcga	+	-233 to -227	YDR501W
atcgcgt	-	-226 to -232	YDR501W
ttcgcgt	+	-216 to -210	YDR501W
aacgcga	-	-209 to -215	YDR501W
tacgcgt	+	-493 to -487	YER070W
aacgcgt	-	-486 to -492	YER070W
aacgcgt	+	-443 to -437	YER070W
tacgcgt	-	-436 to -442	YER070W
aacgcgt	+	-372 to -366	YER070W
gacgcgt	-	-365 to -371	YER070W
gacgcgt	+	-307 to -301	YER070W
tacgcgt	-	-300 to -306	YER070W
tacgcgt	+	-202 to -196	YER095W
gacgcgt	-	-195 to -201	YER095W
tacgcgt	+	-161 to -155	YER095W
aacgcgt	+	-445 to -439	YGL163C
tacgcgt	-	-438 to -444	YGL163C
tacgcgt	+	-260 to -254	YGL163C
aacgcgt	-	-253 to -259	YGL163C
tacgcgt	+	-404 to -398	YGR109C
tacgcgt	-	-397 to -403	YGR109C
aacgcgt	+	-378 to -372	YGR109C
tacgcgt	-	-371 to -377	YGR109C
ttcgcgt	+	-367 to -361	YGR109C
aacgcga	-	-360 to -366	YGR109C
ttcgcgt	+	-294 to -288	YGR152C
gacgcga	-	-287 to -293	YGR152C
aacgcga	+	-259 to -253	YGR152C
ttcgcgt	-	-252 to -258	YGR152C
atcgcga	+	-306 to -300	YHR061C
gtcgcga	-	-299 to -305	YHR061C
gacgcga	+	-301 to -295	YHR061C
ttcgcgt	-	-294 to -300	YHR061C
ttcgcga	+	-293 to -287	YHR061C
ttcgcga	-	-286 to -292	YHR061C
atcgcga	+	-260 to -254	YIR008C
atcgcga	-	-253 to -259	YIR008C
gacgcga	+	-297 to -291	YJL092W
ttcgcgt	-	-290 to -296	YJL092W
gacgcga	+	-309 to -303	YJL187C
ttcgcgt	-	-302 to -308	YJL187C
gacgcga	+	-262 to -256	YJL187C
gtcgcgt	-	-255 to -261	YJL187C
gacgcga	+	-257 to -251	YJL187C
ttcgcgt	-	-250 to -256	YJL187C
gacgcga	+	-217 to -211	YJL194W
gacgcgt	-	-198 to -204	YJL194W
ttcgcgt	+	-214 to -208	YKL007W
gacgcga	-	-207 to -213	YKL007W
gtcgcgt	+	-209 to -203	YKL007W
aacgcga	-	-202 to -208	YKL007W
tacgcgt	+	-234 to -228	YKL042W
gacgcgt	-	-227 to -233	YKL042W
aacgcga	+	-229 to -223	YLR183C
ttcgcgt	-	-222 to -228	YLR183C
aacgcga	-	-342 to -348	YMR307W
gacgcgt	+	-285 to -279	YPL153C
aacgcgt	-	-278 to -284	YPL153C
gacgcgt	+	-260 to -254	YPL153C
tacgcgt	-	-253 to -259	YPL153C
ttcgcga	+	-251 to -245	YPL163C
gtcgcga	-	-244 to -250	YPL163C
----------------------------------------------------------------------------------------------------
Detailed analysis of consensus sequence #2: cgcgnnaaa:
Both strands used to compute Sig Value of 50.6148.
PWM:
a	0	0	0	0	9	14	18	18	18
c	18	0	18	0	3	1	0	0	0
g	0	18	0	18	0	2	0	0	0
t	0	0	0	0	6	1	0	0	0
Sequence	Strand	Location	Gene
cgcgaaaaa	+	-399 to -391	YCR065W
cgcgaaaaa	+	-367 to -359	YCR065W
cgcgttaaa	+	-317 to -309	YCR065W
cgcgaaaaa	-	-330 to -338	YDL003W
cgcgaaaaa	-	-211 to -219	YDR501W
cgcgtaaaa	+	-305 to -297	YER070W
cgcgtaaaa	-	-255 to -263	YGL163C
cgcgcaaaa	+	-233 to -225	YGL163C
cgcgtaaaa	-	-399 to -407	YGR109C
cgcgtcaaa	+	-292 to -284	YGR152C
cgcgaaaaa	+	-307 to -299	YJL187C
cgcgaaaaa	+	-255 to -247	YJL187C
cgcgaaaaa	-	-209 to -217	YKL007W
cgcgcgaaa	-	-295 to -303	YKL042W
cgcgcgaaa	+	-300 to -292	YKL042W
cgcgaaaaa	+	-298 to -290	YKL042W
cgcgaaaaa	+	-227 to -219	YLR183C
cgcgtaaaa	+	-258 to -250	YPL153C
----------------------------------------------------------------------------------------------------
Detailed analysis of consensus sequence #3: acgcgnnnnnnnnaaa:
Both strands used to compute Sig Value of 24.9696.
PWM:
a	10	0	0	0	0	7	3	2	1	2	5	5	8	10	10	10
c	0	10	0	10	0	0	4	1	5	3	1	3	1	0	0	0
g	0	0	10	0	10	0	1	3	2	5	3	1	1	0	0	0
t	0	0	0	0	0	3	2	4	2	0	1	1	0	0	0	0
Sequence	Strand	Location	Gene
acgcgtcacggtaaaa	-	-194 to -209	YBL035C
acgcgttttatccaaa	-	-262 to -277	YBR023C
acgcgaaaaaacaaaa	+	-400 to -385	YCR065W
acgcgacgcgaaaaaa	+	-373 to -358	YCR065W
acgcgtttgcaaaaaa	-	-235 to -250	YDR052C
acgcgaattcgcgaaa	+	-300 to -285	YHR061C
acgcgaatgcgaaaaa	+	-296 to -281	YJL092W
acgcgacgcgaaaaaa	+	-261 to -246	YJL187C
acgcgacgcgaaaaaa	-	-203 to -218	YKL007W
acgcgagccgcgaaaa	-	-343 to -358	YMR307W
----------------------------------------------------------------------------------------------------
Detailed analysis of consensus sequence #4: cgcgnnnnnaaa:
Both strands used to compute Sig Value of 22.8995.
PWM:
a	0	0	0	0	6	5	5	6	6	13	13	13
c	13	0	13	0	2	5	2	4	2	0	0	0
g	0	13	0	13	0	1	4	3	4	0	0	0
t	0	0	0	0	5	2	2	0	1	0	0	0
Sequence	Strand	Location	Gene
cgcgacgcgaaa	+	-372 to -361	YCR065W
cgcgtttgaaaa	+	-333 to -322	YDL003W
cgcgtcgagaaa	+	-291 to -280	YDL003W
cgcgtttgcaaa	-	-236 to -247	YDR052C
cgcgaaaaaaaa	-	-211 to -222	YDR501W
cgcgtacgcaaa	+	-443 to -432	YGL163C
cgcgcaaaaaaa	+	-233 to -222	YGL163C
cgcgtccctaaa	+	-437 to -426	YGR109C
cgcgacgcgaaa	+	-260 to -249	YJL187C
cgcgaaaaaaaa	-	-209 to -220	YKL007W
cgcgacgcgaaa	-	-204 to -215	YKL007W
cgcgcgaaaaaa	+	-300 to -289	YKL042W
cgcgaaaaaaaa	+	-227 to -216	YLR183C
----------------------------------------------------------------------------------------------------
Detailed analysis of consensus sequence #5: cgcnncgc:
Both strands used to compute Sig Value of 16.3221.
PWM:
a	0	0	0	0	5	0	0	0
c	11	0	11	0	0	11	0	11
g	0	11	0	11	0	0	11	0
t	0	0	0	0	6	0	0	0
Sequence	Strand	Location	Gene
cgcgacgc	+	-372 to -365	YCR065W
cgcgtcgc	-	-364 to -371	YCR065W
cgcgacgc	+	-304 to -297	YHR061C
cgcgtcgc	-	-296 to -303	YHR061C
cgcgtcgc	-	-257 to -264	YJL187C
cgcgacgc	+	-260 to -253	YJL187C
cgcgtcgc	-	-252 to -259	YJL187C
cgcgtcgc	-	-212 to -219	YJL194W
cgcgtcgc	+	-212 to -205	YKL007W
cgcgacgc	-	-204 to -211	YKL007W
cgcgacgc	+	-249 to -242	YPL163C
----------------------------------------------------------------------------------------------------
Detailed analysis of consensus sequence #6: cgcgnnnnnnnnnaaa:
Both strands used to compute Sig Value of 13.0182.
PWM:
a	0	0	0	0	5	2	3	2	1	6	5	6	9	12	12	12
c	12	0	12	0	2	6	2	4	3	2	3	1	1	0	0	0
g	0	12	0	12	0	0	5	4	7	3	2	2	0	0	0	0
t	0	0	0	0	5	4	2	2	1	1	2	3	2	0	0	0
Sequence	Strand	Location	Gene
cgcgtcacggtaaaaa	-	-195 to -210	YBL035C
cgcgtcctcatttaaa	+	-269 to -254	YCR065W
cgcgtttgcaaaaaaa	-	-236 to -251	YDR052C
cgcgaccgggccaaaa	+	-425 to -410	YDR309C
cgcgctaggagaaaaa	+	-529 to -514	YGL163C
cgcgcaaaaaaaaaaa	+	-233 to -218	YGL163C
cgcgttggtcgttaaa	-	-373 to -388	YGR109C
cgcgaattcgcgaaaa	+	-299 to -284	YHR061C
cgcgtcgcgtcgcaaa	-	-252 to -267	YJL187C
cgcgacgcgaaaaaaa	+	-260 to -245	YJL187C
cgcgacgcgaaaaaaa	-	-204 to -219	YKL007W
cgcgatgagcataaaa	-	-658 to -673	YMR307W
----------------------------------------------------------------------------------------------------
Detailed analysis of consensus sequence #7: gcgnnnnnnnnnnnaaaa:
Both strands used to compute Sig Value of 10.5740.
PWM:
a	0	0	0	6	4	5	5	6	10	6	7	9	6	10	16	16	16	16
c	0	16	0	3	6	2	4	3	4	3	3	3	5	2	0	0	0	0
g	16	0	16	2	2	6	3	6	1	1	5	2	2	3	0	0	0	0
t	0	0	0	5	4	3	4	1	1	6	1	2	3	1	0	0	0	0
Sequence	Strand	Location	Gene
gcgtcacggtaaaaaaaa	-	-196 to -213	YBL035C
gcgcagacctcgaaaaaa	+	-250 to -233	YBR023C
gcgttccaatgaccaaaa	-	-397 to -414	YCR065W
gcgggtaaaatattaaaa	-	-268 to -285	YDR052C
gcgtttgcaaaaaaaaaa	-	-237 to -254	YDR052C
gcgacggtaaacaaaaaa	+	-351 to -334	YGR109C
gcgaaatatcgtcgaaaa	+	-256 to -239	YGR152C
gcgaaaaactcccaaaaa	+	-288 to -271	YJL092W
gcgacgcgacgcgaaaaa	+	-264 to -247	YJL187C
gcgtagtgctggggaaaa	+	-48 to -31	YJL187C
gcgatcaaccgacaaaaa	+	-684 to -667	YKL007W
gcgacgcgaaaaaaaaaa	-	-205 to -222	YKL007W
gcgccaaaaaaaagaaaa	+	-71 to -54	YKL042W
gcgttttcatatcaaaaa	-	-233 to -250	YLR183C
gcgcgatgagcataaaaa	-	-657 to -674	YMR307W
gcggcgggaaaatcaaaa	-	-265 to -282	YPL163C
----------------------------------------------------------------------------------------------------
Detailed analysis of consensus sequence #8: ttcgtgtt:
Only + strand used to compute Sig Value of 9.9307.
PWM:
a	0	0	0	0	0	0	0	0
c	0	0	5	0	0	0	0	0
g	0	0	0	5	0	5	0	0
t	5	5	0	0	5	0	5	5
Sequence	Strand	Location	Gene
ttcgtgtt	+	-225 to -218	YDR309C
ttcgtgtt	+	-241 to -234	YER070W
ttcgtgtt	+	-172 to -165	YLR183C
ttcgtgtt	+	-228 to -221	YPL163C
ttcgtgtt	+	-210 to -203	YPL163C
----------------------------------------------------------------------------------------------------
Detailed analysis of consensus sequence #9: cgannnnnnnnnaaaa:
Both strands used to compute Sig Value of 8.4521.
PWM:
a	0	0	20	10	8	9	9	11	6	11	8	11	20	20	20	20
c	20	0	0	3	4	4	1	2	4	2	4	2	0	0	0	0
g	0	20	0	0	6	3	7	3	3	4	4	4	0	0	0	0
t	0	0	0	7	2	4	3	4	7	3	4	3	0	0	0	0
Sequence	Strand	Location	Gene
cgaaaaaaaaaaaaaa	-	-330 to -345	YCR065W
cgaagcaaaaaaaaaa	+	-43 to -28	YCR065W
cgataagaaaataaaa	-	-310 to -325	YDR052C
cgatctttgcgaaaaa	+	-227 to -212	YDR052C
cgatagcataaaaaaa	-	-78 to -93	YDR309C
cgaacaagtttgaaaa	-	-743 to -758	YER095W
cgaattgtggtgaaaa	-	-587 to -602	YER095W
cgaaagtatagaaaaa	+	-73 to -58	YGL163C
cgacggtaaacaaaaa	+	-350 to -335	YGR109C
cgaaaaaggttaaaaa	+	-244 to -229	YGR152C
cgaatagacaaaaaaa	+	-215 to -200	YHR061C
cgaaaaactcccaaaa	+	-287 to -272	YJL092W
cgacgcgacgcgaaaa	+	-263 to -248	YJL187C
cgatcaaccgacaaaa	+	-683 to -668	YKL007W
cgatgtagcagaaaaa	+	-590 to -575	YKL007W
cgacgcgaaaaaaaaa	-	-206 to -221	YKL007W
cgaactgttgtgaaaa	-	-186 to -201	YKL007W
cgaagaaattctaaaa	-	-346 to -361	YLR183C
cgataagttaataaaa	-	-326 to -341	YMR016C
cgatacaaaagaaaaa	+	-310 to -295	YMR016C
----------------------------------------------------------------------------------------------------
Detailed analysis of consensus sequence #10: gacgcgnnnnnnaaa:
Both strands used to compute Sig Value of 7.9430.
PWM:
a	0	5	0	0	0	0	3	2	1	2	1	4	5	5	5
c	0	0	5	0	5	0	0	2	0	1	2	0	0	0	0
g	5	0	0	5	0	5	0	0	2	2	2	1	0	0	0
t	0	0	0	0	0	0	2	1	2	0	0	0	0	0	0
Sequence	Strand	Location	Gene
gacgcgtcgagaaaa	+	-293 to -279	YDL003W
gacgcgtttgcaaaa	-	-234 to -248	YDR052C
gacgcgaatgcgaaa	+	-297 to -283	YJL092W
gacgcgacgcgaaaa	+	-262 to -248	YJL187C
gacgcgaaaaaaaaa	-	-207 to -221	YKL007W
----------------------------------------------------------------------------------------------------
Detailed analysis of consensus sequence #11: cgcgnnaaaac:
Only + strand used to compute Sig Value of 7.5290.
PWM:
a	0	0	0	0	2	3	4	4	4	4	0
c	4	0	4	0	0	0	0	0	0	0	4
g	0	4	0	4	0	0	0	0	0	0	0
t	0	0	0	0	2	1	0	0	0	0	0
Sequence	Strand	Location	Gene
cgcgaaaaaac	+	-399 to -389	YCR065W
cgcgttaaaac	+	-317 to -307	YCR065W
cgcgtaaaaac	+	-305 to -295	YER070W
cgcgaaaaaac	+	-298 to -288	YKL042W
----------------------------------------------------------------------------------------------------
Detailed analysis of consensus sequence #12: aaannnnaac:
Both strands used to compute Sig Value of 7.3176.
PWM:
a	64	64	64	34	37	33	33	64	64	0
c	0	0	0	11	8	10	11	0	0	64
g	0	0	0	5	9	7	6	0	0	0
t	0	0	0	14	10	14	14	0	0	0
Sequence	Strand	Location	Gene
aaataagaac	-	-491 to -500	YBR023C
aaaacaaaac	+	-393 to -384	YCR065W
aaaaaaaaac	-	-337 to -346	YCR065W
aaaaatcaac	+	-28 to -19	YCR065W
aaattccaac	+	-16 to -7	YCR065W
aaataaaaac	+	-409 to -400	YDL003W
aaaagacaac	+	-44 to -35	YDL003W
aaaatttaac	+	-791 to -782	YDR052C
aaaaaaaaac	-	-246 to -255	YDR052C
aaatatgaac	-	-18 to -27	YDR052C
aaacttaaac	+	-662 to -653	YDR309C
aaaaacaaac	-	-524 to -533	YDR309C
aaaaagaaac	+	-191 to -182	YDR309C
aaaaaaaaac	+	-320 to -311	YDR501W
aaagccgaac	-	-282 to -291	YDR501W
aaaaacaaac	-	-202 to -211	YDR501W
aaacaaaaac	-	-198 to -207	YDR501W
aaaaaaaaac	-	-85 to -94	YDR501W
aaatgtaaac	-	-600 to -609	YGL163C
aaaatttaac	+	-393 to -384	YGL163C
aaaatcaaac	+	-61 to -52	YGL163C
aaaaaaaaac	-	-567 to -576	YGR109C
aaaaaagaac	-	-548 to -557	YGR109C
aaaatttaac	+	-392 to -383	YGR109C
aaaaaaaaac	-	-353 to -362	YGR109C
aaaacttaac	-	-170 to -179	YGR109C
aaataataac	+	-104 to -95	YGR109C
aaaaaacaac	+	-485 to -476	YGR152C
aaaaaagaac	+	-176 to -167	YGR152C
aaaagacaac	+	-287 to -278	YHR061C
aaaaaaaaac	+	-265 to -256	YHR061C
aaactaaaac	-	-538 to -547	YIR008C
aaactacaac	+	-358 to -349	YJL092W
aaaccaaaac	+	-271 to -262	YJL092W
aaagtgtaac	-	-744 to -753	YJL187C
aaaaagaaac	-	-331 to -340	YJL187C
aaaagtaaac	+	-34 to -25	YJL187C
aaaacacaac	-	-276 to -285	YJL194W
aaacggtaac	+	-648 to -639	YKL007W
aaaacaaaac	+	-497 to -488	YKL007W
aaaaatcaac	+	-687 to -678	YKL042W
aaattgtaac	+	-482 to -473	YKL042W
aaataataac	-	-255 to -264	YKL042W
aaaaaaaaac	+	-56 to -47	YKL042W
aaaagtaaac	+	-607 to -598	YLR183C
aaaaaaaaac	-	-249 to -258	YLR183C
aaaaattaac	-	-633 to -642	YMR016C
aaatgcaaac	-	-613 to -622	YMR016C
aaagaaaaac	-	-586 to -595	YMR016C
aaaaagcaac	-	-571 to -580	YMR016C
aaacacaaac	-	-339 to -348	YMR016C
aaagatgaac	-	-284 to -293	YMR016C
aaaaactaac	-	-261 to -270	YMR016C
aaaaaaaaac	+	-101 to -92	YMR016C
aaacaacaac	+	-571 to -562	YMR307W
aaataaaaac	-	-48 to -57	YMR307W
aaacaaaaac	+	-34 to -25	YMR307W
aaatctcaac	+	-11 to -2	YMR307W
aaatcctaac	-	-703 to -712	YPL153C
aaacaaaaac	+	-574 to -565	YPL153C
aaatgaaaac	+	-215 to -206	YPL153C
aaatggtaac	-	-151 to -160	YPL153C
aaagacaaac	-	-704 to -713	YPL163C
aaacaataac	-	-369 to -378	YPL163C
----------------------------------------------------------------------------------------------------
Detailed analysis of consensus sequence #13: gcgnnnnnnaaaa:
Both strands used to compute Sig Value of 6.3364.
PWM:
a	0	0	0	8	6	6	7	7	10	16	16	16	16
c	0	16	0	4	5	1	6	4	2	0	0	0	0
g	16	0	16	2	2	7	3	4	2	0	0	0	0
t	0	0	0	2	3	2	0	1	2	0	0	0	0
Sequence	Strand	Location	Gene
gcgacgcgaaaaa	+	-371 to -359	YCR065W
gcgagaagtaaaa	-	-603 to -615	YDR052C
gcgtttgcaaaaa	-	-237 to -249	YDR052C
gcgaaaaagaaaa	+	-219 to -207	YDR052C
gcggtaacaaaaa	-	-434 to -446	YDR501W
gcgcaaaaaaaaa	+	-232 to -220	YGL163C
gcgaaggccaaaa	+	-160 to -148	YGL163C
gcgtaccacaaaa	+	-401 to -389	YGR109C
gcgccgcttaaaa	+	-326 to -314	YJL092W
gcgaatgcgaaaa	+	-294 to -282	YJL092W
gcggggaaaaaaa	-	-733 to -745	YJL187C
gcgacgcgaaaaa	+	-259 to -247	YJL187C
gcgaaaaaaaaaa	-	-210 to -222	YKL007W
gcgacgcgaaaaa	-	-205 to -217	YKL007W
gcgctgcaaaaaa	-	-68 to -80	YKL042W
gcgccaaaaaaaa	+	-71 to -59	YKL042W
----------------------------------------------------------------------------------------------------
Detailed analysis of consensus sequence #14: gacgnnnnnaaa:
Both strands used to compute Sig Value of 6.1657.
PWM:
a	0	13	0	0	3	2	8	10	6	13	13	13
c	0	0	13	0	4	0	0	2	2	0	0	0
g	13	0	0	13	3	6	2	1	1	0	0	0
t	0	0	0	0	3	5	3	0	4	0	0	0
Sequence	Strand	Location	Gene
gacgagtacaaa	+	-763 to -752	YBR023C
gacggttataaa	+	-106 to -95	YBR023C
gacgcgaaaaaa	+	-369 to -358	YCR065W
gacgcgtaaaaa	+	-307 to -296	YER070W
gacggtgataaa	-	-245 to -256	YER095W
gacgataacaaa	-	-3 to -14	YER095W
gacgttaataaa	-	-391 to -402	YJL187C
gacgcgaaaaaa	+	-257 to -246	YJL187C
gacgtgacgaaa	-	-357 to -368	YJL194W
gacgcgaaaaaa	-	-207 to -218	YKL007W
gacgatacaaaa	+	-312 to -301	YMR016C
gacggagataaa	+	-480 to -469	YPL153C
gacgtaagaaaa	+	-100 to -89	YPL163C
----------------------------------------------------------------------------------------------------
Detailed analysis of consensus sequence #15: atannnnnnnaaa:
Both strands used to compute Sig Value of 5.7090.
PWM:
a	77	0	77	26	39	30	38	37	44	42	77	77	77
c	0	0	0	11	11	7	11	14	11	9	0	0	0
g	0	0	0	18	15	18	14	10	10	10	0	0	0
t	0	77	0	22	12	22	14	16	12	16	0	0	0
Sequence	Strand	Location	Gene
atatgaaacaaaa	-	-107 to -119	YBL035C
atagatctggaaa	-	-650 to -662	YBR023C
ataggcagccaaa	-	-277 to -289	YBR023C
ataagagcataaa	+	-216 to -204	YBR023C
ataaaaatagaaa	+	-208 to -196	YBR023C
atagaaatcaaaa	+	-202 to -190	YBR023C
ataacgcgttaaa	+	-321 to -309	YCR065W
atattctaaaaaa	+	-756 to -744	YDL003W
atataatgaaaaa	+	-361 to -349	YDL003W
ataaattttcaaa	-	-317 to -329	YDL003W
atacagtatcaaa	+	-238 to -226	YDL003W
atagggtgctaaa	+	-174 to -162	YDL003W
ataatagcaaaaa	-	-141 to -153	YDL003W
atattcaaaaaaa	-	-418 to -430	YDR052C
atatattcaaaaa	-	-416 to -428	YDR052C
atatatattcaaa	-	-414 to -426	YDR052C
atatgtatataaa	+	-405 to -393	YDR052C
atatagatataaa	-	-360 to -372	YDR052C
ataaaaataaaaa	-	-320 to -332	YDR052C
ataagaaaataaa	-	-312 to -324	YDR052C
atattaaaagaaa	-	-277 to -289	YDR052C
atatgaaccaaaa	-	-20 to -32	YDR052C
atattccagaaaa	+	-482 to -470	YDR309C
atagcataaaaaa	-	-80 to -92	YDR309C
atacgctatcaaa	+	-22 to -10	YDR309C
atatataagtaaa	-	-486 to -498	YDR501W
atagaacccaaaa	+	-306 to -294	YDR501W
ataaggagagaaa	-	-141 to -153	YDR501W
ataccaaaaaaaa	-	-78 to -90	YDR501W
atagtataccaaa	-	-73 to -85	YDR501W
ataatgggataaa	-	-474 to -486	YER070W
atatatcaacaaa	-	-8 to -20	YER070W
ataaagcataaaa	-	-616 to -628	YER095W
ataaaagataaaa	-	-106 to -118	YGR109C
ataggttacgaaa	-	-572 to -584	YGR152C
atacaaggtaaaa	+	-444 to -432	YGR152C
atatcgtcgaaaa	+	-251 to -239	YGR152C
atagaagccaaaa	-	-40 to -52	YGR152C
ataaaggaaaaaa	+	-273 to -261	YHR061C
atagagaaggaaa	+	-232 to -220	YHR061C
atagacaaaaaaa	+	-212 to -200	YHR061C
ataacgccaaaaa	+	-116 to -104	YIR008C
atactagcaaaaa	+	-51 to -39	YIR008C
atatatatagaaa	+	-612 to -600	YJL092W
atactgctagaaa	+	-566 to -554	YJL092W
atacatacaaaaa	-	-136 to -148	YJL187C
atagtcccacaaa	+	-651 to -639	YJL194W
ataaatattaaaa	+	-639 to -627	YJL194W
ataaatgaaaaaa	-	-90 to -102	YJL194W
atataaatgaaaa	-	-88 to -100	YJL194W
ataaataaataaa	+	-543 to -531	YKL007W
ataaataaataaa	+	-539 to -527	YKL007W
ataaataaataaa	+	-535 to -523	YKL007W
ataaataagaaaa	+	-527 to -515	YKL007W
ataagaaaaaaaa	+	-523 to -511	YKL007W
atatgagaaaaaa	+	-364 to -352	YKL007W
ataggaagaaaaa	-	-112 to -124	YKL007W
atataaatataaa	+	-513 to -501	YKL042W
ataaaaaaaaaaa	+	-492 to -480	YKL042W
ataaatcataaaa	+	-469 to -457	YKL042W
atagcagcataaa	-	-323 to -335	YKL042W
ataaataaaaaaa	+	-203 to -191	YKL042W
atacctgctaaaa	+	-191 to -179	YKL042W
atatagacaaaaa	-	-639 to -651	YLR183C
atacctcttaaaa	+	-616 to -604	YLR183C
atatcaaaaaaaa	-	-241 to -253	YLR183C
ataagttaataaa	-	-328 to -340	YMR016C
atacaaaagaaaa	+	-308 to -296	YMR016C
atagtggggaaaa	-	-243 to -255	YMR016C
ataaaaaaaaaaa	+	-106 to -94	YMR016C
atatagagagaaa	-	-697 to -709	YMR307W
atactggtccaaa	+	-560 to -548	YMR307W
atagggataaaaa	+	-490 to -478	YMR307W
ataaaaaaaaaaa	+	-484 to -472	YMR307W
atatcgaactaaa	-	-360 to -372	YMR307W
atagcttaataaa	-	-68 to -80	YMR307W
atagaataggaaa	-	-290 to -302	YPL163C
----------------------------------------------------------------------------------------------------
Detailed analysis of consensus sequence #16: aaannnnnnnnnnntcg:
Both strands used to compute Sig Value of 4.9212.
PWM:
a	28	28	28	8	12	10	7	8	9	5	7	10	9	13	0	0	0
c	0	0	0	8	4	8	5	5	3	7	5	1	5	4	0	28	0
g	0	0	0	6	8	2	5	5	7	5	4	6	4	6	0	0	28
t	0	0	0	6	4	8	11	10	9	11	12	11	10	5	28	0	0
Sequence	Strand	Location	Gene
aaacgccatcatcgtcg	-	-723 to -739	YBL035C
aaacaatcgaataatcg	-	-287 to -303	YBL035C
aaatgtatatataatcg	+	-441 to -425	YBR023C
aaatgggaaagtggtcg	-	-412 to -428	YCR065W
aaaaatatattttttcg	-	-349 to -365	YCR065W
aaaccagtgtttcctcg	+	-716 to -700	YDL003W
aaaataactaagtgtcg	+	-666 to -650	YDR052C
aaacgcgtcttaggtcg	+	-242 to -226	YDR052C
aaatagttacaaattcg	-	-719 to -735	YDR309C
aaacgctgccgttatcg	+	-277 to -261	YDR309C
aaagactaatgaaatcg	-	-41 to -57	YDR501W
aaaaaatttccatatcg	-	-279 to -295	YER070W
aaataaagtgttgttcg	-	-18 to -34	YER070W
aaacgcactctacttcg	+	-582 to -566	YER095W
aaaggccaattaaatcg	-	-517 to -533	YER095W
aaacctcggttgcatcg	-	-645 to -661	YGL163C
aaaatttatgtgtatcg	-	-489 to -505	YGR152C
aaaaaaaggtttactcg	+	-367 to -351	YIR008C
aaaatagccgcatctcg	-	-510 to -526	YJL092W
aaatatttttcgcgtcg	-	-294 to -310	YJL187C
aaagcctctaggtttcg	-	-589 to -605	YJL194W
aaacaagagctatgtcg	-	-740 to -756	YKL007W
aaaaatcaaccatatcg	+	-687 to -671	YKL042W
aaagatttgtccaatcg	-	-376 to -392	YKL042W
aaagaatgagatgatcg	-	-457 to -473	YMR016C
aaaagaattttgactcg	+	-765 to -749	YMR307W
aaagcttaagaaaatcg	-	-50 to -66	YPL153C
aaattcctgatttatcg	+	-585 to -569	YPL163C
----------------------------------------------------------------------------------------------------
Detailed analysis of consensus sequence #17: cgcnnnnnnnaaa:
Only + strand used to compute Sig Value of 4.8719.
PWM:
a	0	0	0	5	7	6	7	7	7	8	17	17	17
c	17	0	17	2	2	5	3	3	1	2	0	0	0
g	0	17	0	7	5	4	4	4	5	6	0	0	0
t	0	0	0	3	3	2	3	3	4	1	0	0	0
Sequence	Strand	Location	Gene
cgctggtgtgaaa	+	-532 to -520	YBL035C
cgcaggaaagaaa	+	-18 to -6	YBR023C
cgctgcattcaaa	+	-674 to -662	YCR065W
cgcgacgcgaaaa	+	-372 to -360	YCR065W
cgcgtcgagaaaa	+	-291 to -279	YDL003W
cgcagtaagtaaa	+	-270 to -258	YDR052C
cgcatccgaaaaa	+	-199 to -187	YDR309C
cgctaggagaaaa	+	-527 to -515	YGL163C
cgcgcaaaaaaaa	+	-233 to -221	YGL163C
cgcaaaaaaaaaa	+	-231 to -219	YGL163C
cgcgtaccacaaa	+	-402 to -390	YGR109C
cgcgaatgcgaaa	+	-295 to -283	YJL092W
cgccgatgagaaa	+	-735 to -723	YJL187C
cgcgacgcgaaaa	+	-260 to -248	YJL187C
cgcacgattgaaa	+	-663 to -651	YJL194W
cgccatcttgaaa	+	-134 to -122	YJL194W
cgcgaaaaaaaaa	+	-227 to -215	YLR183C
----------------------------------------------------------------------------------------------------
Detailed analysis of consensus sequence #18: cgcnnnnnnnnnnnaaa:
Both strands used to compute Sig Value of 4.5254.
PWM:
a	0	0	0	10	8	10	8	8	6	8	11	13	16	14	24	24	24
c	24	0	24	5	4	6	7	4	6	5	4	1	3	3	0	0	0
g	0	24	0	7	5	3	5	5	6	6	4	3	3	3	0	0	0
t	0	0	0	2	7	5	4	7	6	5	5	7	2	4	0	0	0
Sequence	Strand	Location	Gene
cgcactttttcaaaaaa	+	-602 to -586	YBL035C
cgctggtgtgaaagaaa	+	-532 to -516	YBL035C
cgcgtcacggtaaaaaa	-	-195 to -211	YBL035C
cgcagacctcgaaaaaa	+	-249 to -233	YBR023C
cgcgtcctcatttaaaa	+	-269 to -253	YCR065W
cgcgtttgcaaaaaaaa	-	-236 to -252	YDR052C
cgccccagtcgtacaaa	+	-698 to -682	YDR309C
cgccaaaattataaaaa	-	-512 to -528	YDR309C
cgcatccgaaaaagaaa	+	-199 to -183	YDR309C
cgcactctacttcgaaa	+	-579 to -563	YER095W
cgcgtactgtaaacaaa	-	-156 to -172	YER095W
cgcaacctgcgtttaaa	+	-236 to -220	YGR109C
cgctcggaagacctaaa	-	-626 to -642	YHR061C
cgcagaaccaaaccaaa	-	-630 to -646	YIR008C
cgccaaaaagataaaaa	+	-112 to -96	YIR008C
cgcagagtctcgataaa	+	-164 to -148	YJL092W
cgcaagaacggggaaaa	+	-707 to -691	YJL187C
cgcatacatacaaaaaa	-	-133 to -149	YJL187C
cgcgacgcgaaaaaaaa	-	-204 to -220	YKL007W
cgccaaaaaaaagaaaa	+	-70 to -54	YKL042W
cgccaaaacgcgaaaaa	+	-235 to -219	YLR183C
cgcgatgagcataaaaa	-	-658 to -674	YMR307W
cgcatagggataaaaaa	+	-493 to -477	YMR307W
cgcggtttattagtaaa	+	-227 to -211	YMR307W
----------------------------------------------------------------------------------------------------
Detailed analysis of consensus sequence #19: cgcnnnnnnnnnaaaa:
Only + strand used to compute Sig Value of 4.0063.
PWM:
a	0	0	0	3	6	6	4	3	2	4	3	6	11	11	11	11
c	11	0	11	3	3	2	2	2	2	2	4	2	0	0	0	0
g	0	11	0	5	1	0	2	4	4	4	2	2	0	0	0	0
t	0	0	0	0	1	3	3	2	3	1	2	1	0	0	0	0
Sequence	Strand	Location	Gene
cgcactttttcaaaaa	+	-602 to -587	YBL035C
cgcagacctcgaaaaa	+	-249 to -234	YBR023C
cgccattgtctcaaaa	+	-649 to -634	YDR309C
cgcgaccgggccaaaa	+	-425 to -410	YDR309C
cgcgctaggagaaaaa	+	-529 to -514	YGL163C
cgcgcaaaaaaaaaaa	+	-233 to -218	YGL163C
cgcgaattcgcgaaaa	+	-299 to -284	YHR061C
cgccaaaaagataaaa	+	-112 to -97	YIR008C
cgcgacgcgaaaaaaa	+	-260 to -245	YJL187C
cgccaaaacgcgaaaa	+	-235 to -220	YLR183C
cgcatagggataaaaa	+	-493 to -478	YMR307W
----------------------------------------------------------------------------------------------------
Detailed analysis of consensus sequence #20: ctgnnnnnnaac:
Both strands used to compute Sig Value of 3.9640.
PWM:
a	0	0	0	5	4	7	6	4	10	20	20	0
c	20	0	0	7	2	6	5	4	4	0	0	20
g	0	0	20	1	7	5	6	5	5	0	0	0
t	0	20	0	7	7	2	3	7	1	0	0	0
Sequence	Strand	Location	Gene
ctgtccctgaac	-	-614 to -625	YBL035C
ctgcgggctaac	-	-325 to -336	YBR023C
ctgatatagaac	+	-311 to -300	YDR501W
ctgtaaacaaac	-	-162 to -173	YER095W
ctgttcagcaac	-	-673 to -684	YGL163C
ctgcggtaaaac	+	-325 to -314	YGR109C
ctgcgagtaaac	-	-348 to -359	YIR008C
ctgtggctgaac	-	-271 to -282	YIR008C
ctgtttcgaaac	-	-177 to -188	YIR008C
ctgaaagaaaac	-	-129 to -140	YIR008C
ctgttcatgaac	+	-630 to -619	YJL092W
ctgttgataaac	+	-366 to -355	YJL092W
ctgcaccgaaac	+	-659 to -648	YJL187C
ctgcttcccaac	+	-726 to -715	YJL194W
ctgccagccaac	-	-146 to -157	YJL194W
ctgggcttcaac	-	-225 to -236	YKL007W
ctgataataaac	+	-787 to -776	YKL042W
ctgagcgggaac	+	-761 to -750	YMR016C
ctgcagggaaac	+	-708 to -697	YMR016C
ctgagaaaaaac	+	-582 to -571	YPL153C
----------------------------------------------------------------------------------------------------
Detailed analysis of consensus sequence #21: ctgnnnnnnnnnnttt:
Only + strand used to compute Sig Value of 3.9554.
PWM:
a	0	0	0	2	10	5	7	8	6	10	8	3	7	0	0	0
c	25	0	0	10	5	4	1	5	6	4	5	7	4	0	0	0
g	0	0	25	7	7	9	6	6	6	2	4	3	4	0	0	0
t	0	25	0	6	3	7	11	6	7	9	8	12	10	25	25	25
Sequence	Strand	Location	Gene
ctgtactttttttttt	+	-440 to -425	YDR052C
ctgcaaagtttgtttt	+	-540 to -525	YDR309C
ctgtcttacactattt	+	-786 to -771	YDR501W
ctggtggaaaattttt	+	-607 to -592	YDR501W
ctgggtagaaatattt	+	-532 to -517	YER070W
ctgcagctcacgtttt	+	-211 to -196	YER070W
ctgcatttgcactttt	+	-474 to -459	YER095W
ctgtcctggtttgttt	+	-181 to -166	YER095W
ctggagaaaaaatttt	+	-125 to -110	YER095W
ctgtaggtttacattt	+	-615 to -600	YGL163C
ctgacatatctcattt	+	-721 to -706	YGR109C
ctgagtgcgagctttt	+	-619 to -604	YGR109C
ctgcgtttaaatattt	+	-230 to -215	YGR109C
ctgcagtatgtctttt	+	-784 to -769	YIR008C
ctgcgctcttgacttt	+	-634 to -619	YIR008C
ctggcttcctttcttt	+	-457 to -442	YJL194W
ctgcattcctttgttt	+	-259 to -244	YJL194W
ctggaagaacaatttt	+	-71 to -56	YJL194W
ctgcgctgcactattt	+	-40 to -25	YJL194W
ctgccgaagtgtgttt	+	-374 to -359	YLR183C
ctgcggaaggatcttt	+	-683 to -668	YMR016C
ctggtaaggtcctttt	+	-19 to -4	YMR016C
ctggaaggcacccttt	+	-615 to -600	YMR307W
ctgttgacacggattt	+	-166 to -151	YMR307W
ctgtgggttattgttt	+	-384 to -369	YPL163C
----------------------------------------------------------------------------------------------------
Detailed analysis of consensus sequence #22: aaanncgt:
Only + strand used to compute Sig Value of 3.5633.
PWM:
a	18	18	18	4	3	0	0	0
c	0	0	0	6	2	18	0	0
g	0	0	0	4	10	0	18	0
t	0	0	0	4	3	0	0	18
Sequence	Strand	Location	Gene
aaattcgt	+	-782 to -775	YBR023C
aaacgcgt	+	-269 to -262	YBR023C
aaacgcgt	+	-272 to -265	YCR065W
aaaaacgt	+	-738 to -731	YDL003W
aaacgcgt	+	-374 to -367	YDL003W
aaatccgt	+	-470 to -463	YDR052C
aaacgcgt	+	-242 to -235	YDR052C
aaaatcgt	+	-21 to -14	YDR501W
aaaggcgt	+	-687 to -680	YER070W
aaacgcgt	+	-444 to -437	YER070W
aaacgcgt	+	-373 to -366	YER070W
aaaagcgt	+	-760 to -753	YGL163C
aaatgcgt	+	-434 to -427	YGL163C
aaatacgt	+	-355 to -348	YHR061C
aaaagcgt	+	-65 to -58	YIR008C
aaagccgt	+	-776 to -769	YJL187C
aaagtcgt	+	-135 to -128	YMR307W
aaagacgt	+	-103 to -96	YPL163C
----------------------------------------------------------------------------------------------------
Detailed analysis of consensus sequence #23: gcannnngca:
Both strands used to compute Sig Value of 3.5133.
PWM:
a	0	0	18	8	6	3	6	0	0	18
c	0	18	0	5	3	5	2	0	18	0
g	18	0	0	4	3	4	6	18	0	0
t	0	0	0	1	6	6	4	0	0	0
Sequence	Strand	Location	Gene
gcattcagca	+	-317 to -308	YBR023C
gcaattagca	-	-715 to -724	YCR065W
gcagacagca	-	-674 to -683	YCR065W
gcaccctgca	-	-620 to -629	YCR065W
gcacgaggca	-	-613 to -622	YCR065W
gcaacgtgca	-	-501 to -510	YCR065W
gcacgttgca	+	-509 to -500	YCR065W
gcaaaaagca	+	-622 to -613	YDR309C
gcacccggca	+	-402 to -393	YDR309C
gcaagtggca	+	-377 to -368	YDR501W
gcagattgca	+	-653 to -644	YGR109C
gcaattggca	+	-249 to -240	YGR109C
gcaattcgca	+	-242 to -233	YGR109C
gcaaagagca	+	-376 to -367	YIR008C
gcaaagggca	-	-155 to -164	YIR008C
gcagtcggca	+	-144 to -135	YJL092W
gcactacgca	-	-40 to -49	YJL187C
gcagagagca	+	-745 to -736	YMR307W
----------------------------------------------------------------------------------------------------
Detailed analysis of consensus sequence #24: caanngcg:
Both strands used to compute Sig Value of 3.1325.
PWM:
a	0	18	18	11	5	0	0	0
c	18	0	0	2	7	0	18	0
g	0	0	0	2	3	18	0	18
t	0	0	0	3	3	0	0	0
Sequence	Strand	Location	Gene
caatagcg	+	-354 to -347	YBR023C
caactgcg	-	-322 to -329	YBR023C
caaacgcg	+	-375 to -368	YDL003W
caaacgcg	-	-326 to -333	YDL003W
caaacgcg	+	-243 to -236	YDR052C
caatggcg	-	-642 to -649	YDR309C
caagcgcg	+	-506 to -499	YDR309C
caaacgcg	+	-235 to -228	YDR501W
caaacgcg	-	-207 to -214	YDR501W
caaatgcg	-	-700 to -707	YER070W
caaaggcg	+	-688 to -681	YER070W
caaaagcg	+	-761 to -754	YGL163C
caaatgcg	+	-435 to -428	YGL163C
caaacgcg	+	-261 to -254	YGR152C
caagagcg	-	-624 to -631	YIR008C
caatagcg	+	-689 to -682	YKL007W
caaaagcg	+	-122 to -115	YKL042W
caacggcg	-	-657 to -664	YMR016C
----------------------------------------------------------------------------------------------------
Detailed analysis of consensus sequence #25: aaannacg:
Both strands used to compute Sig Value of 3.0621.
PWM:
a	30	30	30	11	16	30	0	0
c	0	0	0	5	2	0	30	0
g	0	0	0	5	6	0	0	30
t	0	0	0	9	6	0	0	0
Sequence	Strand	Location	Gene
aaacaacg	-	-350 to -357	YBL035C
aaattacg	-	-212 to -219	YBL035C
aaagaacg	+	-663 to -656	YCR065W
aaaaaacg	-	-340 to -347	YCR065W
aaaaaacg	+	-739 to -732	YDL003W
aaatcacg	+	-660 to -653	YDL003W
aaataacg	+	-198 to -191	YDR052C
aaaaaacg	+	-629 to -622	YDR309C
aaagaacg	+	-11 to -4	YDR309C
aaaaaacg	-	-88 to -95	YDR501W
aaaaaacg	+	-447 to -440	YER070W
aaatgacg	-	-361 to -368	YER070W
aaactacg	+	-565 to -558	YER095W
aaatgacg	-	-191 to -198	YER095W
aaactacg	-	-80 to -87	YER095W
aaaaaacg	-	-356 to -363	YGR109C
aaacaacg	+	-221 to -214	YHR061C
aaaatacg	-	-298 to -305	YIR008C
aaataacg	-	-395 to -402	YKL007W
aaatgacg	+	-337 to -330	YKL007W
aaaaaacg	-	-198 to -205	YKL007W
aaataacg	+	-503 to -496	YKL042W
aaaacacg	-	-163 to -170	YLR183C
aaagtacg	+	-370 to -363	YMR016C
aaagtacg	-	-371 to -378	YMR307W
aaacaacg	+	-617 to -610	YPL153C
aaaggacg	+	-115 to -108	YPL153C
aaatgacg	+	-593 to -586	YPL163C
aaaaaacg	-	-279 to -286	YPL163C
aaaagacg	+	-104 to -97	YPL163C
----------------------------------------------------------------------------------------------------
Detailed analysis of consensus sequence #26: ctannnnnnnntac:
Both strands used to compute Sig Value of 2.4950.
PWM:
a	0	0	20	7	9	6	3	10	8	6	3	0	20	0
c	20	0	0	3	6	5	4	3	6	3	6	0	0	20
g	0	0	0	3	1	2	4	2	2	5	9	0	0	0
t	0	20	0	7	4	7	9	5	4	6	2	20	0	0
Sequence	Strand	Location	Gene
ctagcaggatttac	-	-123 to -136	YBR023C
ctatatatatgtac	-	-171 to -184	YDL003W
ctaagttactgtac	+	-448 to -435	YDR052C
ctaaaggaatctac	-	-106 to -119	YDR052C
ctatattaacctac	+	-595 to -582	YDR309C
ctacccatctttac	+	-507 to -494	YDR501W
ctacactcaactac	-	-56 to -69	YER095W
ctatttcaaggtac	+	-36 to -23	YGL163C
ctaaccttcagtac	+	-403 to -390	YIR008C
ctatccctaagtac	-	-4 to -17	YJL092W
ctagattccaatac	+	-432 to -419	YKL007W
ctatcatgtgatac	+	-159 to -146	YKL007W
ctaatatactgtac	+	-363 to -350	YKL042W
ctactacatactac	+	-668 to -655	YLR183C
ctaaagcctcatac	-	-620 to -633	YLR183C
ctatatgagggtac	-	-567 to -580	YLR183C
ctaaacatccgtac	-	-287 to -300	YLR183C
ctagtagaggctac	+	-518 to -505	YMR016C
ctaacataaagtac	+	-767 to -754	YPL153C
ctatattatgctac	-	-506 to -519	YPL163C
----------------------------------------------------------------------------------------------------
Detailed analysis of consensus sequence #27: cgcnnnnnnnncgc:
Both strands used to compute Sig Value of 1.6396.
PWM:
a	0	0	0	2	3	4	2	4	1	3	5	0	0	0
c	10	0	10	1	1	3	3	1	5	2	1	10	0	10
g	0	10	0	5	1	1	2	1	1	1	3	0	10	0
t	0	0	0	2	5	2	3	4	3	4	1	0	0	0
Sequence	Strand	Location	Gene
cgcgtctaccacgc	-	-218 to -231	YBL035C
cgcaaatacaacgc	-	-410 to -423	YBR023C
cgcgttattggcgc	+	-266 to -253	YBR023C
cgcttgctgaacgc	-	-501 to -514	YDR309C
cgcgtcatttccgc	+	-200 to -187	YER095W
cgcccaccccacgc	-	-743 to -756	YGL163C
cgctaccactgcgc	-	-656 to -669	YGR109C
cgcagtggtagcgc	+	-668 to -655	YGR109C
cgcgtattcttcgc	+	-376 to -363	YGR109C
cgcgaagaatacgc	-	-362 to -375	YGR109C
