# Supplementary material for: Identifying functional relationships within sets of co-expressed genes by combining upstream regulatory motif analysis and gene expression information
Source: BMC Genomics. 2010 Nov 2;11(Suppl 2):S8. doi: 10.1186/1471-2164-11-S2-S8 (PMC2975146; doi:10.1186/1471-2164-11-S2-S8)
Supplement: Additional file 4 — G1-S cluster C. SCOPE output for the genes from G1-S cluster C (Figure 3). [file 1471-2164-11-S2-S8-S4.txt]

Results from running BEAM, PRISM, SPACER on Saccharomyces cerevisiaefixed 800 with List of gene identifiers
Low length variation scorer used: true
Group sequence length average percentage variation: 0.0
Sequences for genes: YAR007C;YBR088C;YBR278W;YDL164C;YDL102W;YDR097C;YDR113C;YDR356W;YGL225W;YIL122W;YIL066C;YJL173C;YJL115W;YJR057W;YKL113C;YKL045W;YLR103C;YML021C;YNL312W;YNL262W;YNL102W;YNL082W;YOL090W;YOR074C;YOR368W;YOR372C;YPR175W
>YAR007C; upstream sequence, from -800 to -1, size 800
cttaaaatcatagaggtattagcaatgtcaatgaacaaagaagattcaattagctggtca
ttattgctagatttatcaagccgttgcaattcttcagctgtggttttatcattgattcta
ccgattttctttaattttgcaatgtgttcatcctttttgaactttctctgatattcaaat
gacttgttcaaacgatcgttgacaattttagatagtttggcgccccgctctaatgttatt
ccctccataatctcatctccctcttgtcttattaatttcacatcggcaagattgttcaaa
tgcagccacagcacatcttctaacataagcctcaaaggtaccgacaaaaatacattttgc
tgtgctgcagtaggcaaagttccagataacacaccacaaataccccatttccttagaagt
ttgatgtgatctatgtcaaatactagcggtggcataaaaacctcctcgccttttgccgtt
ctttttgatatatgttaatagctatgcgcgtaccaccttcttcagccatatacgaaagga
tctatgctaattgggtggatttcttatcgcatcactttcttattctctaactcttcttcg
ctgctcaataaaatatctctgcttggaaaaatgtcacgcgtaaaaattagacgaggcgac
aaaagacgcgtgaactaacataaaggtttacttgaacaaatgttatcactttaagttcta
cacgtaaaacaaaaactattcactcttcttattacggtaaaggcgaaaccagcaagaaga
ccagattatacttacaagag
>YBR088C; upstream sequence, from -800 to -1, size 800
ttcctttgtttatcatagcgcacgacaagagtactaactaattaacttagaacattaaca
tatataaaactagcgctatggccgcaactaaagaagcaaagcaaccaaaggaaccaaaga
agaggaccaccaggagaaagaaggatcctaacgcccctaagaggcggttgtcagcttata
tgttctttgctaatgaaaacagagacattgtccgttccgagaatcctgacgtaacttttg
gccaagtaggcagaatattgggtgagaggtggaaggccttaactgctgaagaaaagcaac
cctatgaatctaaggctcaagcagacaagaagagatacgaatctgaaaaggaattgtaca
atgctacacgtgcttgatctaacaactcaatgttctctacctcccatacaacgtactttt
gaaacttcagaaagaagttgagtaggttgcattatgtgttattattattactattatcat
tattttacttatatatccttcttttcttttatgtattctcttcctttttcgcacaactta
tgctgattcttcaatatctaattatttagcatttttcttctccatccgacgcaccaaaac
gcgaaacgcgtaactttttttttttggatttcaactgatagttttcgtactttgcttcct
ctggtacataaaattatatataagaaacacttttgctttagccttcctttctttccactt
gcacctttcactttcgccgtcctttttcactcacagcaacaagcagcaagcactaagtac
gcagtcaaaagagagaaaaa
>YBR278W; upstream sequence, from -800 to -1, size 800
atagacctctccttccccagacgtcctgcccactccgttttagcgtggtattagacccaa
ccttgtttctagaataccttttaagttctaatgatagtccacgaggatctactttcagaa
atggtaaaatgctatgattgtgacaataagtagcagcgttttccaaagcaacatcatcca
cttgcaattccaattgtcgtatctgaaactttagcaagttcaaaagttcctttgtgttat
tgggatattgaaaaccattagaatcatttccagtttcacaggtatcgccctctctatgaa
aggaagtgcgaactttccaggactggaagatatcattcacttcgagagaattacgcaaaa
gcgcagaattgttagcatctgattgcgatttgactattgcaagagaatgaggaaaatcgg
gtggttgaccaaaggaaatatcatgagcccaggggaacatttttttacattcaggccatt
ctgcatcctgatgtagtcgcataagatcatgcagttcaccaggtgtgattgagggcactt
ccaaaaccatggttgttgctctagttttctatacccgccccttctacctcaatgacaatc
tctcttttatggttggtgtttcttttcacttttttacttcttcttgtacttttctttttg
aaccttaaaaactcttgcaattatgtttccatgatgcttttgaagtaataatttattttt
attacgcgaaattaatggccttaacaactgcctgccccaacagataaaaacaagcaaggg
tcaaccgtgttgcaaaaaaa
>YDL164C; upstream sequence, from -800 to -1, size 800
tcatcgtcctcgtgcctgaactccttcaatgtcttgatgatgtataaattttctctacac
caaagaacacaattctcactaccaaacctgatcaagtaatctattactgtcaatgccttt
gcgatatgcctccagtatttgcccttgtcgttaagtcttttgtccagcatatccatgatt
tcgaagaaatctgcgctatcatatgatttttcagccagctcaattaacgagtccttggac
acttgatgattgtcgtttgacgttgcatttcttaccaggacctgggtagaagagtaccct
ttcaccaaattcttcgcagatctaacaaattgtttcgacatgattgttctgcctcttgct
ccctttccttctgatcctggcactcatacgaacggctctttcttctacttcttaaaactc
ctatttgtcattgaaagaaactttcatcattacccggatgattctctatacgtagccaca
atttcagacaaccatacttccaaaatcaagtactttgaacaacataaggccccaccaacc
ttccgtaagacttgcaataggaattcgtactgcagccgctggttctattgctgtttaact
ctgtcatctttttgctcgcttcgatgtgttcctccacttgagatggctgatggaattttt
caccttaacgcgaaaacgcgtgaaagtgaaatttagctgcaataagccatgcgtttgcat
ctcgctgtactttgttcaaaaataaaagtaatgattttggaggtttagagcagcttttaa
cgtcattgttcatcaattac
>YDL102W; upstream sequence, from -800 to -1, size 800
cgctctagtggggcctgatgtcataatataccaaggaatttctacctttttgtcctttac
catatcttgcaacctgatcaacttttcagcttgaatttgaaaaagagatttcttagaagg
caatccaatgtcgtaacagccctttggttgagaggatcctaaccgcgtaccttgtccgcc
agccattaaaatcactgcgacttcacccttgccaatagcttcaaggcctaaacgccagta
ttcattttctttcttactgttgccaataagcgactcgtacgaagtagggggcaatggtga
aatttcgacgccagtatccttagaagagttagctagtgagaatttaatagcattttgaca
gtcttccagtagttttgcaggggacctcttggaagatatttgctccaggtttgaaagcaa
ttcttcttggtctttgcgagacaagctttcccaattgtggaaaagttgactttgtccggc
ttcaatgaatagctgttttgtgtcagtcatagttgcagttcgatctggtgttctccttta
tatctgcgtttctttgcagcgttcttgcttgacggttgatcttggttttgtgtggtaaaa
gtatgccttaacgtaataggcaatttttcgtattacgcgtaactttttattctataaaat
gttcaatgaggacatctgctattcgcttatgaagaacaaacactcagtactactgatcta
aggcaattttcaaggataaaggaaaatagatattgagcacttgctattaagcattaatct
ttatacatatacgcacagca
>YDR097C; upstream sequence, from -800 to -1, size 800
aaaggagtatgtgtctttattagaagactgcaagaactcagtcaattccggatcatcaca
aactcatactatggaaaatgcaaacgtaaatgaggggagtcataatgatgaagacgatga
cgacgaagaagaggaagaagaaactgaggagcaaataaacgctagattgactaaattggt
caatgccgcgccggtaatgttatttatgaaggggagcccctctgaacctaaatgcgggtt
ttcgagacaacttgtgggtatcttgagagaacatcaagtaagatttggcttctttgatat
attaagagacgaatctgttagacaaaacttgaaaaagttttctgaatggccaactttccc
tcaactttatataaatggggagtttcaaggcggtttagacattatcaaggaatccttgga
ggaagaccctgattttttgcagcatgctctccaatcttaaataaatagatgtatttagtg
taaattgaaacagaaaagtctccatttccaactaatggtatgcaagcatttttatatgtg
tgacataatgaatggcttctggttaagtttggctttttgaacaaccattgcccggagaaa
ataaacgcgtgagcagtagctgatacgcgtctcactttttcataaattcatgtataggtc
atcgccatatagagaaaatatttgaaattacatctgttgaaactaataagagcttttcct
tggagccttctttgctaacagataagattttttaattggagcaactagttaattttgaca
aagccaatttgaactccaaa
>YDR113C; upstream sequence, from -800 to -1, size 800
agccaagaaaccaaaagttctcttccgtttcaatgtactaggttgataggtgttacccct
tgatttccatcttctttgacctattaagccaaatcccaacggtgtgaaggacggagtctt
caatggtgaactgtttaagagcataccggtttgtgggcgtaacacagatagagcagagaa
agaagatatagatgaaaacattcttcttgattgaggctggcagagccttgcaaatagtgg
cattccgtcctgcgattactactgttctattccaacgtttctcagtgagtttctcctgta
gttatttcacttgttgtacctcacagcttctacgggaaaattggcttttcaaattcctta
cagctttcgatcacgtgatccgagcttcaaatgacctttcgacgatgcgtttcatgatta
tgtatatatatgtatatatatatatctatacagtcttaaggaagcgcttaagttgttaca
tgttaatactttagggttggatttattttacggataacataggatttgcgagaaatatct
gcttcactatcactttccgtgcgacgtgtgtatttgttagcgtaggttgcttatcgtttt
cacacaaagatctcaaacgcgtcaaaaaactcgtgtaagaggtcaaaaagaaaaacaaac
aaaataaacaaacaaaataaatgcagctttaaatcaatattcggcgaaggcaagtaacgg
ttgctagcggtttttcccattcacatactattacacttctgcggtaccaagctagattaa
gtgctagataataaaccttt
>YDR356W; upstream sequence, from -800 to -1, size 800
tcatggaatgggccacgtttctaagatacgcaaatttcttggaattccgactgttttcaa
cgtactgggaccacttctacatccagttagccacgtaaacaagagaatattgggcgttta
ctcaaaggaacttgcgcctgaatatgccaaggcagccgctttggtatatccaggaagcga
aacttttatagtttggggacatgttgggttagacgaagtatcacctataggcaaaactac
tgtctggcatattgatccgacatcgtccgaacttaaattgaagaccttccaattagaacc
ttctatgtttggtttagaagaacacgagttgtcgaagtgtgcttcatacggccctaaaga
gaatgcgagaattctaaaagaagaagtcttgtccggcaagtaccaccttggcgacaataa
tcctatttatgactacatcttgatgaacaccgccgtgttatattgtttaagccaaggtca
ccagaactggaaggaagggatcattaaggcagaagaaagcatacattctggtaatgcatt
acgttctttagaacactttatagatagtgtgagctccttgtagacattatttcatatgtt
atacttaaactagatagagacgttttatttgtactaagctgaacattaccctaattacgc
gttataagttttaatccttcattttgaaggaaaacaaataaacaaaaagttgatgtggaa
caaatacaatgtgcgcggatatcttaagcaacttcgttagttacagtccacacaaagcga
aaaagggctgataaacactc
>YGL225W; upstream sequence, from -800 to -1, size 800
tcgcatcattgcggtacatgttttgcatattcatctgaagtaggaaagggtataagcagt
atatgatgtaccatctgcataagcggtgtttaatgcgtacctatcgtttaagaacaaaag
gaacacacccacacccgctccaataccatattgagagaataatgaggtaacatatgcttc
tatttggttcgataagacggctactagtccaaaaaaagtcaaacaacaatttcaacagct
acattctgaagatagaacgcatttttgcctgaatattgcaactcaatagacattctaaag
tgctacgagaaaaaagcttgtaatggaccatggcaatgtgcgccatatatatatgcggct
cccttatgagtagaagaaaatatatgactggtggtacaaagtggcatggtggtatataga
tgtaggaacaccatttgagtttgccataatgattaaatttccctttttataaagaattag
ccgcccataacacgaaaaatatcacagttgacgaaagaagacacgtcgcctaaacgcgta
atgaatcgcaatatacgaaaagctaaacgggtttttcagaatcctcttacccagccttgg
ataatagttttggccgaaaaaaaaaaaaagaaagaaaaaaattgaaatttcgcgatccga
acaaacaatgaacagaaaaacagaatatatataacgctgccaagcctatttcttgttgcc
gattaattgttgacatcctcttaattaccaaaagagcctaagaaaacaaacacactaacc
acacagtatctttcgcccga
>YIL122W; upstream sequence, from -800 to -1, size 800
attcttggatagagagattttcaaagacggaacaattttaaatagatttacataagaaaa
cacatactgtccgatacccataagaaatttaagaactcttttcatcttcagctttccggc
ctccttttactgtagcctgttcctagacagctaaaaatagtacatatgcagctctgcaat
agtctcaaaggggatattgtgtaggtttacgaaatcatcacatttccgaatcaggacatg
aaggcacaactttccgcacgtagtgttttcagcccccagcgcctgtcggcgcgaagagga
tctgcggagatgagctttgccccgccattacccgtaaaatattactgttttgggcaattg
tggatcaaaaagggaaaatgcggatggtgaaaaaaatttttggaaatttactgcttcaga
tgggggaactttgtaagttcttccttttttttcgtagaggttggaaaattcagagtgcta
agaaattaaaaggtatgcactgcctattctcataaaagcaaaagtgcacaaaaataataa
ggtgtgaagcaatagtagaaaagacactgggaacccaaggtatcttattttaacagataa
gtaaaactaagatcaaatcgcgtactgatatcacttaaggttcgcgtattttaaaggcta
cgcagaagaggaaataaattgcgtgcaatccctgcgcttaactcatacaaaaaggcgcaa
aacatttcaagagtcccacgattaattgcagaaattgaaaaaaaataagtaaagacgaaa
atcaaagtggatgccatatt
>YIL066C; upstream sequence, from -800 to -1, size 800
ctcggtgaatactctatggcgaagagatatgtagacactttatttgagcatgagcgtaat
aacaagcaggtgggcgctttgaagagtatggtagaggataagatccagaaggaaacactc
aagggtgttgtcgtcgctggaggcgtactagccggcgctgtggccgtggctagtttcttc
ttaagaaacaagagaaggtaacaagcacataaaaaatcagcacatacgtacatacataag
aatgaatcgcacgcacgcgtaaacatttatcatttaatcttcagttgttagataaaaaaa
aaaagaaaagaaaagaaagtgaaggcttgtttcagtttgaactaggtagcagagcaagcc
ctcgttcttggctgctaattttcctaaagtagtaaaaaaagccaagttatctgcctacgg
ttgtcacagcaacattgcgtgccgttgttcttttgtttttttttttttttttttttcgtg
gttgtcgcagcaacgacacctaggcgctgctcaaaggggcaaaaacccggttgccatggc
gaggaccaaacgacaagatgggaaaaaaacaatagtctattgttaaatcgtaatactgta
ttgtgagatgctgacgcgtttcgtttttcgtgtcagcgttctttatattgtttcgtgttc
tgctgcaaaacgtatataaacgcactgctattttgccttcttttgccttcttccttgcct
ttctctcatctcatatccaagttgaaataaatatgacaagcaagaatagcagcagcaata
aatcaaatactcccacacaa
>YJL173C; upstream sequence, from -800 to -1, size 800
atcagaggttatggaactgacaacgtcgtaggaacaagcgatatgcaaatcccggtgtcg
ctttgtttgtgtatgctaaagcttatatgcaatactcgcgaaggtactataatcccttgg
actaggtcatcccaattctttgtctttatcagtaaactcttatcttacctttggtctcaa
actggtattttatttgctgaatattaactaccactagggattactcgtaaaattatgaaa
aaagtaccatatgaactccaataacggtaagtgatcaatagggaacagcaagtctcttct
tctttgcaacgtcaagattgatcctatgctttcataatttccctacatgatggcagtcat
actccaattaagtgctacaagaaagaggccttcgcaacaactgtgtcaacgcttgcaagt
gctaaattgtactacagcaccagtggtatctcctatagtcagttacatagtaaaatattc
agaggtccattacataaatatatatatatatgtagaggcatccatccatgtttgtcgatg
cagctgcaagcacccaacaagaacagatgacagccaacagtcgttgactaacgtaatggg
ccactgctgagaagcatccaccgcccatgccatggttggaatcatgacaagtcgccctat
ataatgccttcgttctttaatattgacgcgccaaatgtggcaatacgcgatatttttttc
gttcgtgtttaaataaagagcaatataacacacccttcaccattcttgtagaacatcgtc
taccagtaacacaagtaaaa
>YJL115W; upstream sequence, from -800 to -1, size 800
taggcctgcataatcggcctcacagagggatcccgttacccatctatgctgaagatttat
catactattcctccgctcgtttcttttttcagtgaggtgtgtcgtgaaagaaaacccaca
attaaactttcaacaaccgggcgactaggaagagagtagtgggcgcggatgacgaaggct
aaggtcacttcttcgtttcctttattggggtttccgtgtagccttcccctgaatagtgtg
ggacgttttatgagaagccgtaagaaataggcaaattgagttatgacaagtagacatgat
gccgcagccttgcctgactttacgtctccttcatgaataagtttttctatcgagttcttt
tccttttttcgccttaattagctcaattaagcctgtcctcactacttttctttttcttat
cggctttgtgccacacctaaccttcgaatgctgttttattccgttcttacatgggatggt
aatgccttggcgagaatttcgattttcaggatattgtcttggtggcgtcttttgctgtta
ctatgtgtttaagagagagctgttctacaaagaacttttcatttacgcgttttttccttt
ttttttttttctcatcctaaacgcgtaaatctgttccctttttcatgtaatgggcgtaca
accgacgatggaaaaatgaatcttgcaattttaatactaacacttggaataactccaaac
aggtaagaggctcacagaatctcgaaagtgtaacagcgtactctccctaccatccaattg
aaacataagatatagaaaag
>YJR057W; upstream sequence, from -800 to -1, size 800
acatcatgaccagcttattcgcaaatgtgattttcggttgggaagtattaagtcagcatc
atcatatgaaaatacttcataacttttctggaggataccttttgaagagagaaacctgta
ttttgcacagtggattagagccgaaacttcatatgctgctgcgttattttccatagctat
agtaacgttggaacaagaatcaactattacctatcgaagagttttcatgttactattata
ttatcccatactgtgtaagaagataacataaggattgagaaacagtaacaaagtctaatg
aaagctaaaaatgcaaggattgataatgtaataggataatgagtgacaaagtatcaaaga
aggaataaaaaaaagacattattatgttgaactagtgacacccttttgtggattcctaca
tacccagagagaactcctagtatattctgtatacctaatattaagtctttaccaacaatg
gaatcccagcaattatcaaaaaattcacctttcttccaaacattaatttgttccacgggt
ccatttttataattacgaaataattgtgcattggtaacaaagggagaaagcgatatccta
aactagtaggttacagttgataatataaaaagttggaaaatagcttagaaatgaagaaga
gaataacggcttctatgcggttgtgacttttgacgcgttaggcgtggtgctaaagatggc
gaaaaaatgtaacgtcttcccaagaagtacgcttctaaactaaatatgattcatagtgga
cagaaagatcaccattttga
>YKL113C; upstream sequence, from -800 to -1, size 800
aagcacccaaggtgggaaattttttgcctccatgggctccaatggccaggtctttattaa
ttatagggtgcttgtattcataataattcacgactaatttgtccatccttgtgaaattgc
aaatatggtgatttgaaacgtttcctagtgcagcaggatcacagataacgtgtaaagggc
ttagcagttgataatcctctctagttgagatctaaacaaaatgctgtcactaaccgtagt
attaaatgacacactttggtgactttcgttaatggggatgtggtagtggccattgccaat
aaacaaaaagaacagggaaagaagtagaaagtgatataagtttgcttgccacttttcgtt
tttcacgaaaaaaacaggcgaaaaaaaatgctagactagtacccggctgaatcacacctc
gttaacagtgactttcggtgacagatacccgattgggcacccggctggtaagttatgata
gaaagccaacgctgtactattggcttagctatggcaatattttgattatcaactagtttt
attaacgttataattagtgtaaccagtttttcatctatttcatttatttcatttatttac
tttaattgcagatccccctaacgcgtttaaagcttttattcactagcttatgtatttttt
ataggaaacgcgacgcgtaacatcgcgcaaatgaaggttttgatgtattataatgaggta
ttcttccttatatacatcgatgaaaagcgttgacagcatacattggaaagaaataggaaa
cggacaccggaagaaaaaat
>YKL045W; upstream sequence, from -800 to -1, size 800
gttgtatccactattatatgtcctggaaaggtttccctagcgttttgaccctttcgtatc
ttgtaatttaagcctctttttaccaaaaatcctcccgttcgcacacctattaagctgctt
ataaaatatgagtatcaacacagtaacagtgaatatataatagatgagcccattatacaa
agagtacctatgatcatcatgaaatccgagctttatttccatctgccagttttctttctg
gatgtacgaaattaaatcgcgcctcgaacgggtgcaaaaccgggtgacgggacaccgcta
cgaatatagtacgatacacttatacatatatggaagcatttatagcgtatattcatcgta
cggtacattctttaaataaatgattgaatttttctgaaccaacagttataagctgagatc
cagtgcgttcatgaaacggaacatcttacatcatcaagagcccagaagcacggcgtagga
ttgtttccgctgctacagacagacatggaaacactgtttttatcaggccaaaggtgatac
gacaggtctcttcttgtttcaatattgccttacatatctgctgctcactctatttgcttt
ttcctgctcatttatagttaacttgatttgaaattacgcgtcgcggggaatcgcgtaaaa
ctcgatattaaatcctgtgattttgcaaaagtaaattttttactatctacatctctccaa
tttgcacaactttgacaggactgataactacccaggtggagcaaccagtgacagcaggta
aagcacaataaggagaagaa
>YLR103C; upstream sequence, from -800 to -1, size 800
catcacaagggttatttaaaacttgatcttcatatgattgttgctgttgctgttgctgtt
gctgatgatgaccgaaattgaagaaggcattcactccagtgctgccaaaaataaacaatg
caaagatgagaacgatactccagcgactttgactcatactacagtaaaatttggtcgttt
tttgcctggcaaaccatgcctatttttcgtcattaaaggtcttctgagctttcatcaaaa
ttatctctataattataaaggacagctcagagccacacccaaacatctgcaaaggtaaag
gccatctttcatctcacattgcctaacaagaaagtcacattgcaattgtttcgagaagaa
aacattaattcaattacgtggttcccatgcgtctgtgttaagcgtcaatttatcatttga
cgaactcgttgcaaccacaaacaaagcaagggccgcatttatcaaaggaaaaccaaccaa
aagcataaataaacgagatttttattatgaaaaagccatgcgaatcctactagaataaat
tcaaagtgaagacatttagtcaattcgatcttctctctcttgctttaactagtcgtaaaa
cctaataagtttcattcacgacgcgtatttttttttcaacatatcatctaacgcgtttta
agaaatttcagtaaataatgaagctgtagtaatgccaacaatccattgtggctactttat
acaacgcactatagagcaataaaagtgtagcaataaacactagagagaaggcacataata
acaagaatatactctcgcac
>YML021C; upstream sequence, from -800 to -1, size 800
actatttgctaaacgtgataaagtgttattatccgcatcagtgggaatgttatgcgtcgg
ctccggatcttttttgttacggccccaaaagaatggccatgctcgtggtcttgtgttttt
ttctactatagctgcatttctgtcttttttgtccttctcacccttctcgatcctggtggt
ttcctttaaaatcgttgtttgttgattatcgtgcaagcgtgttccctcatttgaaacatt
gtcattttcttgactgttgtcttgggcggtttcctttcctttatttttattagataactc
cggttcttcctcgtcattacctccccatatagaccaggatttggttgttctgtgcttagg
ctcactaggccccatacgaccagactgagtatgtactgagcgcagtgaggtcgttgaaga
tttcagactgcttttcggcgaggaatgcaatggagtcgtgaccattctacctactggtac
tctgtatataagtctcttccaattcttcgtaatggtgtctatttgtagtgcaaaagtgct
atccaagagcagtgataagcccactatatgtataaagccgaatctagtgactggtgggaa
taaaaaagatagttttcgaactattcttatatgaactttccatggaattacctcacgttg
ttcacattagtgacttgtaaaaagctttacatataaactcaatattttccctattgtcaa
aacctggaatgtgtccgcaacgcgtaattcatccataatgatatatattatcagaagctg
tacacaagccgttcacatac
>YNL312W; upstream sequence, from -800 to -1, size 800
ggtagcggaatttcttgatccggggtaacatcaaataagcttttttggccggttatcctt
tcaagtaataatagtgataaaaccaaatacaatggatcatccataaattcgtaggcaggc
tggcccataatggctaatgagcgggaaagggctgtattaactgctcctatttcaattcca
gttttgccaaacaaacctgagattgctttcaacctagctgctgggccggtgtagttattt
tgaataaaggtctgtaagagggcaatagccaaaaatagcatctcattttcttggcccatt
ttgaaaacctcaacgttaagaaagtcatttagagcagcaataacactagatgtggatatt
tctcccgaaatactaatttttcccttaaatttgtccacaaattgctgtactagctggtat
gattcaccactgatgatatgttcagcctttttcacatatgtctggtcgaaagaaccactt
ttcagagattctacttctgcagacagcaataattttgcatgcaataacgtctccataatt
ttgcaaccactagtttactttttgcctggtctgatagcttctttttagcaattcctttgg
cctcgatgagcttccattttcaattttcatcttttttttcacgatgcgaagtttcttaga
taattatcgccatatacgaaacgcgttaggaaacgcgttctttcctttataataagcaat
attatatcaacttaaggtggaagtaatgtggcaaaatcgatagcgactatctagaacagg
ctagtttaagcatatacata
>YNL262W; upstream sequence, from -800 to -1, size 800
caaaaagttgccagagtccataattcgttgccagttcttggttccgttaagaaaaggaac
taggatgagtttcaatttattgatgacataacgggtgctgacttgaaaatacgttgaaat
ttgttgagagccggcagcgtttgcagtggctttattgaccgtttcttgaaactggttaaa
gttatcctgaccaataaaattagaaaatgcgctctgccctagttggaatgccatcgaacc
acgaggatcttggaatggaaaaccaccgccactgccatttacgtttgcattcatattcgc
attaccttggccattcacgggcgtgttcctcggaatttgcattggtcgttgctgttgtgg
agtgtgggaaaagcgatcgttaacgccattctgctcacttgttgcatatgcgtacggatt
ataagacatcttggtatgggcctttggttttcgttttctgctattgatactcagtagcga
ggtcttacaatcgaaaagtcaaaaagatgagttgtagtataaaacaacagctctggtgtg
caatatggatcttgatacagagtctcggatatgctgttttagcactgagaaaaagtaata
gtaacactgtcagtgttcgtcaaaggcccaagtttattgtcatttgaattgtcagaatgg
tttattttcaggtagggtaaccagaacgcgtaagtttcttgcatcttttaccattttaac
tggaagaggacctatcaaaaagagcatatgatgatgaaagagcacattctatcaagataa
cactctcaggggacaagtat
>YNL102W; upstream sequence, from -800 to -1, size 800
cgcgtggagacgaaattgccaagatacgatccgagccaactttaaatgcaagttcttctg
atcacaaggaaaatagtttaaaaagatcacactccggagatttgaaaaataaaaaagtac
ccgtcgaccgcaagtattctgataatgaagacgatgaatatgacgatgcagatttacacg
gctttgaaaagaagcaactgatcaagaaagagttaggggacgacgatgaagatttattga
tacagtcgaaaaaatctcatcaaaaaaaaaaactaaaggaaaaggagttagaatcatcga
tacatgaactgaccgaaattgcagcatccttacaaaaacggatacatacgttagaaacgg
aaaacaagcttttaaagaatttagttctgagtagcggtgaaacggaaggaataaaaaaag
ctgaaagcttaaagaagcaaatttttgagaaggttcagaaagaataaaataacagactat
acagtttaattatatatatatatatatatacgtgcatttttcttaaagaaatataacttt
tttcttgtactgcctgcaatctctattcttcattcatcacacatctattcaaacgcgtta
aaatttttttgttagcctataagtaaaacgcgtcgcgtgtatccaattttactgaattaa
attctttactcattggatgatatatatcttcttggtctagacaacgaacacataccaatt
cagactcacgagaaaaaaaactgtcttcactctgctattagaaaccaaatagtatcaagg
cataaaataaacagtggaaa
>YNL082W; upstream sequence, from -800 to -1, size 800
tattttacagaggtgtcacagtcggtatagtgggcatatttccctatgctgcattagatt
tggggactttttctgccttaaaaaaatggtatattgccaaacaggcaaagaccctgaacc
taccacaagatcaggtcactctaagcaacctggttgtacttccaatgggtgcattcagtg
gaactgtaggagcttctgttgtttatccaatcaatcttttaagaacaagactacaagccc
aaggaacatatgcacatccttatgtgtataacggctttaaagatgttttgttaaagacgc
tagaaagggaaggttatcaaggtctatttaaaggtctagtaccaactttagcaaaagtat
gtccagcagtttccatcagctatttatgttacgaaaatctgaaaaaattcatgaatctgg
agtagtgataataacatatgcatatgtatcaactagtgaattctatttaattataaaccg
ctgctgcggtttgtgggcgtactgtcagccaagctttcgttataatatatattcttttca
acatgtacatagctagaactctagaaagcacagattaataccgattctaatacagatttt
aatgacctcaatagttaattgatatttgataaaatattataaaaatcgtctataacagaa
cgcgaaaagaaaagacgcgtctctcttaataatcattatgcgataaaatgtttcaccaca
tcgaaaacttattaattgagacagaaaaaaggtgtaagcaaaaggaacagaggtatatcc
ctgtgaaatatttatttagc
>YOL090W; upstream sequence, from -800 to -1, size 800
aaaaaaagagaggccctgggagaaaacttaacttttgaatgcaatgaattaaaagaaata
tgtttgaaatacaaaaaaaacatcgaaaatatatcaaataccaataagaatttacaaaat
tcgttcaaaaatgaaaggaaaaaagttttagatttgagaaatgagagaaatttgttgaaa
aaggaaatactgttgattgaatgtcatggttcatattctctactccttgtatctaatatt
ctgacatgttatcggttcttactgccaagtgatactattattgaaactgaaagcttaatt
aaggagctactcaacatgaataattcactttcgaaccatgtgtcttcttctgacgagcct
ccagcggagtactcgaaaagattagaattaaaatgtgtagagtttgaggaaaagttactt
tatttctatcaagaacttgtgacgaagaaaattatagacgtcatttacaagtgctttatt
aattattacaagaaaagtaggcaaactgaccaaaaatccaatcagaactccagcactccg
tataaacaaagccaaagacaagttccgcactccatcaagtgaacctcaacagctacacat
tcttttataatccttaatattctatatatacatatatgaaaaaatagaaaacgcgaaaac
ttgtcattttttttttaggcgtttttataatatactgaaaataaaaagaggctctttaaa
tgttgacactctactccaatatcaactgtaaaaaatctctttatctgctgacctaacatc
aaaatcctcagattaaaagt
>YOR074C; upstream sequence, from -800 to -1, size 800
tcaatagtcttgcacattccttaataaacgaatccctaaacatttcacacgtttcattag
aattcccgaagtcctcttgtttcctttcaacatgatcatctataccattttgctcatttc
tagcatcatcgataacagcaacatacttacggaatattggtgttaaatcagacatcatga
gttaataagctcttcactgcttttacgggtgatttcccagcaccgggggaaatgatacta
gacgtatgtgtatgtattctagttattctcattcatctgagctcacaagttgggtagggt
aacggagatctttccttgttggcagttcttaattaaatgtgcccttttcagaaagatacc
agcaaaggtaggaatgatttatcattacatgacatgtatccatattccaggatggatcat
gcgaacaagcttctttcccctctcgtctgtaaaggacgggattgagattcaattaaaaaa
ttagtttcattggaaaaggccaataaaatatgcaaaggtcccgtcattatactgcagcta
cctcaaagagattagctttgtgtcctcaacgtaggaccgcattgaacaggttggaagagg
tgttgcttttttgaccttctttctcaaacttaatatttggtgacgcgttaaatagaaaaa
atgaaaaagaccttaattgacgcgtttcctgaaatatttactatagcatagctgtaattg
tattttctaaacttgtaagtgactgtgtatatcaaacaataaagtatcaaggagagagct
tcataacagaacggtacagg
>YOR368W; upstream sequence, from -800 to -1, size 800
gatgaagatttgagacaactaagagaaagcaaattttcaccggaagcaattcaaaatatc
aaaatatgggtatataaatctgtcctaaaagagatagctcctcctggagacttattggaa
tgcttgaaagatggaacagtcctatgtaagctggcaaatattttatatgaagcagacaca
ggagaagctaaccatattagttggaagagctctaaaatgccatttgttcaaatggatcaa
atttcccaatttttatcattttcgagaaaatatggtgtgcctgaagatgaactgtttcag
acaattgatctttttgagaaaaaggatcctgccattgttttccaaacgttgaagtcacta
tctcgttacgccaacaaaaaacatacagatagatttccagttctaggaccacaactgtca
acaaagaagccaagacccccggttaagtctaaaccaaaacatctacaagatggtactgga
tggagcacttttgaatacggttatatgaaaggtgcatctcaggctactgaaggagtggtg
ttaggacaacggagagatatagtttagagaattattattaacactttctctggcagaaat
tgataaataaacatttaagaaccctatatacgcaaccaaagttcctttgatatattttag
ttttccatcaaagttttcctacataaacactaaggtggctagagacgcgtaacaaaagtt
aacgttaccggtaaaaatgtgattatacaaatcaatctcacagaacggtgtggaaacaaa
gtagttgaaggatttcaact
>YOR372C; upstream sequence, from -800 to -1, size 800
atttgtttcaagaactccagataaatccttaaccaagtcgctcacaatgagatccgattc
aggaactttgtttgcagtaccaacagcgccaccaaagttggtaccaccgccgctaccaat
accagggaaatactgcttccattgagcttcttgatgagatgtagcagtcgtgcctgaaaa
acctgacggcactttctgatgcaccgtgctatagttgttcaaaactgtcattgtaggagg
ttttttgacagaatcggatattgcaggttccacaacttgggaagtaaaatttgaatcttg
aaaatcgtggttactttcatattccttaaacactttaccactgttactgtgcgcgttcga
gcgtagctttcgtggtgaatttattgtaagattctccagctggctcgatagttctgcctc
ctgcgtatccatatccatttcggtatgcttttactattcaacctagtcggcaattttttc
acctgaatattgttgaacacttctggcatcctagatactcatctgtatttattcattatc
tgttgtgcatcgttaatagcattccagtaaacaagtttaggtcactacccgcataagcct
tttggcgtttggcgtaaccctcctcgcgaaaagaaacgggacgcaaaaaaaaaaaacaac
aaaacaagaacaaaacaaaacaaataggacagagccttaaggagctgcaaggatcttctg
aatatttggcatcggcattgtgggtggaaaaagtgtccaaattggaataaattggtcaga
atagagcattgattccaact
>YPR175W; upstream sequence, from -800 to -1, size 800
actggagtggcgacatgtgaatcggacttgaagtcactaacgggtttactgctcttactg
gcgaaggtggtaaattttctgtcggtttgaggttgtctcgctcaatatttttcatgtctc
gacgagactccaggtatctttgatcgatgtttgcgtcgtccaacaccgactgcaacagat
gacacttttccttgacaaattgtagttccttttgtgtagagtgcagctgctgccgcaatt
gcgcaaactttgcttgccattgtagaggcacacaatcctgagaatttttagacaatggga
caacgctttcttcttcctcatctgcgggagacccccatacaaacgcttggatcttggcaa
gagtcttagcaatattgaatccaaacgcgtgttgttgagccctctttttggagatattct
tgtagtttttagaacgtgtcctttgtgaagcgtgtctaacatgatttctttcgcgaggca
caaccaccaatttgcgctcttttcgtatccccaatgtcttttcctgaattcccattgtga
tcttcaatgccaacccaaccttctttttactttgttgggtctaaattatgttactttgtc
catttcatctcttttcaagatggaatctaaaagaagaaaaacgacaaaaggaacaaaagt
gatgtgacgcgttatttttcgcgtgacataatagaaaaatatttcaactgggcatcttta
acacatgttacaataaagttgagatgacttgtttatgcctttaaagtttgtaagtggaac
tagaagcgtctatgtgtgaa
Summary of Top 48 Motifs:
	Consensus Sequence	Count	Sig Value	Coverage
#1	dnwcgcgw	86	214.454	100.00%
#2	cgcgwnnhntma	12	31.1262	29.60%
#3	aaarvdhdddacgcgt	10	30.4148	33.30%
#4	acgcgnnnnnnnncgc	7	20.0166	18.50%
#5	aaannncgcgt	8	17.1544	29.60%
#6	acgnnnnnnnnnncgcg	7	14.8736	18.50%
#7	ktwcctwk	40	14.0957	85.20%
#8	csttckt	17	13.0892	40.70%
#9	acgnntaa	24	12.1354	66.70%
#10	acgnnncgcg	7	10.9241	18.50%
#11	scmatw	85	10.8344	96.30%
#12	ggttgb	36	10.5487	70.40%
#13	aaanncgt	29	10.4587	66.70%
#14	tgcnnnnncta	14	10.0919	44.40%
#15	aacaaa	31	9.623	51.90%
#16	acgcgnnaaa	6	9.5738	22.20%
#17	acgcnnaac	9	9.3065	29.60%
#18	ctanncgcgta	4	8.913	14.80%
#19	aacnngtca	10	8.3617	25.90%
#20	gcaata	19	7.8489	37.00%
#21	aagnnnnnnncgcgt	5	7.7183	18.50%
#22	catnnnnnnntgc	24	6.127	48.10%
#23	gcaannnnnnntcca	7	5.6713	25.90%
#24	aagnnnnnnncgc	17	4.496	51.90%
#25	agcannnnnnaat	16	3.9185	44.40%
#26	aacgcgnnnnntaa	4	3.8243	14.80%
#27	aacnngtga	10	3.6931	33.30%
#28	acgcnnnnnnnntgg	6	3.6193	22.20%
#29	aaannnnnnnnnnttg	57	3.4049	85.20%
#30	cttnnnnnnnnnnngca	26	3.1078	63.00%
#31	acgnnnnaaa	33	3.0728	77.80%
#32	catnngaa	29	2.9798	74.10%
#33	aacnnnnnncaacc	6	2.7776	14.80%
#34	acgnnnnnaaa	34	2.7263	74.10%
#35	aacnnnnnaca	30	2.6605	77.80%
#36	atgnnnnnnnttc	31	2.4231	70.40%
#37	aaannnnnnnnnnntgg	38	2.1747	77.80%
#38	aagnnnnnnnnnnnttg	34	1.9328	59.30%
#39	cacnnnnncga	14	1.4782	40.70%
#40	gatnnnnnncgc	12	1.439	37.00%
#41	atannnnnnnagc	26	1.1394	66.70%
#42	caanngtg	15	1.0995	37.00%
#43	cttnnnnnnnnnntgc	17	1.0455	40.70%
#44	gtannnngct	11	0.9436	29.60%
#45	gccnnnnnnnnntgc	10	0.8598	25.90%
#46	gagnnnnnnnnnnngaa	27	0.4159	51.90%
#47	aacnnnnnncaa	32	0.2738	66.70%
#48	catnnnnnnnnnnacg	12	0.0828	29.60%
----------------------------------------------------------------------------------------------------
Detailed analysis of consensus sequence #1: dnwcgcgw:
Both strands used to compute Sig Value of 214.4540.
PWM:
a	33	35	71	0	0	0	0	17
c	0	9	0	86	0	86	0	0
g	7	11	0	0	86	0	86	0
t	46	31	15	0	0	0	0	69
Sequence	Strand	Location	Gene
tcacgcgt	+	-167 to -160	YAR007C
ttacgcgt	-	-158 to -165	YAR007C
agacgcgt	+	-137 to -130	YAR007C
tcacgcgt	-	-128 to -135	YAR007C
aaacgcga	+	-204 to -197	YBR088C
tttcgcgt	-	-195 to -202	YBR088C
aaacgcgt	+	-197 to -190	YBR088C
ttacgcgt	-	-188 to -195	YBR088C
ttacgcga	+	-79 to -72	YBR278W
tttcgcgt	-	-70 to -77	YBR278W
ttacgcgt	+	-168 to -161	YDL102W
ttacgcgt	-	-159 to -166	YDL102W
taacgcga	+	-135 to -128	YDL164C
tttcgcgt	-	-126 to -133	YDL164C
aaacgcgt	+	-127 to -120	YDL164C
tcacgcgt	-	-118 to -125	YDL164C
aaacgcgt	+	-198 to -191	YDR097C
tcacgcgt	-	-189 to -196	YDR097C
atacgcgt	+	-178 to -171	YDR097C
agacgcgt	-	-169 to -176	YDR097C
aaacgcgt	+	-186 to -179	YDR113C
tgacgcgt	-	-177 to -184	YDR113C
ttacgcgt	+	-146 to -139	YDR356W
taacgcgt	-	-137 to -144	YDR356W
aaacgcgt	+	-269 to -262	YGL225W
ttacgcgt	-	-260 to -267	YGL225W
tttcgcga	+	-153 to -146	YGL225W
gatcgcga	-	-144 to -151	YGL225W
gcacgcgt	+	-548 to -541	YIL066C
ttacgcgt	-	-539 to -546	YIL066C
tgacgcgt	+	-189 to -182	YIL066C
aaacgcgt	-	-180 to -187	YIL066C
aatcgcgt	+	-185 to -178	YIL122W
gtacgcga	-	-176 to -183	YIL122W
gttcgcgt	+	-161 to -154	YIL122W
atacgcga	-	-152 to -159	YIL122W
ttacgcgt	+	-218 to -211	YJL115W
aaacgcgt	-	-209 to -216	YJL115W
aaacgcgt	+	-182 to -175	YJL115W
ttacgcgt	-	-173 to -180	YJL115W
actcgcga	+	-707 to -700	YJL173C
atacgcga	+	-98 to -91	YJL173C
tatcgcgt	-	-89 to -96	YJL173C
tgacgcgt	+	-110 to -103	YJR057W
taacgcgt	-	-101 to -108	YJR057W
ttacgcgt	+	-167 to -160	YKL045W
aatcgcgt	+	-152 to -145	YKL045W
ttacgcga	-	-143 to -150	YKL045W
taacgcgt	+	-182 to -175	YKL113C
aaacgcgt	-	-173 to -180	YKL113C
aaacgcga	+	-135 to -128	YKL113C
ttacgcgt	-	-121 to -128	YKL113C
atacgcgt	-	-173 to -180	YLR103C
taacgcgt	+	-152 to -145	YLR103C
aaacgcgt	-	-143 to -150	YLR103C
ttacgcgt	-	-54 to -61	YML021C
gaacgcga	+	-143 to -136	YNL082W
tttcgcgt	-	-134 to -141	YNL082W
agacgcgt	+	-128 to -121	YNL082W
agacgcgt	-	-119 to -126	YNL082W
aaacgcgt	+	-210 to -203	YNL102W
taacgcgt	-	-201 to -208	YNL102W
aaacgcgt	+	-175 to -168	YNL102W
acacgcga	-	-161 to -168	YNL102W
gaacgcgt	+	-117 to -110	YNL262W
ttacgcgt	-	-108 to -115	YNL262W
aaacgcgt	+	-122 to -115	YNL312W
taacgcgt	-	-113 to -120	YNL312W
aaacgcgt	+	-110 to -103	YNL312W
gaacgcgt	-	-101 to -108	YNL312W
aaacgcga	+	-152 to -145	YOL090W
tttcgcgt	-	-143 to -150	YOL090W
tgacgcgt	+	-160 to -153	YOR074C
taacgcgt	-	-151 to -158	YOR074C
tgacgcgt	+	-123 to -116	YOR074C
aaacgcgt	-	-114 to -121	YOR074C
agacgcgt	+	-98 to -91	YOR368W
ttacgcgt	-	-89 to -96	YOR368W
tttcgcga	-	-170 to -177	YOR372C
aaacgcgt	+	-418 to -411	YPR175W
acacgcgt	-	-409 to -416	YPR175W
tttcgcga	+	-332 to -325	YPR175W
tgacgcgt	+	-136 to -129	YPR175W
taacgcgt	-	-127 to -134	YPR175W
tttcgcgt	+	-124 to -117	YPR175W
tcacgcga	-	-115 to -122	YPR175W
----------------------------------------------------------------------------------------------------
Detailed analysis of consensus sequence #2: cgcgwnnhntma:
Both strands used to compute Sig Value of 31.1262.
PWM:
a	0	0	0	0	5	5	7	3	3	0	9	12
c	12	0	12	0	0	4	1	6	2	0	3	0
g	0	12	0	12	0	2	2	0	2	0	0	0
t	0	0	0	0	7	1	2	3	5	12	0	0
Sequence	Strand	Location	Gene
cgcgtgaactaa	+	-134 to -123	YAR007C
cgcgaaatttca	-	-147 to -158	YGL225W
cgcgaaccttaa	-	-155 to -166	YIL122W
cgcgtattttaa	+	-158 to -147	YIL122W
cgcgtaatttca	-	-161 to -172	YKL045W
cgcgacgcgtaa	-	-156 to -167	YKL045W
cgcgacgcgtaa	+	-132 to -121	YKL113C
cgcgtttcctaa	-	-104 to -115	YNL312W
cgcgtcaattaa	-	-117 to -128	YOR074C
cgcgtcacatca	-	-130 to -141	YPR175W
cgcgaaaaataa	-	-118 to -129	YPR175W
cgcgtgacataa	+	-121 to -110	YPR175W
----------------------------------------------------------------------------------------------------
Detailed analysis of consensus sequence #3: aaarvdhdddacgcgt:
Both strands used to compute Sig Value of 30.4148.
PWM:
a	10	10	10	7	4	5	5	5	6	6	10	0	0	0	0	0
c	0	0	0	0	3	0	1	0	0	0	0	10	0	10	0	0
g	0	0	0	3	3	2	0	3	1	2	0	0	10	0	10	0
t	0	0	0	0	0	3	4	2	3	2	0	0	0	0	0	10
Sequence	Strand	Location	Gene
aaaacgcgaaacgcgt	+	-205 to -190	YBR088C
aaaaaaagttacgcgt	-	-180 to -195	YBR088C
aaaaagtgagacgcgt	-	-161 to -176	YDR097C
aaaacttataacgcgt	-	-129 to -144	YDR356W
aaaggaaaaaacgcgt	-	-201 to -216	YJL115W
aaagctttaaacgcgt	-	-165 to -180	YKL113C
aaaaaaaaatacgcgt	-	-165 to -180	YLR103C
aaaagaaaagacgcgt	+	-136 to -121	YNL082W
aaaaattttaacgcgt	-	-193 to -208	YNL102W
aaaggaaagaacgcgt	-	-93 to -108	YNL312W
----------------------------------------------------------------------------------------------------
Detailed analysis of consensus sequence #4: acgcgnnnnnnnncgc:
Both strands used to compute Sig Value of 20.0166.
PWM:
a	7	0	0	0	0	1	3	5	1	2	2	4	3	0	0	0
c	0	7	0	7	0	0	1	0	2	1	0	1	0	7	0	7
g	0	0	7	0	7	0	0	0	1	2	0	1	1	0	7	0
t	0	0	0	0	0	6	3	2	3	2	5	1	3	0	0	0
Sequence	Strand	Location	Gene
acgcgtcttttgtcgc	-	-130 to -145	YAR007C
acgcgtaatgaatcgc	+	-267 to -252	YGL225W
acgcgtaacatcgcgc	+	-128 to -113	YKL113C
acgcgttaggaaacgc	+	-120 to -105	YNL312W
acgcgtttcctaacgc	-	-103 to -118	YNL312W
acgcgttatttttcgc	+	-134 to -119	YPR175W
acgcgaaaaataacgc	-	-117 to -132	YPR175W
----------------------------------------------------------------------------------------------------
Detailed analysis of consensus sequence #5: aaannncgcgt:
Both strands used to compute Sig Value of 17.1544.
PWM:
a	8	8	8	4	4	7	0	0	0	0	0
c	0	0	0	0	0	0	8	0	8	0	0
g	0	0	0	1	2	0	0	8	0	8	0
t	0	0	0	3	2	1	0	0	0	0	8
Sequence	Strand	Location	Gene
aaaagacgcgt	+	-140 to -130	YAR007C
aaaaaacgcgt	-	-206 to -216	YJL115W
aaatatcgcgt	-	-86 to -96	YJL173C
aaattacgcgt	+	-170 to -160	YKL045W
aaaatacgcgt	-	-170 to -180	YLR103C
aaaagacgcgt	+	-131 to -121	YNL082W
aaagaacgcgt	-	-98 to -108	YNL312W
aaataacgcgt	-	-124 to -134	YPR175W
----------------------------------------------------------------------------------------------------
Detailed analysis of consensus sequence #6: acgnnnnnnnnnncgcg:
Both strands used to compute Sig Value of 14.8736.
PWM:
a	7	0	0	3	2	3	3	5	2	2	2	5	5	0	0	0	0
c	0	7	0	4	0	0	0	0	2	1	0	0	0	7	0	7	0
g	0	0	7	0	5	0	0	0	1	2	0	1	0	0	7	0	7
t	0	0	0	0	0	4	4	2	2	2	5	1	2	0	0	0	0
Sequence	Strand	Location	Gene
acgagttttttgacgcg	-	-167 to -183	YDR113C
acgaaaaacgaaacgcg	-	-170 to -186	YIL066C
acgaaaaaaatatcgcg	-	-79 to -95	YJL173C
acgcgttaggaaacgcg	+	-120 to -104	YNL312W
acgcgtttcctaacgcg	-	-103 to -119	YNL312W
acgcgttatttttcgcg	+	-134 to -118	YPR175W
acgcgaaaaataacgcg	-	-117 to -133	YPR175W
----------------------------------------------------------------------------------------------------
Detailed analysis of consensus sequence #7: ktwcctwk:
Both strands used to compute Sig Value of 14.0957.
PWM:
a	0	0	8	0	0	0	7	0
c	0	0	0	40	40	0	0	0
g	15	0	0	0	0	0	0	9
t	25	40	32	0	0	40	33	31
Sequence	Strand	Location	Gene
gtaccttt	-	-460 to -467	YAR007C
gttccttt	-	-687 to -694	YBR088C
gttccttt	+	-575 to -568	YBR278W
tttccttt	-	-363 to -370	YBR278W
gtaccttg	+	-634 to -627	YDL102W
tttccttt	-	-56 to -63	YDL102W
tttccttg	+	-86 to -79	YDR097C
gttccttt	-	-670 to -677	YDR356W
gtacctat	+	-704 to -697	YGL225W
gttccttt	-	-677 to -684	YGL225W
gttcctag	+	-662 to -655	YIL122W
tttccttt	+	-605 to -598	YJL115W
tttccttt	+	-442 to -435	YJL115W
tttccttt	+	-208 to -201	YJL115W
ttaccttt	+	-636 to -629	YJL173C
ttacctat	+	-594 to -587	YJR057W
gtacctat	+	-617 to -610	YKL045W
tttcctag	+	-660 to -653	YKL113C
tttcctat	-	-133 to -140	YKL113C
tttcctat	-	-21 to -28	YKL113C
ttaccttt	-	-503 to -510	YLR103C
tttccttt	-	-330 to -337	YLR103C
tttccttt	+	-621 to -614	YML021C
tttccttt	+	-531 to -524	YML021C
tttccttt	+	-526 to -519	YML021C
gttccttg	-	-554 to -561	YNL082W
gttccttt	-	-33 to -40	YNL082W
tttccttg	-	-729 to -736	YNL102W
tttccttt	-	-519 to -526	YNL102W
gttccttt	-	-741 to -748	YNL262W
ttaccttg	+	-499 to -492	YNL262W
tttccttt	+	-100 to -93	YNL312W
tttccttt	-	-660 to -667	YOL090W
tttccttt	-	-614 to -621	YOL090W
tttccttt	+	-721 to -714	YOR074C
tttccttg	+	-490 to -483	YOR074C
gttccttt	+	-160 to -153	YOR368W
tttccttg	+	-614 to -607	YPR175W
gttccttt	+	-596 to -589	YPR175W
gttccttt	-	-147 to -154	YPR175W
----------------------------------------------------------------------------------------------------
Detailed analysis of consensus sequence #8: csttckt:
Only + strand used to compute Sig Value of 13.0892.
PWM:
a	0	0	0	0	0	0	0
c	17	8	0	0	17	0	0
g	0	9	0	0	0	2	0
t	0	0	17	17	0	15	17
Sequence	Strand	Location	Gene
cgttctt	+	-324 to -318	YAR007C
ccttctt	+	-285 to -279	YAR007C
ccttctt	+	-304 to -298	YBR088C
cgttctt	+	-241 to -235	YDL102W
ccttctt	+	-75 to -69	YDR097C
cgttctt	+	-259 to -253	YDR356W
cgttctt	+	-438 to -432	YIL066C
cgttctt	+	-164 to -158	YIL066C
ccttctt	+	-105 to -99	YIL066C
ccttctt	+	-95 to -89	YIL066C
cgttctt	+	-339 to -333	YJL115W
ccttcgt	+	-134 to -128	YJL173C
cgttctt	+	-130 to -124	YJL173C
cgttcgt	+	-81 to -75	YJL173C
cgttctt	+	-105 to -99	YNL312W
ccttctt	+	-186 to -180	YOR074C
ccttctt	+	-242 to -236	YPR175W
----------------------------------------------------------------------------------------------------
Detailed analysis of consensus sequence #9: acgnntaa:
Both strands used to compute Sig Value of 12.1354.
PWM:
a	24	0	0	3	2	0	24	24
c	0	24	0	18	3	0	0	0
g	0	0	24	2	17	0	0	0
t	0	0	0	1	2	24	0	0
Sequence	Strand	Location	Gene
acgcgtaa	+	-165 to -158	YAR007C
acgcgtaa	+	-195 to -188	YBR088C
acgcgtaa	-	-161 to -168	YDL102W
acgcgtaa	+	-166 to -159	YDL102W
acggataa	+	-291 to -284	YDR113C
acgcgtaa	-	-139 to -146	YDR356W
acgcgtaa	+	-267 to -260	YGL225W
acgcgtaa	+	-546 to -539	YIL066C
acgggtaa	-	-466 to -473	YIL122W
acgattaa	+	-63 to -56	YIL122W
acgcgtaa	-	-211 to -218	YJL115W
acgcgtaa	+	-180 to -173	YJL115W
acgagtaa	-	-573 to -580	YJL173C
acgcctaa	-	-96 to -103	YJR057W
acgcgtaa	-	-160 to -167	YKL045W
acgactaa	+	-711 to -704	YKL113C
acgtgtaa	+	-633 to -626	YKL113C
acgcgtaa	+	-128 to -121	YKL113C
acgcttaa	-	-396 to -403	YLR103C
acgcataa	-	-744 to -751	YML021C
acgcgtaa	+	-61 to -54	YML021C
acgcgtaa	+	-115 to -108	YNL262W
acgcctaa	-	-119 to -126	YOL090W
acgcgtaa	+	-96 to -89	YOR368W
----------------------------------------------------------------------------------------------------
Detailed analysis of consensus sequence #10: acgnnncgcg:
Both strands used to compute Sig Value of 10.9241.
PWM:
a	7	0	0	2	2	4	0	0	0	0
c	0	7	0	5	0	0	7	0	7	0
g	0	0	7	0	5	0	0	7	0	7
t	0	0	0	0	0	3	0	0	0	0
Sequence	Strand	Location	Gene
acgaaacgcg	-	-177 to -186	YIL066C
acgcgtcgcg	+	-165 to -156	YKL045W
acgcgacgcg	+	-133 to -124	YKL113C
acgcgtcgcg	-	-123 to -132	YKL113C
acgcgtcgcg	+	-173 to -164	YNL102W
acgcgacgcg	-	-163 to -172	YNL102W
acgaaacgcg	+	-125 to -116	YNL312W
----------------------------------------------------------------------------------------------------
Detailed analysis of consensus sequence #11: scmatw:
Only + strand used to compute Sig Value of 10.8344.
PWM:
a	0	0	56	85	0	43
c	36	85	29	0	0	0
g	49	0	0	0	0	0
t	0	0	0	0	85	42
Sequence	Strand	Location	Gene
gcaatt	+	-715 to -710	YAR007C
cccatt	+	-397 to -392	YAR007C
gccata	+	-276 to -271	YAR007C
cccata	+	-398 to -393	YBR088C
gcaatt	+	-617 to -612	YBR278W
ccaatt	+	-611 to -606	YBR278W
gccatt	+	-326 to -321	YBR278W
gcaatt	+	-124 to -119	YBR278W
gccatt	+	-619 to -614	YDL102W
ccaata	+	-589 to -584	YDL102W
ccaata	+	-538 to -533	YDL102W
gcaatt	+	-384 to -379	YDL102W
ccaatt	+	-350 to -345	YDL102W
gcaatt	+	-181 to -176	YDL102W
gcaatt	+	-78 to -73	YDL102W
gcaata	+	-247 to -242	YDL164C
gcaata	+	-102 to -97	YDL164C
gccata	+	-137 to -132	YDR097C
ccaatt	+	-17 to -12	YDR097C
cccatt	+	-65 to -60	YDR113C
ccaatt	+	-512 to -507	YDR356W
ccaata	+	-661 to -656	YGL225W
gccata	+	-459 to -454	YGL225W
gccata	+	-358 to -353	YGL225W
cccata	+	-317 to -312	YGL225W
gcaata	+	-253 to -248	YGL225W
gcaata	+	-26 to -21	YIL066C
cccata	+	-724 to -719	YIL122W
gcaata	+	-625 to -620	YIL122W
gccatt	+	-477 to -472	YIL122W
gcaatt	+	-447 to -442	YIL122W
gcaata	+	-252 to -247	YIL122W
gccata	+	-8 to -3	YIL122W
gcaatt	+	-116 to -111	YJL115W
ccaatt	+	-27 to -22	YJL115W
gcaata	+	-712 to -707	YJL173C
ccaatt	+	-669 to -664	YJL173C
ccaata	+	-543 to -538	YJL173C
ccaatt	+	-437 to -432	YJL173C
gcaata	+	-101 to -96	YJL173C
gcaata	+	-61 to -56	YJL173C
cccata	+	-556 to -551	YJR057W
gcaatt	+	-312 to -307	YJR057W
cccatt	+	-632 to -627	YKL045W
ccaatt	+	-84 to -79	YKL045W
gccatt	+	-512 to -507	YKL113C
ccaata	+	-505 to -500	YKL113C
gcaata	+	-287 to -282	YKL113C
gcaatt	+	-459 to -454	YLR103C
gcaata	+	-65 to -60	YLR103C
gcaata	+	-51 to -46	YLR103C
cccata	+	-477 to -472	YML021C
cccata	+	-430 to -425	YML021C
ccaatt	+	-302 to -297	YML021C
ccaatt	+	-158 to -153	YNL102W
ccaatt	+	-86 to -81	YNL102W
ccaata	+	-610 to -605	YNL262W
gccatt	+	-527 to -522	YNL262W
gccatt	+	-491 to -486	YNL262W
gccatt	+	-416 to -411	YNL262W
gcaata	+	-261 to -256	YNL262W
cccata	+	-677 to -672	YNL312W
gcaata	+	-539 to -534	YNL312W
cccatt	+	-506 to -501	YNL312W
gcaata	+	-464 to -459	YNL312W
gcaata	+	-295 to -290	YNL312W
gcaata	+	-280 to -275	YNL312W
gcaatt	+	-213 to -208	YNL312W
gccata	+	-132 to -127	YNL312W
gcaata	+	-85 to -80	YNL312W
ccaata	+	-700 to -695	YOL090W
ccaata	+	-65 to -60	YOL090W
ccaata	+	-301 to -296	YOR074C
gcaatt	+	-755 to -750	YOR368W
gccatt	+	-582 to -577	YOR368W
ccaatt	+	-555 to -550	YOR368W
gccatt	+	-470 to -465	YOR368W
ccaata	+	-685 to -680	YOR372C
gcaatt	+	-331 to -326	YOR372C
gcaatt	+	-566 to -561	YPR175W
gccatt	+	-545 to -540	YPR175W
cccata	+	-467 to -462	YPR175W
gcaata	+	-432 to -427	YPR175W
ccaatt	+	-314 to -309	YPR175W
cccatt	+	-270 to -265	YPR175W
----------------------------------------------------------------------------------------------------
Detailed analysis of consensus sequence #12: ggttgb:
Both strands used to compute Sig Value of 10.5487.
PWM:
a	0	0	0	0	0	0
c	0	0	0	0	0	12
g	36	36	0	0	36	11
t	0	0	36	36	0	13
Sequence	Strand	Location	Gene
ggttgc	-	-695 to -700	YBR088C
ggttgt	+	-635 to -630	YBR088C
ggttgc	-	-500 to -505	YBR088C
ggttgc	+	-356 to -351	YBR088C
ggttgg	-	-739 to -744	YBR278W
ggttgt	+	-250 to -245	YBR278W
ggttgg	+	-190 to -185	YBR278W
ggttgc	-	-727 to -732	YDL102W
ggttgt	-	-308 to -313	YDL164C
ggttgg	-	-261 to -266	YDL164C
ggttgt	-	-215 to -220	YDR097C
ggttgg	+	-306 to -301	YDR113C
ggttgc	+	-216 to -211	YDR113C
ggttgc	+	-82 to -77	YDR113C
ggttgt	+	-382 to -377	YIL066C
ggttgt	+	-321 to -316	YIL066C
ggttgc	+	-272 to -267	YIL066C
ggttgg	+	-342 to -337	YIL122W
ggttgt	-	-663 to -668	YJL115W
ggttgt	-	-138 to -143	YJL115W
ggttgg	+	-167 to -162	YJL173C
ggttgg	+	-765 to -760	YJR057W
ggttgt	+	-122 to -117	YJR057W
ggttgc	-	-35 to -40	YKL045W
ggttgc	-	-365 to -370	YLR103C
ggttgg	-	-323 to -328	YLR103C
ggttgt	+	-458 to -453	YML021C
ggttgc	-	-651 to -656	YNL082W
ggttgt	+	-649 to -644	YNL082W
ggttgc	-	-253 to -258	YNL312W
ggttgg	+	-212 to -207	YOR074C
ggttgc	-	-164 to -169	YOR368W
ggttgt	+	-710 to -705	YPR175W
ggttgt	-	-316 to -321	YPR175W
ggttgg	-	-246 to -251	YPR175W
ggttgg	-	-241 to -246	YPR175W
----------------------------------------------------------------------------------------------------
Detailed analysis of consensus sequence #13: aaanncgt:
Both strands used to compute Sig Value of 10.4587.
PWM:
a	29	29	29	4	1	0	0	0
c	0	0	0	19	4	29	0	0
g	0	0	0	2	18	0	29	0
t	0	0	0	4	6	0	0	29
Sequence	Strand	Location	Gene
aaacgcgt	+	-197 to -190	YBR088C
aaacgcgt	+	-127 to -120	YDL164C
aaacgcgt	+	-198 to -191	YDR097C
aaacgcgt	+	-186 to -179	YDR113C
aaactcgt	+	-174 to -167	YDR113C
aaatgcgt	-	-537 to -544	YGL225W
aaacgcgt	+	-269 to -262	YGL225W
aaacccgt	-	-227 to -234	YGL225W
aaacgcgt	-	-180 to -187	YIL066C
aaacgcgt	-	-209 to -216	YJL115W
aaacgcgt	+	-182 to -175	YJL115W
aaacgcgt	-	-173 to -180	YKL113C
aaaagcgt	+	-58 to -51	YKL113C
aaacgcgt	-	-143 to -150	YLR103C
aaaatcgt	+	-613 to -606	YML021C
aaagccgt	-	-523 to -530	YNL082W
aaaatcgt	+	-159 to -152	YNL082W
aaagccgt	-	-616 to -623	YNL102W
aaacgcgt	+	-210 to -203	YNL102W
aaacgcgt	+	-175 to -168	YNL102W
aaatacgt	+	-694 to -687	YNL262W
aaattcgt	+	-696 to -689	YNL312W
aaacgcgt	+	-122 to -115	YNL312W
aaacgcgt	+	-110 to -103	YNL312W
aaattcgt	+	-684 to -677	YOL090W
aaacgcgt	-	-114 to -121	YOR074C
aaaatcgt	+	-500 to -493	YOR372C
aaacccgt	-	-754 to -761	YPR175W
aaacgcgt	+	-418 to -411	YPR175W
----------------------------------------------------------------------------------------------------
Detailed analysis of consensus sequence #14: tgcnnnnncta:
Only + strand used to compute Sig Value of 10.0919.
PWM:
a	0	0	0	4	7	3	3	6	0	0	14
c	0	0	14	2	2	2	4	4	14	0	0
g	0	14	0	2	2	2	2	1	0	0	0
t	14	0	0	6	3	7	5	3	0	14	0
Sequence	Strand	Location	Gene
tgcttgatcta	+	-430 to -420	YBR088C
tgcgattacta	+	-550 to -540	YDR113C
tgccaagccta	+	-103 to -93	YGL225W
tgcactgccta	+	-305 to -295	YIL122W
tgccacaccta	+	-372 to -362	YJL115W
tgctgttacta	+	-268 to -258	YJL115W
tgcaagtgcta	+	-387 to -377	YJL173C
tgctcactcta	+	-219 to -209	YKL045W
tgctgtcacta	+	-579 to -569	YKL113C
tgcgaatccta	+	-282 to -272	YLR103C
tgctttaacta	+	-220 to -210	YLR103C
tgcaatctcta	+	-246 to -236	YNL102W
tgcaaccacta	+	-259 to -249	YNL312W
tgcttttacta	+	-355 to -345	YOR372C
----------------------------------------------------------------------------------------------------
Detailed analysis of consensus sequence #15: aacaaa:
Only + strand used to compute Sig Value of 9.6230.
PWM:
a	31	31	0	31	31	31
c	0	0	31	0	0	0
g	0	0	0	0	0	0
t	0	0	0	0	0	0
Sequence	Strand	Location	Gene
aacaaa	+	-767 to -762	YAR007C
aacaaa	+	-106 to -101	YAR007C
aacaaa	+	-73 to -68	YAR007C
aacaaa	+	-106 to -101	YDL102W
aacaaa	+	-477 to -472	YDL164C
aacaaa	+	-147 to -142	YDR113C
aacaaa	+	-143 to -138	YDR113C
aacaaa	+	-134 to -129	YDR113C
aacaaa	+	-130 to -125	YDR113C
aacaaa	+	-108 to -103	YDR356W
aacaaa	+	-100 to -95	YDR356W
aacaaa	+	-82 to -77	YDR356W
aacaaa	+	-688 to -683	YGL225W
aacaaa	+	-141 to -136	YGL225W
aacaaa	+	-36 to -31	YGL225W
aacaaa	+	-514 to -509	YJR057W
aacaaa	+	-225 to -220	YJR057W
aacaaa	+	-586 to -581	YKL113C
aacaaa	+	-499 to -494	YKL113C
aacaaa	+	-361 to -356	YLR103C
aacaaa	+	-611 to -606	YNL312W
aacaaa	+	-256 to -251	YOL090W
aacaaa	+	-428 to -423	YOR368W
aacaaa	+	-381 to -376	YOR368W
aacaaa	+	-90 to -85	YOR368W
aacaaa	+	-26 to -21	YOR368W
aacaaa	+	-143 to -138	YOR372C
aacaaa	+	-132 to -127	YOR372C
aacaaa	+	-127 to -122	YOR372C
aacaaa	+	-122 to -117	YOR372C
aacaaa	+	-149 to -144	YPR175W
----------------------------------------------------------------------------------------------------
Detailed analysis of consensus sequence #16: acgcgnnaaa:
Only + strand used to compute Sig Value of 9.5738.
PWM:
a	6	0	0	0	0	0	1	6	6	6
c	0	6	0	6	0	1	2	0	0	0
g	0	0	6	0	6	0	1	0	0	0
t	0	0	0	0	0	5	2	0	0	0
Sequence	Strand	Location	Gene
acgcgtaaaa	+	-165 to -156	YAR007C
acgcgtgaaa	+	-125 to -116	YDL164C
acgcgtcaaa	+	-184 to -175	YDR113C
acgcgccaaa	+	-115 to -106	YJL173C
acgcgttaaa	+	-208 to -199	YNL102W
acgcgttaaa	+	-158 to -149	YOR074C
----------------------------------------------------------------------------------------------------
Detailed analysis of consensus sequence #17: acgcnnaac:
Both strands used to compute Sig Value of 9.3065.
PWM:
a	9	0	0	0	1	2	9	9	0
c	0	9	0	9	2	0	0	0	9
g	0	0	9	0	5	0	0	0	0
t	0	0	0	0	1	7	0	0	0
Sequence	Strand	Location	Gene
acgcgaaac	+	-202 to -194	YBR088C
acgcgtaac	+	-195 to -187	YBR088C
acgcgtaac	+	-166 to -158	YDL102W
acgcctaac	-	-96 to -104	YJR057W
acgcgtaac	+	-128 to -120	YKL113C
acgcttaac	-	-396 to -404	YLR103C
acgcataac	-	-744 to -752	YML021C
acgcgtaac	+	-96 to -88	YOR368W
acgccaaac	-	-186 to -194	YOR372C
----------------------------------------------------------------------------------------------------
Detailed analysis of consensus sequence #18: ctanncgcgta:
Only + strand used to compute Sig Value of 8.9130.
PWM:
a	0	0	4	3	2	0	0	0	0	0	4
c	4	0	0	0	1	4	0	4	0	0	0
g	0	0	0	0	1	0	4	0	4	0	0
t	0	4	0	1	0	0	0	0	0	4	0
Sequence	Strand	Location	Gene
ctatgcgcgta	+	-299 to -289	YAR007C
ctaaccgcgta	+	-642 to -632	YDL102W
ctaaacgcgta	+	-271 to -261	YGL225W
ctaaacgcgta	+	-184 to -174	YJL115W
----------------------------------------------------------------------------------------------------
Detailed analysis of consensus sequence #19: aacnngtca:
Both strands used to compute Sig Value of 8.3617.
PWM:
a	10	10	0	3	2	0	0	0	10
c	0	0	10	0	6	0	0	10	0
g	0	0	0	6	0	10	0	0	0
t	0	0	0	1	2	0	10	0	0
Sequence	Strand	Location	Gene
aacaagtca	-	-613 to -621	YAR007C
aacgcgtca	+	-185 to -177	YDR113C
aacgcgtca	-	-181 to -189	YIL066C
aacgcgtca	-	-102 to -110	YJR057W
aacatgtca	-	-551 to -559	YOL090W
aacttgtca	+	-143 to -135	YOL090W
aacgcgtca	-	-152 to -160	YOR074C
aacgcgtca	-	-115 to -123	YOR074C
aacgcgtca	-	-128 to -136	YPR175W
aacaagtca	-	-48 to -56	YPR175W
----------------------------------------------------------------------------------------------------
Detailed analysis of consensus sequence #20: gcaata:
Only + strand used to compute Sig Value of 7.8489.
PWM:
a	0	0	19	19	0	19
c	0	19	0	0	0	0
g	19	0	0	0	0	0
t	0	0	0	0	19	0
Sequence	Strand	Location	Gene
gcaata	+	-247 to -242	YDL164C
gcaata	+	-102 to -97	YDL164C
gcaata	+	-253 to -248	YGL225W
gcaata	+	-26 to -21	YIL066C
gcaata	+	-625 to -620	YIL122W
gcaata	+	-252 to -247	YIL122W
gcaata	+	-712 to -707	YJL173C
gcaata	+	-101 to -96	YJL173C
gcaata	+	-61 to -56	YJL173C
gcaata	+	-287 to -282	YKL113C
gcaata	+	-65 to -60	YLR103C
gcaata	+	-51 to -46	YLR103C
gcaata	+	-261 to -256	YNL262W
gcaata	+	-539 to -534	YNL312W
gcaata	+	-464 to -459	YNL312W
gcaata	+	-295 to -290	YNL312W
gcaata	+	-280 to -275	YNL312W
gcaata	+	-85 to -80	YNL312W
gcaata	+	-432 to -427	YPR175W
----------------------------------------------------------------------------------------------------
Detailed analysis of consensus sequence #21: aagnnnnnnncgcgt:
Both strands used to compute Sig Value of 7.7183.
PWM:
a	5	5	0	2	3	3	3	3	4	4	0	0	0	0	0
c	0	0	0	1	0	1	1	0	0	0	5	0	5	0	0
g	0	0	5	2	0	0	0	1	0	0	0	5	0	5	0
t	0	0	0	0	2	1	1	1	1	1	0	0	0	0	5
Sequence	Strand	Location	Gene
aagatcaaatcgcgt	+	-192 to -178	YIL122W
aaggaaaaaacgcgt	-	-202 to -216	YJL115W
aagctttaaacgcgt	-	-166 to -180	YKL113C
aagaaacttacgcgt	-	-101 to -115	YNL262W
aaggaaagaacgcgt	-	-94 to -108	YNL312W
----------------------------------------------------------------------------------------------------
Detailed analysis of consensus sequence #22: catnnnnnnntgc:
Both strands used to compute Sig Value of 6.1270.
PWM:
a	0	24	0	7	7	6	9	8	7	8	0	0	0
c	24	0	0	4	2	5	6	4	2	3	0	0	24
g	0	0	0	4	4	7	4	5	5	6	0	24	0
t	0	0	24	9	11	6	5	7	10	7	24	0	0
Sequence	Strand	Location	Gene
cattttgctgtgc	+	-448 to -436	YAR007C
catgatcttatgc	-	-290 to -302	YBR278W
cataagatcatgc	+	-301 to -289	YBR278W
catggcttattgc	-	-90 to -102	YDL164C
catttacgtttgc	-	-709 to -721	YDR097C
catataaaaatgc	-	-263 to -275	YDR097C
cattccgtcctgc	+	-560 to -548	YDR113C
catcatatactgc	-	-733 to -745	YGL225W
cattctaaagtgc	+	-510 to -498	YGL225W
catggcaatgtgc	+	-472 to -460	YGL225W
catatatatatgc	+	-457 to -445	YGL225W
catttgagtttgc	+	-369 to -357	YGL225W
catggatggatgc	-	-271 to -283	YJL173C
catatgatgatgc	-	-733 to -745	YJR057W
catatgctgctgc	+	-651 to -639	YJR057W
catctcacattgc	+	-491 to -479	YLR103C
cataaggatgtgc	-	-537 to -549	YNL082W
cataattcgttgc	+	-782 to -770	YNL262W
catttacgtttgc	+	-525 to -513	YNL262W
cattggtcgttgc	+	-461 to -449	YNL262W
catcatcatatgc	-	-45 to -57	YNL262W
catttacaagtgc	+	-339 to -327	YOL090W
catcagaaagtgc	-	-600 to -612	YOR372C
catttcggtatgc	+	-365 to -353	YOR372C
----------------------------------------------------------------------------------------------------
Detailed analysis of consensus sequence #23: gcaannnnnnntcca:
Both strands used to compute Sig Value of 5.6713.
PWM:
a	0	0	7	7	2	4	3	1	1	1	1	0	0	0	7
c	0	7	0	0	1	0	1	3	0	1	3	0	7	7	0
g	7	0	0	0	0	1	1	0	5	1	1	0	0	0	0
t	0	0	0	0	4	2	2	3	1	4	2	7	0	0	0
Sequence	Strand	Location	Gene
gcaattatgtttcca	+	-124 to -110	YBR278W
gcaaagaaggctcca	-	-66 to -80	YDR097C
gcaaaagtatgtcca	+	-450 to -436	YNL082W
gcaatttcgtctcca	-	-782 to -796	YNL102W
gcaataacgtctcca	+	-280 to -266	YNL312W
gcaacacctcttcca	-	-195 to -209	YOR074C
gcaatattgaatcca	+	-432 to -418	YPR175W
----------------------------------------------------------------------------------------------------
Detailed analysis of consensus sequence #24: aagnnnnnnncgc:
Both strands used to compute Sig Value of 4.4960.
PWM:
a	17	17	0	7	10	9	3	7	8	6	0	0	0
c	0	0	0	5	2	2	6	5	2	4	17	0	17
g	0	0	17	4	1	1	3	2	2	3	0	17	0
t	0	0	0	1	4	5	5	3	5	4	0	0	0
Sequence	Strand	Location	Gene
aaggcctaaacgc	+	-578 to -566	YDL102W
aagcttgtctcgc	-	-353 to -365	YDL102W
aagaaatctgcgc	+	-617 to -605	YDL164C
aagcaacctacgc	-	-209 to -221	YDR113C
aaggaacttgcgc	+	-676 to -664	YDR356W
aagatatccgcgc	-	-56 to -68	YDR356W
aagaattagccgc	+	-329 to -317	YGL225W
aagaatgaatcgc	+	-563 to -551	YIL066C
aagatcaaatcgc	+	-192 to -180	YIL122W
aaggaaaaaacgc	-	-202 to -214	YJL115W
aagaggccttcgc	+	-418 to -406	YJL173C
aagcatccaccgc	+	-189 to -177	YJL173C
aagtcacaaccgc	-	-112 to -124	YJR057W
aagctttaaacgc	-	-166 to -178	YKL113C
aagcaagggccgc	+	-357 to -345	YLR103C
aagaaacttacgc	-	-101 to -113	YNL262W
aaggaaagaacgc	-	-94 to -106	YNL312W
----------------------------------------------------------------------------------------------------
Detailed analysis of consensus sequence #25: agcannnnnnaat:
Both strands used to compute Sig Value of 3.9185.
PWM:
a	16	0	0	16	3	4	2	3	7	7	16	16	0
c	0	0	16	0	6	4	3	4	1	3	0	0	0
g	0	16	0	0	3	0	5	3	3	3	0	0	0
t	0	0	0	0	4	8	6	6	5	3	0	0	16
Sequence	Strand	Location	Gene
agcacagcaaaat	-	-435 to -447	YAR007C
agcattgtacaat	-	-436 to -448	YBR088C
agcactttagaat	-	-497 to -509	YGL225W
agcatctcacaat	-	-189 to -201	YIL066C
agcagcaataaat	+	-30 to -18	YIL066C
agcaccctataat	-	-729 to -741	YKL113C
agcagttgataat	+	-618 to -606	YKL113C
agcagtctgaaat	-	-369 to -381	YML021C
agcatagggaaat	-	-751 to -763	YNL082W
agcacagattaat	+	-234 to -222	YNL082W
agcaacgaccaat	-	-448 to -460	YNL262W
agcacttgtaaat	-	-326 to -338	YOL090W
agcaattcaaaat	+	-756 to -744	YOR368W
agcacttttgaat	+	-317 to -305	YOR368W
agcataccgaaat	-	-352 to -364	YOR372C
agcaatattgaat	+	-433 to -421	YPR175W
----------------------------------------------------------------------------------------------------
Detailed analysis of consensus sequence #26: aacgcgnnnnntaa:
Both strands used to compute Sig Value of 3.8243.
PWM:
a	4	4	0	0	0	0	1	1	1	2	0	0	4	4
c	0	0	4	0	4	0	1	2	1	2	1	0	0	0
g	0	0	0	4	0	4	0	0	1	0	2	0	0	0
t	0	0	0	0	0	0	2	1	1	0	1	4	0	0
Sequence	Strand	Location	Gene
aacgcgacgcgtaa	+	-134 to -121	YKL113C
aacgcgtttcctaa	-	-102 to -115	YNL312W
aacgcgtcaattaa	-	-115 to -128	YOR074C
aacgcgcacagtaa	-	-444 to -457	YOR372C
----------------------------------------------------------------------------------------------------
Detailed analysis of consensus sequence #27: aacnngtga:
Both strands used to compute Sig Value of 3.6931.
PWM:
a	10	10	0	2	5	0	0	0	10
c	0	0	10	1	2	0	0	0	0
g	0	0	0	3	0	10	0	10	0
t	0	0	0	4	3	0	10	0	0
Sequence	Strand	Location	Gene
aacgcgtga	+	-126 to -118	YDL164C
aacgcgtga	+	-197 to -189	YDR097C
aacaagtga	-	-486 to -494	YDR113C
aactagtga	+	-411 to -403	YJR057W
aaccagtga	+	-38 to -30	YKL045W
aactagtga	+	-350 to -342	YNL082W
aacaagtga	-	-398 to -406	YNL262W
aacttgtga	+	-367 to -359	YOL090W
aacgtgtga	-	-748 to -756	YOR074C
aacttgtga	-	-510 to -518	YOR074C
----------------------------------------------------------------------------------------------------
Detailed analysis of consensus sequence #28: acgcnnnnnnnntgg:
Only + strand used to compute Sig Value of 3.6193.
PWM:
a	6	0	0	0	1	2	2	4	2	1	2	1	0	0	0
c	0	6	0	6	0	1	1	0	1	0	3	0	0	0	0
g	0	0	6	0	3	1	1	1	1	1	0	2	0	6	6
t	0	0	0	0	2	2	2	1	2	4	1	3	6	0	0
Sequence	Strand	Location	Gene
acgcgaaattaatgg	+	-77 to -63	YBR278W
acgcaaatttcttgg	+	-773 to -759	YDR356W
acgcgccaaatgtgg	+	-115 to -101	YJL173C
acgcgttaggcgtgg	+	-108 to -94	YJR057W
acgctgtactattgg	+	-312 to -298	YKL113C
acgcttggatcttgg	+	-458 to -444	YPR175W
----------------------------------------------------------------------------------------------------
Detailed analysis of consensus sequence #29: aaannnnnnnnnnttg:
Both strands used to compute Sig Value of 3.4049.
PWM:
a	57	57	57	23	18	20	17	14	14	18	26	16	21	0	0	0
c	0	0	0	7	6	5	7	10	9	12	10	12	7	0	0	0
g	0	0	0	15	13	12	14	10	15	9	10	10	8	0	0	57
t	0	0	0	12	20	20	19	23	19	18	11	19	21	57	57	0
Sequence	Strand	Location	Gene
aaactatctaaaattg	-	-583 to -598	YAR007C
aaaatatctctgcttg	+	-191 to -176	YAR007C
aaagtgataacatttg	-	-89 to -104	YAR007C
aaataattagatattg	-	-234 to -249	YBR088C
aaaaccatggttgttg	+	-258 to -243	YBR278W
aaagttgatcaggttg	-	-716 to -731	YDL102W
aaagcaattcttcttg	+	-387 to -372	YDL102W
aaacagctattcattg	-	-303 to -318	YDL102W
aaagtacttgattttg	-	-285 to -300	YDL164C
aaaatcaagtactttg	+	-299 to -284	YDL164C
aaaagtaatgattttg	+	-57 to -42	YDL164C
aaacagttcaccattg	-	-665 to -680	YDR113C
aaacaagagaatattg	+	-704 to -689	YDR356W
aaacttttatagtttg	+	-621 to -606	YDR356W
aaaagaagaagtcttg	+	-425 to -410	YDR356W
aaaaatatcacagttg	+	-306 to -291	YGL225W
aaacaatagtctattg	+	-234 to -219	YIL066C
aaatattactgttttg	+	-464 to -449	YIL122W
aaaataagataccttg	-	-210 to -225	YIL122W
aaaatatcgcgtattg	-	-85 to -100	YJL173C
aaaaatgcaaggattg	+	-494 to -479	YJR057W
aaaggtgaattttttg	-	-289 to -304	YJR057W
aaataattgtgcattg	+	-243 to -228	YJR057W
aaagatcaccattttg	+	-17 to -2	YJR057W
aaatcctgtgattttg	+	-131 to -116	YKL045W
aaaaaatttacttttg	-	-100 to -115	YKL045W
aaagttgtgcaaattg	-	-68 to -83	YKL045W
aaaatttcccaccttg	-	-778 to -793	YKL113C
aaagacctggccattg	-	-746 to -761	YKL113C
aaataggcatggtttg	-	-596 to -611	YLR103C
aaatgtcttcactttg	-	-244 to -259	YLR103C
aaatcgttgtttgttg	+	-612 to -597	YML021C
aaaaaatggtatattg	+	-720 to -705	YNL082W
aaaaagatgaaaattg	-	-165 to -180	YNL312W
aaaagaaatatgtttg	+	-750 to -735	YOL090W
aaaagttttagatttg	+	-660 to -645	YOL090W
aaatgagagaaatttg	+	-642 to -627	YOL090W
aaaggaaatactgttg	+	-621 to -606	YOL090W
aaatgtgtagagtttg	+	-410 to -395	YOL090W
aaaacgcgaaaacttg	+	-153 to -138	YOL090W
aaaattagtttcattg	+	-324 to -309	YOR074C
aaagctaatctctttg	-	-242 to -257	YOR074C
aaagagattagctttg	+	-256 to -241	YOR074C
aaaaagaccttaattg	+	-137 to -122	YOR074C
aaatttgatccatttg	-	-557 to -572	YOR368W
aaaattgggaaatttg	-	-548 to -563	YOR368W
aaaatgataaaaattg	-	-539 to -554	YOR368W
aaaggaactttggttg	-	-153 to -168	YOR368W
aaaagtgtccaaattg	+	-52 to -37	YOR372C
aaattggaataaattg	+	-42 to -27	YOR372C
aaagtgtcatctgttg	-	-613 to -628	YPR175W
aaagtttgcgcaattg	-	-550 to -565	YPR175W
aaaattctcaggattg	-	-513 to -528	YPR175W
aaacgcttggatcttg	+	-460 to -445	YPR175W
aaaagagcgcaaattg	-	-298 to -313	YPR175W
aaagaaggttgggttg	-	-235 to -250	YPR175W
aaattatgttactttg	+	-218 to -203	YPR175W
----------------------------------------------------------------------------------------------------
Detailed analysis of consensus sequence #30: cttnnnnnnnnnnngca:
Both strands used to compute Sig Value of 3.1078.
PWM:
a	0	0	0	4	9	5	8	11	8	6	7	4	5	8	0	0	26
c	26	0	0	6	4	5	6	1	5	5	4	7	2	5	0	26	0
g	0	0	0	3	3	6	6	3	5	4	6	5	5	3	26	0	0
t	0	26	26	13	10	10	6	11	8	11	9	10	14	10	0	0	0
Sequence	Strand	Location	Gene
ctttgcctactgcagca	-	-422 to -438	YAR007C
cttctccatccgacgca	+	-224 to -208	YBR088C
ctttctttccacttgca	+	-94 to -78	YBR088C
ctttttcactcacagca	+	-59 to -43	YBR088C
ctttaccatatcttgca	+	-746 to -730	YDL102W
cttccagtagttttgca	+	-438 to -422	YDL102W
ctttcaaacctggagca	-	-384 to -400	YDL102W
ctttatacatatacgca	+	-22 to -6	YDL102W
cttccgtaagacttgca	+	-261 to -245	YDL164C
cttgattgaggctggca	+	-595 to -579	YDR113C
cttttagaattctcgca	-	-421 to -437	YDR356W
cttaagatatccgcgca	-	-53 to -69	YDR356W
cttcagatgaatatgca	-	-761 to -777	YGL225W
ctttaggaaaattagca	-	-412 to -428	YIL066C
cttttaatttcttagca	-	-309 to -325	YIL122W
cttattatttttgtgca	-	-260 to -276	YIL122W
cttgttgggtgcttgca	-	-240 to -256	YJL173C
ctttttgtttattggca	-	-491 to -507	YKL113C
ctttgtttgtggttgca	-	-355 to -371	YLR103C
ctttatcacgtttagca	-	-778 to -794	YML021C
cttataatccgtacgca	-	-376 to -392	YNL262W
cttaacttttgaatgca	+	-774 to -758	YOL090W
cttgatgagatgtagca	+	-651 to -635	YOR372C
cttctgaatatttggca	+	-86 to -70	YOR372C
cttcgccagtaagagca	-	-735 to -751	YPR175W
cttttgtgtagagtgca	+	-592 to -576	YPR175W
----------------------------------------------------------------------------------------------------
Detailed analysis of consensus sequence #31: acgnnnnaaa:
Both strands used to compute Sig Value of 3.0728.
PWM:
a	33	0	0	10	10	13	12	33	33	33
c	0	33	0	15	2	4	8	0	0	0
g	0	0	33	1	12	6	6	0	0	0
t	0	0	0	7	9	10	7	0	0	0
Sequence	Strand	Location	Gene
acgcgtaaaa	+	-165 to -156	YAR007C
acgcaccaaa	+	-212 to -203	YBR088C
acgctgcaaa	-	-239 to -248	YDL102W
acgcgtgaaa	+	-125 to -116	YDL164C
acgcgtcaaa	+	-184 to -175	YDR113C
acgttgaaaa	-	-738 to -747	YDR356W
acgcattaaa	-	-703 to -712	YGL225W
acgagaaaaa	+	-496 to -487	YGL225W
acgaaaaaaa	-	-322 to -331	YIL066C
acgaaaaaaa	-	-346 to -355	YIL122W
acggaataaa	-	-337 to -346	YJL115W
acgatggaaa	+	-136 to -127	YJL115W
acgttgcaaa	-	-489 to -498	YJL173C
acgcgccaaa	+	-115 to -106	YJL173C
acgaaaaaaa	-	-79 to -88	YJL173C
acgaacgaaa	-	-75 to -84	YJL173C
acgcgtcaaa	-	-103 to -112	YJR057W
acgctataaa	-	-453 to -462	YKL045W
acgtttcaaa	-	-660 to -669	YKL113C
acgaaaaaaa	+	-436 to -427	YKL113C
acgtgataaa	+	-788 to -779	YML021C
acgctagaaa	+	-504 to -495	YNL082W
acgttagaaa	+	-453 to -444	YNL102W
acgcgttaaa	+	-208 to -199	YNL102W
acgagaaaaa	+	-73 to -64	YNL102W
acgaagaaaa	+	-359 to -350	YOL090W
acgcctaaaa	-	-119 to -128	YOL090W
acgtgtgaaa	-	-749 to -758	YOR074C
acgcgttaaa	+	-158 to -149	YOR074C
acgcaaaaaa	+	-160 to -151	YOR372C
acgacgcaaa	-	-642 to -651	YPR175W
acgttctaaa	-	-364 to -373	YPR175W
acgcgaaaaa	-	-117 to -126	YPR175W
----------------------------------------------------------------------------------------------------
Detailed analysis of consensus sequence #32: catnngaa:
Both strands used to compute Sig Value of 2.9798.
PWM:
a	0	29	0	9	7	0	29	29
c	29	0	0	3	4	0	0	0
g	0	0	0	4	4	29	0	0
t	0	0	29	13	14	0	0	0
Sequence	Strand	Location	Gene
catttgaa	-	-620 to -627	YAR007C
catttgaa	-	-499 to -506	YAR007C
cattagaa	-	-708 to -715	YBR278W
cattagaa	+	-545 to -538	YBR278W
catacgaa	+	-416 to -409	YDL164C
catttgaa	-	-408 to -415	YDR113C
catatgaa	-	-203 to -210	YDR356W
catctgaa	+	-769 to -762	YGL225W
cataagaa	+	-566 to -559	YIL066C
cataagaa	+	-750 to -743	YIL122W
cataagaa	+	-722 to -715	YIL122W
catctgaa	-	-379 to -386	YIL122W
cattcgaa	-	-351 to -358	YJL115W
catatgaa	+	-553 to -546	YJL173C
catatgaa	+	-738 to -731	YJR057W
catatgaa	-	-646 to -653	YJR057W
cattggaa	+	-40 to -33	YKL113C
catatgaa	-	-765 to -772	YLR103C
catgggaa	-	-412 to -419	YLR103C
catgcgaa	+	-284 to -277	YLR103C
catttgaa	+	-573 to -566	YML021C
cattggaa	-	-634 to -641	YNL082W
catttgaa	+	-160 to -153	YNL262W
cattagaa	+	-746 to -739	YOR074C
catgcgaa	+	-383 to -376	YOR074C
cattggaa	+	-313 to -306	YOR074C
catttgaa	-	-567 to -574	YOR368W
catcagaa	-	-600 to -607	YOR372C
catgtgaa	+	-787 to -780	YPR175W
----------------------------------------------------------------------------------------------------
Detailed analysis of consensus sequence #33: aacnnnnnncaacc:
Both strands used to compute Sig Value of 2.7776.
PWM:
a	6	6	0	1	2	1	1	5	1	0	6	6	0	0
c	0	0	6	2	2	2	1	0	0	6	0	0	6	6
g	0	0	0	1	1	1	1	0	3	0	0	0	0	0
t	0	0	0	2	1	2	3	1	2	0	0	0	0	0
Sequence	Strand	Location	Gene
aaccaagatcaacc	-	-214 to -227	YDL102W
aacacctatcaacc	-	-747 to -760	YDR113C
aacgataagcaacc	-	-203 to -216	YDR113C
aaccgctagcaacc	-	-69 to -82	YDR113C
aactttcaacaacc	+	-676 to -663	YJL115W
aactcgttgcaacc	+	-378 to -365	YLR103C
----------------------------------------------------------------------------------------------------
Detailed analysis of consensus sequence #34: acgnnnnnaaa:
Both strands used to compute Sig Value of 2.7263.
PWM:
a	34	0	0	8	10	12	14	15	34	34	34
c	0	34	0	15	7	8	7	8	0	0	0
g	0	0	34	5	9	2	5	3	0	0	0
t	0	0	0	6	8	12	8	8	0	0	0
Sequence	Strand	Location	Gene
acgcgtaaaaa	+	-165 to -155	YAR007C
acgcaccaaaa	+	-212 to -202	YBR088C
acgcagtcaaa	+	-22 to -12	YBR088C
acgcccacaaa	-	-641 to -651	YDR113C
acgctaacaaa	-	-218 to -228	YDR113C
acgcgtcaaaa	+	-184 to -174	YDR113C
acggccctaaa	+	-453 to -443	YDR356W
acgagaaaaaa	+	-496 to -486	YGL225W
acgaaaaaaaa	-	-322 to -332	YIL066C
acgtatataaa	+	-131 to -121	YIL066C
acgtgcggaaa	-	-540 to -550	YIL122W
acgaaaaaaaa	-	-346 to -356	YIL122W
acggaataaaa	-	-337 to -347	YJL115W
acgatggaaaa	+	-136 to -126	YJL115W
acgaacgaaaa	-	-75 to -85	YJL173C
acgcgtcaaaa	-	-103 to -113	YJR057W
acgcttctaaa	+	-52 to -42	YJR057W
acgaaattaaa	+	-555 to -545	YKL045W
acgggtgcaaa	+	-533 to -523	YKL045W
acgttaataaa	-	-253 to -263	YKL113C
acgcgtttaaa	+	-180 to -170	YKL113C
acggccccaaa	+	-722 to -712	YML021C
acgattttaaa	-	-606 to -616	YML021C
acggctttaaa	+	-530 to -520	YNL082W
acgcccacaaa	-	-301 to -311	YNL082W
acgcgttaaaa	+	-208 to -198	YNL102W
acgagaaaaaa	+	-73 to -63	YNL102W
acgttaagaaa	+	-488 to -478	YNL312W
acgcctaaaaa	-	-119 to -129	YOL090W
acgtttggaaa	-	-452 to -462	YOR368W
acgccaacaaa	+	-433 to -423	YOR368W
acgcaaccaaa	+	-171 to -161	YOR368W
acgcaaaaaaa	+	-160 to -150	YOR372C
acgttctaaaa	-	-364 to -374	YPR175W
----------------------------------------------------------------------------------------------------
Detailed analysis of consensus sequence #35: aacnnnnnaca:
Both strands used to compute Sig Value of 2.6605.
PWM:
a	30	30	0	11	8	11	7	12	30	0	30
c	0	0	30	7	5	6	8	7	0	30	0
g	0	0	0	4	8	7	5	4	0	0	0
t	0	0	0	8	9	6	10	7	0	0	0
Sequence	Strand	Location	Gene
aacacaccaca	+	-413 to -403	YAR007C
aacttagaaca	+	-757 to -747	YBR088C
aacaaagtaca	-	-65 to -75	YDL164C
aacctagtaca	-	-757 to -767	YDR113C
aacatgtaaca	-	-317 to -327	YDR113C
aacaatgaaca	+	-137 to -127	YGL225W
aacacgaaaca	-	-142 to -152	YIL066C
aacaggctaca	-	-660 to -670	YIL122W
aactttcaaca	+	-676 to -666	YJL115W
aacgtcccaca	-	-554 to -564	YJL115W
aactccaaaca	+	-90 to -80	YJL115W
aacagatgaca	+	-239 to -229	YJL173C
aactagtgaca	+	-411 to -401	YJR057W
aacatcttaca	+	-361 to -351	YKL045W
aaccagtgaca	+	-38 to -28	YKL045W
aactggttaca	-	-233 to -243	YKL113C
aaccacaaaca	+	-368 to -358	YLR103C
aacctaccaca	+	-684 to -674	YNL082W
aacggaaaaca	+	-445 to -435	YNL102W
aaccaaataca	+	-720 to -710	YNL312W
aaccgataaca	-	-544 to -554	YOL090W
aactctacaca	-	-397 to -407	YOL090W
aacatttcaca	+	-762 to -752	YOR074C
aactgccaaca	-	-474 to -484	YOR074C
aacaaaaaaca	+	-428 to -418	YOR368W
aactgtcaaca	+	-388 to -378	YOR368W
aacctcctaca	-	-559 to -569	YOR372C
aacgatgcaca	-	-247 to -257	YOR372C
aacagatgaca	+	-627 to -617	YPR175W
aacgcgtcaca	-	-128 to -138	YPR175W
----------------------------------------------------------------------------------------------------
Detailed analysis of consensus sequence #36: atgnnnnnnnttc:
Both strands used to compute Sig Value of 2.4231.
PWM:
a	31	0	0	9	10	15	16	11	8	3	0	0	0
c	0	0	0	8	6	2	5	6	3	8	0	0	31
g	0	0	31	6	5	7	2	4	2	5	0	0	0
t	0	31	0	8	10	7	8	10	18	15	31	31	0
Sequence	Strand	Location	Gene
atgtattctcttc	+	-290 to -278	YBR088C
atgctgattcttc	+	-261 to -249	YBR088C
atgctaacaattc	-	-423 to -435	YBR278W
atggtgaaatttc	+	-507 to -495	YDL102W
atggccaactttc	+	-455 to -443	YDR097C
atggagacttttc	-	-296 to -308	YDR097C
atgcattacgttc	+	-267 to -255	YDR356W
atgattaaatttc	+	-352 to -340	YGL225W
atgaaaagagttc	-	-696 to -708	YIL122W
atgtgatgatttc	-	-578 to -590	YIL122W
atgataaatcttc	-	-738 to -750	YJL115W
atgaaaatacttc	+	-735 to -723	YJR057W
atgaagtattttc	-	-721 to -733	YJR057W
atgaaaactcttc	-	-573 to -585	YJR057W
atgtaacgtcttc	+	-74 to -62	YJR057W
atggtgatctttc	-	-6 to -18	YJR057W
atgtaagatgttc	-	-350 to -362	YKL045W
atgcctatttttc	+	-605 to -593	YLR103C
atgacaatgtttc	-	-556 to -568	YML021C
atgcaagttcttc	+	-755 to -743	YNL102W
atgagattttttc	-	-541 to -553	YNL102W
atgctgcaatttc	-	-474 to -486	YNL102W
atggtttattttc	+	-144 to -132	YNL262W
atgtggatatttc	+	-451 to -439	YNL312W
atggttcatattc	+	-595 to -583	YOL090W
atgttatcggttc	+	-555 to -543	YOL090W
atgtgtcttcttc	+	-463 to -451	YOL090W
atgacaagttttc	-	-134 to -146	YOL090W
atgtgcccttttc	+	-464 to -452	YOR074C
atgccatttgttc	+	-584 to -572	YOR368W
atgccaaatattc	-	-69 to -81	YOR372C
----------------------------------------------------------------------------------------------------
Detailed analysis of consensus sequence #37: aaannnnnnnnnnntgg:
Both strands used to compute Sig Value of 2.1747.
PWM:
a	38	38	38	18	12	13	12	10	9	6	17	10	15	9	0	0	0
c	0	0	0	6	4	4	4	8	4	13	6	9	10	6	0	0	0
g	0	0	0	8	7	5	10	7	10	6	8	5	3	4	0	38	38
t	0	0	0	6	15	16	12	13	15	13	7	14	10	19	38	0	0
Sequence	Strand	Location	Gene
aaatggggtatttgtgg	-	-391 to -407	YAR007C
aaaatatctctgcttgg	+	-191 to -175	YAR007C
aaaagtacgttgtatgg	-	-381 to -397	YBR088C
aaagtagatcctcgtgg	-	-686 to -702	YBR278W
aaaaaatgttcccctgg	-	-336 to -352	YBR278W
aaagcaattcttcttgg	+	-387 to -371	YDL102W
aaagtacttgattttgg	-	-285 to -301	YDL164C
aaaagtaatgattttgg	+	-57 to -41	YDL164C
aaaagttttctgaatgg	+	-468 to -452	YDR097C
aaacaagagaatattgg	+	-704 to -688	YDR356W
aaagtttcgcttcctgg	-	-615 to -631	YDR356W
aaacttttatagtttgg	+	-621 to -605	YDR356W
aaaaaagcttgtaatgg	+	-491 to -475	YGL225W
aaatatatgactggtgg	+	-423 to -407	YGL225W
aaatttaatcattatgg	-	-341 to -357	YGL225W
aaacccggttgccatgg	+	-278 to -262	YIL066C
aaatattactgttttgg	+	-464 to -448	YIL122W
aaaataagataccttgg	-	-210 to -226	YIL122W
aaataattgtgcattgg	+	-243 to -227	YJR057W
aaagttgtgcaaattgg	-	-68 to -84	YKL045W
aaaatttcccaccttgg	-	-778 to -794	YKL113C
aaagacctggccattgg	-	-746 to -762	YKL113C
aaaattcatgaatctgg	+	-397 to -381	YNL082W
aaacttacgcgttctgg	-	-104 to -120	YNL262W
aaaaccaaatacaatgg	+	-722 to -706	YNL312W
aaaaagtaaactagtgg	-	-238 to -254	YNL312W
aaaaagagaggccctgg	+	-798 to -782	YOL090W
aaaattagtttcattgg	+	-324 to -308	YOR074C
aaaatatcaaaatatgg	+	-748 to -732	YOR368W
aaaatgataaaaattgg	-	-539 to -555	YOR368W
aaacatctacaagatgg	+	-344 to -328	YOR368W
aaagcataccgaaatgg	-	-350 to -366	YOR372C
aaaagtgtccaaattgg	+	-52 to -36	YOR372C
aaattggaataaattgg	+	-42 to -26	YOR372C
aaacgcttggatcttgg	+	-460 to -444	YPR175W
aaaagagcgcaaattgg	-	-298 to -314	YPR175W
aaagaaggttgggttgg	-	-235 to -251	YPR175W
aaaaatatttcaactgg	+	-106 to -90	YPR175W
----------------------------------------------------------------------------------------------------
Detailed analysis of consensus sequence #38: aagnnnnnnnnnnnttg:
Both strands used to compute Sig Value of 1.9328.
PWM:
a	34	34	0	10	9	15	11	14	12	9	12	12	10	12	0	0	0
c	0	0	0	9	10	6	8	5	2	8	6	5	5	4	0	0	0
g	0	0	34	6	7	5	7	4	8	8	6	6	8	9	0	0	34
t	0	0	0	9	8	8	8	11	12	9	10	11	11	9	34	34	0
Sequence	Strand	Location	Gene
aagtaggcagaatattg	+	-557 to -541	YBR088C
aagcacgtgtagcattg	-	-426 to -442	YBR088C
aagagagattgtcattg	-	-195 to -211	YBR278W
aagggtcaaccgtgttg	+	-25 to -9	YBR278W
aaggtagaaattccttg	-	-753 to -769	YDL102W
aagaccaagaagaattg	-	-367 to -383	YDL102W
aaggaaaatagatattg	+	-62 to -46	YDL102W
aagatacccacaagttg	-	-537 to -553	YDR097C
aagccaaatcttacttg	-	-510 to -526	YDR097C
aagatttggcttctttg	+	-521 to -505	YDR097C
aagttgagggaaagttg	-	-434 to -450	YDR097C
aagaccctgattttttg	+	-378 to -362	YDR097C
aagagcataccggtttg	+	-664 to -648	YDR113C
aagctgtaaggaatttg	-	-435 to -451	YDR113C
aagctgcatttattttg	-	-112 to -128	YDR113C
aaggcaagtaacggttg	+	-94 to -78	YDR113C
aagaaagaaaaaaattg	+	-173 to -157	YGL225W
aagcctatttcttgttg	+	-99 to -83	YGL225W
aagcgcccacctgcttg	-	-722 to -738	YIL066C
aagaaagtgaaggcttg	+	-488 to -472	YIL066C
aagaaataggcaaattg	+	-539 to -523	YJL115W
aagtctcttcttctttg	+	-511 to -495	YJL173C
aagcgttgacacagttg	-	-387 to -403	YJL173C
aagggtgtgttatattg	-	-44 to -60	YJL173C
aagacattattatgttg	+	-428 to -412	YJR057W
aagtcacattgcaattg	+	-469 to -453	YLR103C
aaggcccaagtttattg	+	-178 to -162	YNL262W
aagtttattgtcatttg	+	-171 to -155	YNL262W
aagcaatctcaggtttg	-	-593 to -609	YNL312W
aagtaaactagtggttg	-	-241 to -257	YNL312W
aagttgatataatattg	-	-68 to -84	YNL312W
aagtgatactattattg	+	-534 to -518	YOL090W
aagccttttggcgtttg	+	-206 to -190	YOR372C
aagtaaaaagaaggttg	-	-229 to -245	YPR175W
----------------------------------------------------------------------------------------------------
Detailed analysis of consensus sequence #39: cacnnnnncga:
Both strands used to compute Sig Value of 1.4782.
PWM:
a	0	14	0	4	7	2	4	4	0	0	14
c	14	0	14	6	2	2	0	4	14	0	0
g	0	0	0	2	1	4	4	2	0	14	0
t	0	0	0	2	4	6	6	4	0	0	0
Sequence	Strand	Location	Gene
caccagatcga	-	-271 to -281	YDL102W
cacgaggacga	-	-787 to -797	YDL164C
cactcatacga	+	-420 to -410	YDL164C
cacgtgatcga	-	-424 to -434	YDR113C
caccttggcga	+	-397 to -387	YDR356W
cacatttccga	+	-582 to -572	YIL122W
cacaaagccga	-	-371 to -381	YJL115W
cacatttgcga	-	-772 to -782	YJR057W
cacccgttcga	-	-527 to -537	YKL045W
caccgctacga	+	-508 to -498	YKL045W
caccattacga	-	-284 to -294	YML021C
cactataccga	-	-769 to -779	YNL082W
caccacatcga	+	-87 to -77	YNL082W
cacaatgccga	-	-59 to -69	YOR372C
----------------------------------------------------------------------------------------------------
Detailed analysis of consensus sequence #40: gatnnnnnncgc:
Both strands used to compute Sig Value of 1.4390.
PWM:
a	0	12	0	2	4	3	2	5	4	0	0	0
c	0	0	0	4	3	2	2	1	3	12	0	12
g	12	0	0	2	2	0	0	1	0	0	12	0
t	0	0	12	4	3	7	8	5	5	0	0	0
Sequence	Strand	Location	Gene
gatcctaaccgc	+	-646 to -635	YDL102W
gatatttctcgc	-	-262 to -273	YDR113C
gatctcaaacgc	+	-192 to -181	YDR113C
gattattgtcgc	-	-379 to -390	YDR356W
gatgaacaccgc	+	-359 to -348	YDR356W
gattcattacgc	-	-254 to -265	YGL225W
gatcctcttcgc	-	-499 to -510	YIL122W
gattgtttccgc	+	-322 to -311	YKL045W
gatgaattacgc	-	-48 to -59	YML021C
gatcgttaacgc	+	-426 to -415	YNL262W
gataattatcgc	+	-142 to -131	YNL312W
gatttctttcgc	+	-338 to -327	YPR175W
----------------------------------------------------------------------------------------------------
Detailed analysis of consensus sequence #41: atannnnnnnagc:
Both strands used to compute Sig Value of 1.1394.
PWM:
a	26	0	26	11	11	11	9	13	11	6	26	0	0
c	0	0	0	3	5	4	5	4	3	8	0	0	26
g	0	0	0	1	5	4	5	1	4	5	0	26	0
t	0	26	0	11	5	7	7	8	8	7	0	0	0
Sequence	Strand	Location	Gene
ataaaaccacagc	-	-692 to -704	YAR007C
ataacattagagc	-	-562 to -574	YAR007C
atatgttaatagc	+	-311 to -299	YAR007C
atataaaactagc	+	-739 to -727	YBR088C
ataagcgaatagc	-	-111 to -123	YDL102W
atagatattgagc	+	-55 to -43	YDL102W
atatacgcacagc	+	-14 to -2	YDL102W
atatcaaagaagc	-	-501 to -513	YDR097C
atatccaggaagc	+	-635 to -623	YDR356W
atattgtttaagc	+	-341 to -329	YDR356W
ataaagaattagc	+	-332 to -320	YGL225W
atatacgaaaagc	+	-250 to -238	YGL225W
ataaaaaatcagc	+	-592 to -580	YIL066C
ataaatcttcagc	-	-741 to -753	YJL115W
ataacgcagcagc	-	-634 to -646	YJR057W
atattttataagc	-	-672 to -684	YKL045W
ataatagatgagc	+	-644 to -632	YKL045W
ataacttaccagc	-	-325 to -337	YKL113C
atattgccatagc	-	-281 to -293	YKL113C
ataaaagtgtagc	+	-62 to -50	YLR103C
atatgtataaagc	+	-235 to -223	YML021C
atatttatttagc	+	-13 to -1	YNL082W
atacgatccgagc	+	-777 to -765	YNL102W
ataaaacaacagc	+	-282 to -270	YNL262W
atacaattacagc	-	-78 to -90	YOR074C
atacgaaaagagc	-	-293 to -305	YPR175W
----------------------------------------------------------------------------------------------------
Detailed analysis of consensus sequence #42: caanngtg:
Only + strand used to compute Sig Value of 1.0995.
PWM:
a	0	15	15	6	3	0	0	0
c	15	0	0	3	2	0	0	0
g	0	0	0	2	5	15	0	15
t	0	0	0	4	5	0	15	0
Sequence	Strand	Location	Gene
caaccgtg	+	-19 to -12	YBR278W
caatggtg	+	-509 to -502	YDL102W
caattgtg	+	-349 to -342	YDL102W
caacggtg	+	-704 to -697	YDR113C
caatggtg	+	-680 to -673	YDR113C
caagggtg	+	-681 to -674	YIL066C
caattgtg	+	-446 to -439	YIL122W
caaaagtg	+	-282 to -275	YIL122W
caactgtg	+	-403 to -396	YJL173C
caaatgtg	+	-109 to -102	YJL173C
caaatgtg	+	-779 to -772	YJR057W
caaaggtg	+	-272 to -265	YKL045W
caagcgtg	+	-587 to -580	YML021C
caaaagtg	+	-270 to -263	YML021C
caaaagtg	+	-147 to -140	YPR175W
----------------------------------------------------------------------------------------------------
Detailed analysis of consensus sequence #43: cttnnnnnnnnnntgc:
Only + strand used to compute Sig Value of 1.0455.
PWM:
a	0	0	0	5	5	5	4	4	4	3	6	3	2	0	0	0
c	17	0	0	4	5	4	2	3	5	5	1	4	6	0	0	17
g	0	0	0	2	2	2	2	4	2	2	4	3	2	0	17	0
t	0	17	17	6	5	6	9	6	6	7	6	7	7	17	0	0
Sequence	Strand	Location	Gene
cttatatgttctttgc	+	-626 to -611	YBR088C
ctttctttccacttgc	+	-94 to -79	YBR088C
cttaacaactgcctgc	+	-61 to -46	YBR278W
ctttaccatatcttgc	+	-746 to -731	YDL102W
cttccagtagttttgc	+	-438 to -423	YDL102W
cttggaagatatttgc	+	-413 to -398	YDL102W
cttccgtaagacttgc	+	-261 to -246	YDL164C
cttatcggctttgtgc	+	-385 to -370	YJL115W
ctttgtttgtgtatgc	+	-740 to -725	YJL173C
cttcatatgctgctgc	+	-654 to -639	YJR057W
ctttatttccatctgc	+	-590 to -575	YKL045W
cttgtttcaatattgc	+	-248 to -233	YKL045W
cttacatatctgctgc	+	-232 to -217	YKL045W
ctttcaacctagctgc	+	-595 to -580	YNL312W
cttaacttttgaatgc	+	-774 to -759	YOL090W
cttttgtgtagagtgc	+	-592 to -577	YPR175W
cttcttcctcatctgc	+	-491 to -476	YPR175W
----------------------------------------------------------------------------------------------------
Detailed analysis of consensus sequence #44: gtannnngct:
Only + strand used to compute Sig Value of 0.9436.
PWM:
a	0	0	11	4	5	6	4	0	0	0
c	0	0	0	6	2	1	0	0	11	0
g	11	0	0	1	2	1	3	11	0	0
t	0	11	0	0	2	3	4	0	0	11
Sequence	Strand	Location	Gene
gtacaatgct	+	-445 to -436	YBR088C
gtactttgct	+	-154 to -145	YBR088C
gtaaaatgct	+	-677 to -668	YBR278W
gtaggttgct	+	-219 to -210	YDR113C
gtaccaagct	+	-37 to -28	YDR113C
gtactaagct	+	-170 to -161	YDR356W
gtaagaggct	+	-78 to -69	YJL115W
gtaaagggct	+	-629 to -620	YKL113C
gtacccggct	+	-402 to -393	YKL113C
gtaaaaagct	+	-124 to -115	YML021C
gtacatagct	+	-256 to -247	YNL082W
----------------------------------------------------------------------------------------------------
Detailed analysis of consensus sequence #45: gccnnnnnnnnntgc:
Only + strand used to compute Sig Value of 0.8598.
PWM:
a	0	0	0	4	2	3	5	5	1	7	1	4	0	0	0
c	0	10	10	0	2	3	1	1	3	0	0	2	0	0	10
g	10	0	0	1	1	1	1	3	2	3	2	1	0	10	0
t	0	0	0	5	5	3	3	1	4	0	7	3	10	0	0
Sequence	Strand	Location	Gene
gcctttgcgatatgc	+	-686 to -672	YDL164C
gcctccagtatttgc	+	-673 to -659	YDL164C
gccatatatatatgc	+	-459 to -445	YGL225W
gcctcgaacgggtgc	+	-540 to -526	YKL045W
gccttacatatctgc	+	-234 to -220	YKL045W
gccaactttaaatgc	+	-766 to -752	YNL102W
gccggcagcgtttgc	+	-671 to -657	YNL262W
gccatttacgtttgc	+	-527 to -513	YNL262W
gccaataaaatatgc	+	-302 to -288	YOR074C
gccttaaggagctgc	+	-107 to -93	YOR372C
----------------------------------------------------------------------------------------------------
Detailed analysis of consensus sequence #46: gagnnnnnnnnnnngaa:
Both strands used to compute Sig Value of 0.4159.
PWM:
a	0	27	0	9	7	11	10	8	8	12	12	7	10	11	0	27	27
c	0	0	0	3	3	6	10	5	5	6	4	3	5	3	0	0	0
g	27	0	27	9	5	2	3	4	6	2	4	11	8	4	27	0	0
t	0	0	0	6	12	8	4	10	8	7	7	6	4	9	0	0	0
Sequence	Strand	Location	Gene
gagttagagaataagaa	-	-208 to -224	YAR007C
gaggaccaccaggagaa	+	-679 to -663	YBR088C
gagaatacataaaagaa	-	-281 to -297	YBR088C
gagttagctagtgagaa	+	-475 to -459	YDL102W
gagaacaccagatcgaa	-	-266 to -282	YDL102W
gagtgccaggatcagaa	-	-416 to -432	YDL164C
gagtcttcaatggtgaa	+	-687 to -671	YDR113C
gagaaactcactgagaa	-	-506 to -522	YDR113C
gaggtacaacaagtgaa	-	-479 to -495	YDR113C
gaggataagatccagaa	+	-707 to -691	YIL066C
gagagaaaggcaaggaa	-	-74 to -90	YIL066C
gaggccggaaagctgaa	-	-678 to -694	YIL122W
gagctaattaaggcgaa	-	-417 to -433	YJL115W
gagataattttgatgaa	-	-554 to -570	YLR103C
gagatttttattatgaa	+	-306 to -290	YLR103C
gaggtaatgacgaggaa	-	-478 to -494	YML021C
gaggtaattccatggaa	-	-147 to -163	YML021C
gagtatcaatagcagaa	-	-329 to -345	YNL262W
gaggtcttacaatcgaa	+	-322 to -306	YNL262W
gagcatatgatgatgaa	+	-59 to -43	YNL262W
gagaggccctgggagaa	+	-793 to -777	YOL090W
gagagaaatttgttgaa	+	-638 to -622	YOL090W
gagctactcaacatgaa	+	-497 to -481	YOL090W
gaggctcgtcagaagaa	-	-440 to -456	YOL090W
gagatccgattcaggaa	+	-752 to -736	YOR372C
gaggttttttgacagaa	+	-564 to -548	YOR372C
gagtggcgacatgtgaa	+	-796 to -780	YPR175W
----------------------------------------------------------------------------------------------------
Detailed analysis of consensus sequence #47: aacnnnnnncaa:
Both strands used to compute Sig Value of 0.2738.
PWM:
a	32	32	0	12	11	11	10	19	12	0	32	32
c	0	0	32	9	6	8	7	6	2	32	0	0
g	0	0	0	6	7	8	6	0	9	0	0	0
t	0	0	0	5	8	5	9	7	9	0	0	0
Sequence	Strand	Location	Gene
aacacattgcaa	-	-653 to -664	YAR007C
aacacaccacaa	+	-413 to -402	YAR007C
aacatatatcaa	-	-305 to -316	YAR007C
aacaagcagcaa	+	-43 to -32	YBR088C
aacctggagcaa	-	-390 to -401	YDL102W
aaccaagatcaa	-	-214 to -225	YDL102W
aacacctatcaa	-	-747 to -758	YDR113C
aacatgtaacaa	-	-317 to -328	YDR113C
aacgataagcaa	-	-203 to -214	YDR113C
aaccgctagcaa	-	-69 to -80	YDR113C
aacggcacgcaa	-	-355 to -366	YIL066C
aacacgaaacaa	-	-142 to -153	YIL066C
aactaagatcaa	+	-196 to -185	YIL122W
aactttcaacaa	+	-676 to -665	YJL115W
aacaagaatcaa	+	-609 to -598	YJR057W
aacatcgcgcaa	+	-122 to -111	YKL113C
aactcgttgcaa	+	-378 to -367	YLR103C
aaccacaaacaa	+	-368 to -357	YLR103C
aacctaccacaa	+	-684 to -673	YNL082W
aacggaaaacaa	+	-445 to -434	YNL102W
aacacataccaa	+	-94 to -83	YNL102W
aacaaatttcaa	-	-676 to -687	YNL262W
aaccagtttcaa	-	-624 to -635	YNL262W
aacgaaaaccaa	-	-346 to -357	YNL262W
aaccaaatacaa	+	-720 to -709	YNL312W
aactgccaacaa	-	-474 to -485	YOR074C
aactgtcaacaa	+	-388 to -377	YOR368W
aaccgtattcaa	-	-299 to -310	YOR368W
aacctcctacaa	-	-559 to -570	YOR372C
aacgatgcacaa	-	-247 to -258	YOR372C
aacgggacgcaa	+	-166 to -155	YOR372C
aacatcgatcaa	-	-650 to -661	YPR175W
----------------------------------------------------------------------------------------------------
Detailed analysis of consensus sequence #48: catnnnnnnnnnnacg:
Only + strand used to compute Sig Value of 0.0828.
PWM:
a	0	12	0	2	3	3	1	4	1	7	5	5	4	12	0	0
c	12	0	0	3	3	3	1	1	2	1	1	2	3	0	12	0
g	0	0	0	2	3	0	3	1	2	2	3	0	2	0	0	12
t	0	0	12	5	3	6	7	6	7	2	3	5	3	0	0	0
Sequence	Strand	Location	Gene
cataatgatgaagacg	+	-700 to -685	YDR097C
catggaatgggccacg	+	-799 to -784	YDR356W
catccagttagccacg	+	-721 to -706	YDR356W
catgttgggttagacg	+	-601 to -586	YDR356W
cattaccctaattacg	+	-157 to -142	YDR356W
catagctatagtaacg	+	-629 to -614	YJR057W
catttttataattacg	+	-259 to -244	YJR057W
cattaattcaattacg	+	-438 to -423	YLR103C
catccttacaaaaacg	+	-476 to -461	YNL102W
catcttttttttcacg	+	-173 to -158	YNL312W
cattccttaataaacg	+	-786 to -771	YOR074C
cattgttttccaaacg	+	-468 to -453	YOR368W
