# Supplementary material for: Identifying functional relationships within sets of co-expressed genes by combining upstream regulatory motif analysis and gene expression information
Source: BMC Genomics. 2010 Nov 2;11(Suppl 2):S8. doi: 10.1186/1471-2164-11-S2-S8 (PMC2975146; doi:10.1186/1471-2164-11-S2-S8)
Supplement: Additional file 5 — G1-CLN2 cluster A. SCOPE output for the genes from G1-CLN2 cluster A. [file 1471-2164-11-S2-S8-S5.txt]

Species name: Saccharomyces cerevisiae
Results from running BEAM, PRISM, SPACER on Saccharomyces cerevisiae (fixed 800) with list of gene identifiers:
Sequences for genes: POL12;MCD1;RNR1;CLB6;RSR1;YGR221C;SRO4;SWE1;YLR183C;YML133C;YOX1;SPT21;STB1;YNL300W;BNI4;YOL007C;RAD53
>POL12; upstream sequence, from -800 to -1, size 800
taattctcgttcattgtcttttggtttggaaaaagtttctaaatacactaagcgagaatg
ccgacgatgatggcgtttcggtgagaatgtgtttcgaagaagtatgggaacagatccttt
taatgcttaataaattttctgattatggaaacgaaatctataaattagcgcaagagttca
gggacagtctaatgttatcgcactttttcaaaaaacattcggcaacaagaattctaagca
tgttggttactgaaattcagcctgacaccgctggtgtgaaagaaacatttttaattgaga
ccttatggaagatgctgcaatctcctaccatttgccaacaattcaagaaatctaatatat
cagagattatccaaacaatgagctatttcattatggggactgataatacttcgtggaact
tcaccagtgccgtggtattagctcgttgtttgagagtcctccaaactactccagattata
ctgagcaagaaaccgaacgattattcgattgtttgcctaagaatgtctttaaaatgatca
tgttcatcgcctcaaacgaatagagaatagcgtggtagacgcgtaatttttttttaccgt
gacgcgtctcaccagagtttcttagttctttctcttttctaaaactgtaataatatgagc
tctttgtagacacatataacattttgtttcatatacataatatatttgcatataaaaata
tcaagataattgattgtcaattggttcaacaaagcttgaaggtaaatttaggcaggagca
agtgactgaaaaaaaaaaaa
>MCD1; upstream sequence, from -800 to -1, size 800
tagtccttcttgcacagcaattttacttcgggcactgttgccgtatattctaaaaaaatg
aaaaaaacgttcatgccccagcgaaaaccagtgtttcctcgtattcgtgtcagtaattac
accaaagtttgttctacactaaatcacgaataaagtgggagattgagttcaacaaaatat
ctgattataaaagtatgagaacaagaaaattaaggagcctccataataaggtgcttttaa
ttgagaatgaatgttcattagttgctatattgatggtgatggaactccaattacctaatc
aaaaatatgaatgtttatgcgaataagagtttgtaaagaaaaagatccctgtagactgga
tgtgagatgatgatttcattcccggcctcttaaataaaaacaattaccactgcaaaaatg
ttcttcaaacgcgtttattatataatgaaaaagaaattcaaatttttcgcgtttgaaaat
ttatgctaaacaaataactcgaggagggacgcgtcgagaaaatcgcgtctttctactctc
acagtgcttgcatacgtatggtatacagtatcaaaagtagcagaatttgtcttcattatg
atatatatatatatatgtacatatatatagggtgctaaaaagtattctttttgctattat
tattgcttaaatcgccgacctttttcccattgtcacgagaacataattgttaaaccaata
aaaggaaaatccataacaaaaaaggactggtcaaagaaaagacaactcaattgcacaatt
actttacaagaaacacgaca
>RNR1; upstream sequence, from -800 to -1, size 800
aattattgatttcaagatctttgatctccttacatccaaaattataataccactttatgg
tatcacgacatcaccacaacagagaaggattgccgcatttggatatcgtaaacaaaggcg
ttaccatagaaatgtactgattggcagaattactcttcaggagaatctttcatacaaagg
aattccattggggaaaatctcgttaccaagtcaatgctgaactttctatggcctttgttt
actatcgttaattattttacgaccacttctgggtagaaatatttcgtagccctggaacga
gcttgtttacgcgttttatcccattatatggcacccaaatcaaatttaaaaagaaaaaac
gcgtaaacagtgtcgggtaagttcatcctctgttactttaattgcttctttttttgaaat
tctaagtaaacgcgtcattttgatcctcaggacacagaaatccttgcagaatcttattgg
gtgttgaatagaggacgcgtaaaaacgatatggaaatttttttcatatagtgtagaaaga
ataggttggcgtaggtagtttcgtgtttgatagaaacctccaacaaagtctgcagctcac
gttttagaataacaagtttagagtttatcttgttgcctttgttaagtcagtaccattgaa
taaaaattatataaaggagctaatatttcattgttggaaaattactctaccataattgaa
gcatatctcatccttttcatccttttcaacgcaagagagacaccaacgaacaacacttta
tttgttgatatattaacatc
>CLB6; upstream sequence, from -800 to -1, size 800
ttttgtctcatgttgttcgttttgttataaggttgtttcatatgtgttttatgaacgttc
agggtgacgtattgtcatactgacatatctcattttgagatacaacactttcagaaaatc
aagctcgtatggcgcagtggtagcgcagcagattgcaaatctgttggtccttagttcgat
cctgagtgcgagctttttattaactaggtggtccttccatgaaagttttttttttttgaa
gatgttctttttttttttttgggcctcattacaatgtaagaggttattatgtgttacatg
agtaaagctaattgacgcaagcaggtaatgaagaaagccctatattaccgtatagacaat
gggcgcgtccctaaagaggataccaaatagcagttttacgcgtaccacaaaatttaacga
ccaacgcgtattcttcgcgttttttttttgcgacggtaaacaaaaaaagggccctctgcg
gtaaaacaagtgggtctaccacaggacacaggacttggttgtttctactctccctgtgta
tcctacaattggcaattggcaattcgcaacctgcgtttaaatatttaccgttttagcaca
ttgattaccttttttgctagggttaagtttttgcctttttcttattaacatatatataac
tgcttcatttcatacaagtgacttttatcttttattaaataataacaagcttcactaatc
tagcgttcatacaacatacaaatcagtgtgttgaaaattattattctctgatattctctc
cctccttttaaatttttaaa
>RSR1; upstream sequence, from -800 to -1, size 800
gtccaaggaaaataaccgtatgctcacgttggacccttcaaacgtgaaactatcttcact
caatatacttcctacaccgcattgttcctcgttactacttgaatcctgtatatctgagag
agaggtaaaaaatgagtaggtatctctttccccctcacattcgtaagtgccgacttcttt
attcaaacaggcctttcccatttctcaaagacctcttttcgtaacctatttagtaatgat
gaaaagtattaaacagtattttcaagataagaattttattattttgtaccatttacgata
cacataaattttagaaaaaaacaactttatgggaaaaggcgaatagtactcataatatac
aaggtaaaagcaggcgtatctcagtcatacagttcaatagagaaaggcatttttggaata
tcatacattttatctagcaagtggaaacagactgtatattcccaagaatcatcgcctttt
tatcacaacgtcagcctcacaactaattcgcgtcaaagcgcattcatcctcgacattctc
aaacgcgaaatatcgtcgaaaaaggttaaaaagaaaagagagaaggacagaaaaagaaaa
aagtaaagtagagctcgatctcgaaaaaaagaaccattgcgttcgttcttaactacgcca
agaagtttttgaaatttcatcctctccactgaacaataatactattatttagtaacgata
tagaacatttacatacaacgttctaatattttggcttctatcatcgcttagaaatatttg
gctaggaaacattaggacta
>YGR221C; upstream sequence, from -800 to -1, size 800
gaaaattttgtagaaacggagtgctcagtataaaaagcgcatagtaagactttttgttaa
atgtttctttcctcctatatattttaaaatacttttctttctttttgttttaaaacctgc
aagcagctttacagatcaatggcggagggaggtcaacatcaagaactgtgggccttttat
tgcctatagaacttataacgaacatggttcttgccttttaccagaaccatccgggtgttg
tctccatagaaacaggtaaagctgtccgttactgtgggcttgccatattttttggaactt
ttctgccctttttctcaatgagtaaggagggcgtttatcttttctattttatttttctac
aaatttgattcatgagtccatggaacaaatatatagaactcattttcttgtttcggtata
tatattaactccattgaagcatttgcttttatcctgactgcatttttaggaagctttaag
taaagaatagataatatggagcagaaataagacgatcacaggagcaagtcgcgaaaaaag
aacaagaatgcgcttttaaagtttcgcgttcgatacatttgagactaaactattcgaaag
tgttcgatgttcaataatgaccagtcgcgtaaaggagcatttgcataaaagagtataccc
tttactcttgtttcatcggttgttgcctttatcttaggctgcaatagcatagtaaagcaa
cttgtgcgatcgaaatatacttcatagtaactgcaagtgagaaatagtgcttcccctact
ttagatgctataaagcgtcc
>SRO4; upstream sequence, from -800 to -1, size 800
tcgacggaaagaagtcccttgccgtggaggcttttgcccgtgctctgagacaactgccaa
ccattttggcagataatgctggttttgacagcagcgaacttgtgtccaaactaagatcct
ccatatacaacggtatctccacctcaggtttagatctcaacaacggaaccattgccgaca
tgagacagttaggtatcgtcgagagttacaagctaaaacgagcagtagtcagctctgcat
ctgaagccgctgaagttctactaagggtggataacatcatccgtgcaagaccaagaaccg
ccaatagacaacatatgtaacatatttaggatatacctcgaaaataataaaccgccacac
tgtcattattataattagaaacagaacgcaaaaattatccactatataattcaaagacgc
gaaaaaaaaagaacaacgcgtcatagaacttttggcaattcgcgtcacaaataaattttg
gcaacttatgtttcctcttcgagcagtactcgagccctgtctcaagaatgtaataatacc
catcgtaggtatggttaaagatagcatctccacaacctcaaagctccttgccgagagtcg
ccctcctttgtcgagtaattttcacttttcatatgagaacttattttcttattctttact
ctcacatcctgtagtgattgacactgcaacagccaccatcactagaagaacagaacaatt
acttaatagaaaaattatatcttcctcgaaacgatttcctgcttccaacatctacgtata
tcaagaagcattcacttacc
>SWE1; upstream sequence, from -800 to -1, size 800
atctgcgtatatataaaacactttaaagccgtgttgatcctttagttgttacactttttt
ttccccgccgatgagaaagtgaaaaaaaaaatccgcaagaacggggaaaaagataaaaga
aggcacttatctctctgaactctgcaccgaaacatgcatctgtcgtctattccgacttgg
caaccaaaagaagcccaagagctagttgcacttaaatcagtagaatcgtgagattgttta
ttatcttacttctgttagagtgcttcgctttccatgcatcaaactatggatttgtgctga
tcttgcaaccatcgtcctctaaggaaagaaatgtggcacctttaaataggttccacctca
cagatgccaacatgtgggagatagggggctattcgcaatttattaacgtctctagtactg
gtaagcctttctaacattcttgtggtcacgtgatgtgtatgtttcttttttttattcctc
cgggtgataacgacgcgaaaaatattttttcatttttcttttaaccatcacaatttgcga
cgcgacgcgaaaaaaatgcagagaagtaaaagaatgctggataagaaatcaacaacacag
ttgaacattggcgtgcccctgtgtattaagtaaaggttgtccaagaggctcttttttgta
tgtatgcgtgtgttaactatcctgcacatcatcttgcgcagttagtccaataaaaaagga
ttactactgaacaggtcttactatttttgattgcgtagtgctggggaaaagtaaacacac
acaggcgcacacgagaacag
>YLR183C; upstream sequence, from -800 to -1, size 800
ataccagtctcgtatcgtccagtcttgctaagtataaatttggtgtgcatgcgttccgat
atttctcttcagataatcataacatttctccacggtcgtcaataacaggttcacagtttt
attctcaatgtcctactacatactacccatttttgtctatattatttgtatgaggcttta
gcaaatacctcttaaaagtaaacatttttgaaatttaatagtaccctcatatagagcatt
tctcattcttacacttgtaatattgacggtgatgagaaagctaccaggagaacatcaacg
tttggaggagacagaccgacggaccacacttcaccagtatggcatcgccctgcctaccat
cagcctagagaacgggcagacggattgacttccctttccccaaggggccgccttcttgtt
gccggcctgccgaagtgtgttttagaatttcttcgaaagagaatagtctcgacaacgttt
tgtcttggaaaaccttttgtgtacggatgtttagttaataataatgtacagatgttaata
tggttttttttttttgatatgaaaacgccaaaacgcgaaaaaaaaatcccgtggcccttt
tttcttaagttcatctctatggtttgctttcgtgttttgatgagaatgaacagcggcagt
cgacgtaaactaaaattcatcaatggaaactctttctctactttcattcatttagaattg
aattatagcaatctactttacgtacaaaagtccatatacatctgccacgacacatcaaag
attaataatcacaagaaggc
>YML133C; upstream sequence, from -800 to -1, size 800
acatatagcatctaggaagtaaccttgtacgaaaataggcaatatttcctgtttaggcga
ttgtgacgcagattttagtccaacgatctagcgtcaaggaatttttttatagtgggacat
tgcaccaaggaagtaacttgatacgtcgtgggtgaatgggtctgttttcttattcggcag
ggtaatacatttttgggggaagtttgtctgtctgacgcgccatatgtaggtacgccaaaa
agggctcctctacttcgaagcgcgaggtcgtatacctaataaggaaatgtaatttataac
tttctattatattggtcttttcgagagcggaagaagttgtaggctaagcgcaggctaagc
gtaggtccatatttaaagtatccaagagaatatccacgaagcggctgagcaacgaacaga
atcctggttctcctcgactaagcagatagttaagatactgtgcaccatggaaattgaaaa
cgaacgtacgtaccgactactttatttttgcaggccggaaatcaaggatgaatgagacat
ccttctgttttctatgttgggacagacagtcgcttatcttagtgagatttcttattaact
gaattttctttgctgctgctggagatttgcacctgcatagcgcagattctgcttcttctc
aatagagtagcttaattattacattcttagatgatgataagacggaaactggacaatctt
ttgtttatattgatggatttcttgtcaaaaagcataacaatcaacatactattgttaatt
tcgaaacttacaaaaataaa
>YOX1; upstream sequence, from -800 to -1, size 800
gaagccttccaatggaccgacaagaacggtactgtcttgccatgtaactggactccaggt
gctgctaccatcaagccaaccgttgaagactccaaggaatacttcgaagctgccaacaaa
taagacgcttgcagagttgtctaaatgactacttatttaaaattcactctttacgtttat
acctatctatctatatataaaacccataaacttaatgctattcactgacaaaacgataca
ctaccgtctaagaagctattcacactagctcagttctaataacaatcatcgtctggctct
aaaacgcgtaaaccattcactgccacactcactttagctctgttgctgcccttcatacgc
tgagacgcgacgcttcttttctttcatatgatttcccttctaggcgacacgccatgcccc
aaacggggaacaccgcgaattccttctggtgcccggtttcctctttgggaagggcgtcaa
aatggtacagctcgctatagtcgccaattactgcagatgcttaaaggcttctgcaactgt
atgtccaacctagtacgtggaaacttcaaacgcgaacaatctgtatgctgtttcgggcta
cttattgctctatacggtttttagtggacacgaactcttgtaattattatatatatatat
gccttggcattttaacaagactctatgttgtgatttcagtatgatttgggtgaaaacaca
gtggtgaccacagaacaacgaggtaacagttccagaccactacctttccccttcaatctt
tgtgatttgatcaattcttg
>SPT21; upstream sequence, from -800 to -1, size 800
cacctaactgagtctcaaatttctaaagagctaaagttgattcaggatgaatcaacaaaa
gtttcagaagccattaaaataggctcatacccacattttggtatgggattcaatacagtt
agtattttgggtgaaaagaaagacgattcatatctgaagagtattgtcaatagagttgtt
aataacctcgagggagaagtaatttcttctgaacttgaaaacaagttctcgaaccaggag
agctgaatacccgagtatttagaactatgtatagatatagattttttttttgggagcaaa
gtcatctcagtcatcgccggtagttgcgctttcttctcaacaaaaaagtacactgctcgt
ggtagaaaggtaccttgaaaaattaaagatcacattgctactgttagagcttcaatcgct
aaagtaaacatttgaaaaatgcatatccgaaaggaccaaaccagcaaaaggtatataatt
cattcaatagatacaactgctccatgaaaggaaaaaccttcatttacggtcgcgtttttt
ttcgtgatataaaaaaggtaaaaaaaacgcgtcgcgttagaaaaaaggtgtgtgtgaaga
gaaagacccattgaatggagagttcggttcttgggaattgcactgagccgtggtgagttt
gttgctttactacatctcttcttttataagcaacgcttaagctgaacctagtcaacacac
ataactgaagtcaatttgaccaggtgcaactgaaacctggattggaattggtattcactt
gaacaaaagactctggtaaa
>STB1; upstream sequence, from -800 to -1, size 800
ggttatatatctatctatgtacatgcctgtgcatgagctcttcattcatttctgggaagg
gtgagggagctgggatgcattttctgagttgttcttggcatattttcccaggacgtcctt
tagcgaatctgggatgtcttcaaactccaagtcgcccacgtcttggctaacttgttctcc
gttagctttcattaactgttccacggtaacatgatgatcatggaatattttcagatggtc
tgctatcaaatgtctcactttgcagtgcggacaagagatcaagacagtacctttctcgta
cgcctgcttggacattgtgtgtgaagatcgggtgttacatttcttgcaggtgaaagctat
catcatcttaggcttgtctaccttaaaagaccccaaatgaaccttcttatcgtccttttt
cacttcattatgtgcgatgatattggtatgcaacgctgctgcgggtagagtacggcacac
gttgtagcgtacgcgaggcgcccaacatctggcaaagtacctggtaattggtattttact
ttgcagtagtgttctagtcctcggaatcatgttcagtctcttgatattccagttgcaccg
gtgctgctttagtatcgctgatcccttgaagccaacatgacgctctttcacctttcctct
cataattttgatatcacgcgaaaatgcaagaaaaaaaaattacaattatgaagtgcagaa
ggaaccaaaaatatcatcgaaagaaggagtacgtagagcgttactattttcaatcagtgt
tcccattgtgcatacaagaa
>YNL300W; upstream sequence, from -800 to -1, size 800
gaaaatctatcgttctcaagacgtggtcccatttttttttactttgaatttcgtcagcag
tgtgacatggttagaatgtaaccccacatttgcaaagagattgttacaggagcgttctaa
ttgtcccgtactggtacattcataagtgaaaagaaagccatatcgggcgcgctggtttgt
gagccacagaaaccggacaaggcacttcttgaatacttcccaaggaaagcgccaaggttt
acggttctgatgggaatgcaggggggaatctagtcttgaagtatccttattccttaaaaa
aaatattggacatcctcttcgaaattaacaacgacgccaaaaacttgtctatgttttcaa
aaccgcgcgtcacgaaaaagcaggaagcacaaagaagtgacgcgaaaatgacggtatata
tagccattagcagtcgccaaaaggtgaagatcctgacacgaaatgtagcagagtcactac
attgatactgatcttgtacttccgaataaggcaccgccagatcaattctgtctgattttg
gcgtcttctggtatagtcttgtaatgaacggtggtgattctcgaggaaaataaaattcgt
gataaatacatgcatgtgtatatataaggcgctatatatggccttgaaactttgttatta
cgcctactccatctttattggtacatatatcatttaaaagagtagtccatagaaaaccaa
ctgcattccttccttatccctgccttcggctaattttaaaccaactttttaccttccttt
aatatcaatatcaaaataca
>BNI4; upstream sequence, from -800 to -1, size 800
ggaaggacccaatggaaaagattcaaccagatttttcgtataatggtgactctgtggttt
taaatttttccattcccaaacttgcgatgcatgatataagtacagttaacaagctacaaa
tggtgaaaactaaaaacgctactatacctcataatataacacaagtaccgacaaataaaa
ttcctacagaaatactcttagacaattcttctactccaataaaaagcgaccgtgaatcga
cgcctccaatctcaccaaagggctctggaagtacaaaaccaagcatcggtagcagtaccg
tcgtggaaagtaataccaagaaaaataattatgatgaaaaaatccatttattgcaaaaaa
ctgctcagcagaagaactgctcgattatgtaactacaaccgtaccattaagtgtataagt
ttcccaggttatattatatattctttagatcactgcctgttctttattacccgcgagcta
atctttgtcttatataggcgcgtcagcggagacgcgtcaagtcaacttctctcttctatc
gtcccgagtatgaaaaatcatttcagattcgaagaaatcagattggctttatatcttctt
tagaacaagacgtgtaatattctcacacttagagttgaccccctcaagttcgcttattag
tacaggttttgactttgcaaataaacaacaggaaaagcgactcaaataaattgacaaaga
aatctcaacaaccagagtgcaaaagccgtacgagcagcgtttttattaataacgatatat
cactacgtattcaacagaat
>YOL007C; upstream sequence, from -800 to -1, size 800
gatgttccgattgaaaagatttttacaaaaaccctaagagaaaaattcaaatgggccata
gaatcggtagatgaaaattggaggttttaacgcaaagaaacgcagcataggggagaagca
aatacattcacgcatcaagttcgcattagggttactaggaagatatcttatacacatata
tagaaataatttaaaacttttaaagagtatactgcagtgtaatcatgccacagttacttt
acccctcctattatttcttagttacctgcatataagaaacgtattgtccgtatctcttga
tgttttggaagcaaaaatacttggaacctttgcaagaatgcatgctcagtgacacggctt
gaatccgtcccttgtcgcatgtatgcccttcgaaattttggcggttttcgcgttttctgc
gtgtaagtgtggcaggatcgcgaaaaaaaagtaattagcgtagacaagaattacacgaaa
agtcgtcaacacagcgccgtctgtaaggaagaaccgctctattgaaatagaagccacgaa
atgctaagctgaatcaaacaaattcagatcataatttcctgttctagatggggccttccg
ttctattaaaagtgtctgctgaaaaagaaaaagatttgcatccatgcttcctccaatata
aggatgtgagatacgtagtacatcttagcttgctttattttacaaataacacatcagcag
aaggacgctttacggtgaaacaggaaagtctttaactattaatagggaaaagattgtcaa
cataaactagtaacgacaca
>RAD53; upstream sequence, from -800 to -1, size 800
gttgtttatggactgttctttctgcacaggcgactaacataaagtacctctctcttgtca
ttgatatcccttttgttctatcacatccgttaggattttattctgtgcttactcacgtga
aagagagggaagagtgtaaaagttacccgaaaatctattatggcggctattgtagtacgt
ccaaaacaacgtatttcaatgtaaattcaaagcaaacactgagaaaaaacaaaaacttac
ttattggttcgctcagcacctacctaaatggtacttttagaatgatactgtattatctac
cgtggtatcggcaactataggacggagataaagcatgccaaagtaattcttcctttatta
gatgagatttcagcgtgaggtgaaccatcatttgtttggttggtgcattaatagcctgct
tccttttaattaagccggaaagtgtttgtcacagatgtcaatgaaacgtgcatctattaa
catatttattttcatttcgagggtgaggtggtgtggacgcgttgatacggcaacgggagt
gacgcgtaaaattggcagaaaaatcatcaccgtgggtagacttggaaatgaaaacattta
tagaataaaggtacaggttgagaagataaagggtaccaaagttaccattttgaaatctct
gatcaagaaaaggtaagaaagcagaaaaggacggtagagattattggaagacaaactaat
tttgtatatgcattcgattttcttaagctttaaaagagagaatagtgagaaaagatagtg
ttacacaacatcaactaaaa
Low length variation scorer used: true
Group sequence length average percentage variation: 0.0
Summary of Top 29 Motifs:
	Consensus Sequence	Count	Sig Value	Coverage
#1	dwcgcgw	76	205.4819	94.10%
#2	acgcnnaaa	14	30.5152	52.90%
#3	aaannnnnnnnnnacgcgt	7	22.4478	35.30%
#4	aaaacgcnnaaac	5	14.9371	23.50%
#5	aaannnnnnnncgcg	9	12.1918	52.90%
#6	ccanngaa	18	10.4113	52.90%
#7	aaannnnnnacgcg	6	8.9683	35.30%
#8	cgcgtnnnnnnaga	4	8.3553	23.50%
#9	gaaaaa	34	7.5791	82.40%
#10	tttnngcgt	7	6.3269	35.30%
#11	gtaac	30	6.2403	82.40%
#12	acgcgnnaaaa	4	6.2129	23.50%
#13	aactnnnnacg	8	4.5997	47.10%
#14	cgannnnnnnnngtct	5	3.8365	23.50%
#15	gaannnnnnngta	15	3.4078	58.80%
#16	aaaannnnnnnnnnncgt	14	2.9732	52.90%
#17	aaannnnnnnnncgt	22	2.8968	88.20%
#18	acgcnnnnnnnncgc	5	2.8812	23.50%
#19	gtannnnnngcg	8	2.8661	29.40%
#20	taannnnnnncgt	10	2.4132	41.20%
#21	agannnnnngcg	11	2.2317	52.90%
#22	aacnnnnaac	22	1.9845	76.50%
#23	gaannnnccaa	12	1.924	58.80%
#24	aaannnnnaac	44	1.7002	94.10%
#25	cattnnnnnnnnaac	11	1.6893	41.20%
#26	aaaannnnnnnacca	9	1.6606	41.20%
#27	cctnnnnnnnnnnnaca	15	1.3346	64.70%
#28	ggannnnngtc	7	0.1279	41.20%
#29	actnngca	14	0.0779	52.90%
----------------------------------------------------------------------------------------------------
Detailed analysis of consensus sequence #1: dwcgcgw:
Both strands used to compute Sig Value of 205.4819.
PWM:
a	21	52	0	0	0	0	24
c	0	0	76	0	76	0	0
g	28	0	0	76	0	76	0
t	27	24	0	0	0	0	52
Sequence	Strand	Location	Gene
gacgcgt	+	-290 to -284	BNI4
gacgcgt	-	-283 to -289	BNI4
tacgcgt	+	-404 to -398	CLB6
tacgcgt	-	-397 to -403	CLB6
aacgcgt	+	-378 to -372	CLB6
tacgcgt	-	-371 to -377	CLB6
ttcgcgt	+	-367 to -361	CLB6
aacgcga	-	-360 to -366	CLB6
aacgcgt	+	-373 to -367	MCD1
aacgcgt	-	-366 to -372	MCD1
ttcgcgt	+	-335 to -329	MCD1
aacgcga	-	-328 to -334	MCD1
gacgcgt	+	-293 to -287	MCD1
gacgcgt	-	-286 to -292	MCD1
atcgcgt	+	-279 to -273	MCD1
gacgcga	-	-272 to -278	MCD1
gacgcgt	+	-223 to -217	POL12
tacgcgt	-	-216 to -222	POL12
gacgcgt	+	-200 to -194	POL12
gacgcgt	-	-193 to -199	POL12
gacgcgt	+	-285 to -279	RAD53
aacgcgt	-	-278 to -284	RAD53
gacgcgt	+	-260 to -254	RAD53
tacgcgt	-	-253 to -259	RAD53
tacgcgt	+	-493 to -487	RNR1
aacgcgt	-	-486 to -492	RNR1
aacgcgt	+	-443 to -437	RNR1
tacgcgt	-	-436 to -442	RNR1
aacgcgt	+	-372 to -366	RNR1
gacgcgt	-	-365 to -371	RNR1
gacgcgt	+	-307 to -301	RNR1
tacgcgt	-	-300 to -306	RNR1
ttcgcgt	+	-294 to -288	RSR1
gacgcga	-	-287 to -293	RSR1
aacgcga	+	-259 to -253	RSR1
ttcgcgt	-	-252 to -258	RSR1
gtcgcgt	+	-272 to -266	SPT21
aacgcga	-	-265 to -271	SPT21
aacgcgt	+	-235 to -229	SPT21
gacgcgt	-	-228 to -234	SPT21
gtcgcgt	+	-230 to -224	SPT21
aacgcga	-	-223 to -229	SPT21
gacgcga	+	-385 to -379	SRO4
ttcgcgt	-	-378 to -384	SRO4
aacgcgt	+	-366 to -360	SRO4
gacgcgt	-	-359 to -365	SRO4
ttcgcgt	+	-342 to -336	SRO4
gacgcga	-	-335 to -341	SRO4
tacgcga	+	-311 to -305	STB1
ttcgcgt	-	-119 to -125	STB1
gacgcga	+	-309 to -303	SWE1
ttcgcgt	-	-302 to -308	SWE1
gacgcga	+	-262 to -256	SWE1
gtcgcgt	-	-255 to -261	SWE1
gacgcga	+	-257 to -251	SWE1
ttcgcgt	-	-250 to -256	SWE1
gtcgcga	+	-273 to -267	YGR221C
ttcgcga	-	-266 to -272	YGR221C
ttcgcgt	+	-238 to -232	YGR221C
aacgcga	-	-231 to -237	YGR221C
gtcgcgt	+	-177 to -171	YGR221C
tacgcga	-	-170 to -176	YGR221C
aacgcga	+	-229 to -223	YLR183C
ttcgcgt	-	-222 to -228	YLR183C
gacgcga	+	-402 to -396	YNL300W
ttcgcgt	-	-395 to -401	YNL300W
ttcgcgt	+	-394 to -388	YOL007C
aacgcga	-	-387 to -393	YOL007C
atcgcga	+	-364 to -358	YOL007C
ttcgcga	-	-357 to -363	YOL007C
aacgcgt	+	-498 to -492	YOX1
tacgcgt	-	-491 to -497	YOX1
gacgcga	+	-437 to -431	YOX1
gtcgcgt	-	-430 to -436	YOX1
aacgcga	+	-232 to -226	YOX1
ttcgcgt	-	-225 to -231	YOX1
----------------------------------------------------------------------------------------------------
Detailed analysis of consensus sequence #2: acgcnnaaa:
Only + strand used to compute Sig Value of 30.5152.
PWM:
a	14	0	0	0	1	10	14	14	14
c	0	14	0	14	3	0	0	0	0
g	0	0	14	0	10	0	0	0	0
t	0	0	0	0	0	4	0	0	0
Sequence	Strand	Location	Gene
acgcgtaaa	+	-259 to -251	RAD53
acgcgtaaa	+	-442 to -434	RNR1
acgcgtaaa	+	-306 to -298	RNR1
acgcaaaaa	+	-415 to -407	SRO4
acgcgaaaa	+	-384 to -376	SRO4
acgcgaaaa	+	-125 to -117	STB1
acgcgaaaa	+	-308 to -300	SWE1
acgcgaaaa	+	-256 to -248	SWE1
acgccaaaa	+	-236 to -228	YLR183C
acgcgaaaa	+	-228 to -220	YLR183C
acgccaaaa	+	-569 to -561	YML133C
acgccaaaa	+	-467 to -459	YNL300W
acgcgaaaa	+	-401 to -393	YNL300W
acgcgtaaa	+	-497 to -489	YOX1
----------------------------------------------------------------------------------------------------
Detailed analysis of consensus sequence #3: aaannnnnnnnnnacgcgt:
Both strands used to compute Sig Value of 22.4478.
PWM:
a	7	7	7	1	2	1	2	5	3	2	3	5	4	7	0	0	0	0	0
c	0	0	0	2	0	3	1	1	0	0	1	1	0	0	7	0	7	0	0
g	0	0	0	1	3	1	1	1	3	2	1	0	1	0	0	7	0	7	0
t	0	0	0	3	2	2	3	0	1	3	2	1	2	0	0	0	0	0	7
Sequence	Strand	Location	Gene
aaatagcagttttacgcgt	+	-416 to -398	CLB6
aaacgcgaagaatacgcgt	-	-359 to -377	CLB6
aaatgttcttcaaacgcgt	+	-385 to -367	MCD1
aaactctggtgagacgcgt	-	-181 to -199	POL12
aaattctaagtaaacgcgt	+	-384 to -366	RNR1
aaaggtaaaaaaaacgcgt	+	-247 to -229	SPT21
aaaaaaaagaacaacgcgt	+	-378 to -360	SRO4
----------------------------------------------------------------------------------------------------
Detailed analysis of consensus sequence #4: aaaacgcnnaaac:
Both strands used to compute Sig Value of 14.9371.
PWM:
a	5	5	5	5	0	0	0	0	2	5	5	5	0
c	0	0	0	0	5	0	5	1	0	0	0	0	5
g	0	0	0	0	0	5	0	4	0	0	0	0	0
t	0	0	0	0	0	0	0	0	3	0	0	0	0
Sequence	Strand	Location	Gene
aaaacgcgtaaac	-	-484 to -496	RNR1
aaaacgcgtaaac	+	-445 to -433	RNR1
aaaacgccaaaac	+	-239 to -227	YLR183C
aaaacgcgaaaac	-	-385 to -397	YOL007C
aaaacgcgtaaac	+	-500 to -488	YOX1
----------------------------------------------------------------------------------------------------
Detailed analysis of consensus sequence #5: aaannnnnnnncgcg:
Both strands used to compute Sig Value of 12.1918.
PWM:
a	9	9	9	6	4	5	4	5	3	4	5	0	0	0	0
c	0	0	0	1	0	1	2	1	3	1	0	9	0	9	0
g	0	0	0	1	3	1	0	2	1	2	0	0	9	0	9
t	0	0	0	1	2	2	3	1	2	2	4	0	0	0	0
Sequence	Strand	Location	Gene
aaagattagctcgcg	-	-315 to -329	BNI4
aaattttcaaacgcg	-	-319 to -333	MCD1
aaaaaaaattacgcg	-	-207 to -221	POL12
aaaagaaaaaacgcg	+	-452 to -438	RNR1
aaaaaacgcgtcgcg	+	-239 to -225	SPT21
aaaaagaacaacgcg	+	-375 to -361	SRO4
aaaatatttttcgcg	-	-293 to -307	SWE1
aaacgccaaaacgcg	+	-238 to -224	YLR183C
aaaagaagcgtcgcg	-	-421 to -435	YOX1
----------------------------------------------------------------------------------------------------
Detailed analysis of consensus sequence #6: ccanngaa:
Only + strand used to compute Sig Value of 10.4113.
PWM:
a	0	0	18	5	6	0	18	18
c	18	18	0	3	2	0	0	0
g	0	0	0	1	6	18	0	0
t	0	0	0	9	4	0	0	0
Sequence	Strand	Location	Gene
ccagcgaa	+	-723 to -716	MCD1
ccatagaa	+	-677 to -670	RNR1
ccattgaa	+	-148 to -141	RNR1
ccaacgaa	+	-38 to -31	RNR1
ccaaggaa	+	-798 to -791	RSR1
ccactgaa	+	-115 to -108	RSR1
ccattgaa	+	-193 to -186	SPT21
ccatagaa	+	-557 to -550	YGR221C
ccatggaa	+	-423 to -416	YGR221C
ccattgaa	+	-370 to -363	YGR221C
ccaaggaa	+	-676 to -669	YML133C
ccatggaa	+	-336 to -329	YML133C
ccacagaa	+	-617 to -610	YNL300W
ccaaggaa	+	-581 to -574	YNL300W
ccatagaa	+	-94 to -87	YNL300W
ccatagaa	+	-745 to -738	YOL007C
ccaaggaa	+	-709 to -702	YOX1
ccacagaa	+	-73 to -66	YOX1
----------------------------------------------------------------------------------------------------
Detailed analysis of consensus sequence #7: aaannnnnnacgcg:
Both strands used to compute Sig Value of 8.9683.
PWM:
a	6	6	6	3	4	5	4	3	4	6	0	0	0	0
c	0	0	0	1	0	0	1	1	0	0	6	0	6	0
g	0	0	0	2	1	0	1	0	1	0	0	6	0	6
t	0	0	0	0	1	1	0	2	1	0	0	0	0	0
Sequence	Strand	Location	Gene
aaaaaaaaaacgcg	-	-352 to -365	CLB6
aaaaaaattacgcg	-	-208 to -221	POL12
aaagaaaaaacgcg	+	-451 to -438	RNR1
aaaagaacaacgcg	+	-374 to -361	SRO4
aaagaagtgacgcg	+	-410 to -397	YNL300W
aaacttcaaacgcg	+	-240 to -227	YOX1
----------------------------------------------------------------------------------------------------
Detailed analysis of consensus sequence #8: cgcgtnnnnnnaga:
Only + strand used to compute Sig Value of 8.3553.
PWM:
a	0	0	0	0	0	0	1	0	1	1	1	4	0	4
c	4	0	4	0	0	4	1	3	1	1	1	0	0	0
g	0	4	0	4	0	0	1	1	1	1	1	0	4	0
t	0	0	0	0	4	0	1	0	1	1	1	0	0	0
Sequence	Strand	Location	Gene
cgcgtcagcggaga	+	-302 to -289	BNI4
cgcgtccctaaaga	+	-437 to -424	CLB6
cgcgtctcaccaga	+	-198 to -185	POL12
cgcgtcgcgttaga	+	-233 to -220	SPT21
----------------------------------------------------------------------------------------------------
Detailed analysis of consensus sequence #9: gaaaaa:
Only + strand used to compute Sig Value of 7.5791.
PWM:
a	0	34	34	34	34	34
c	0	0	0	0	0	0
g	34	0	0	0	0	0
t	0	0	0	0	0	0
Sequence	Strand	Location	Gene
gaaaaa	+	-481 to -476	BNI4
gaaaaa	+	-465 to -460	BNI4
gaaaaa	+	-249 to -244	BNI4
gaaaaa	+	-741 to -736	MCD1
gaaaaa	+	-463 to -458	MCD1
gaaaaa	+	-354 to -349	MCD1
gaaaaa	+	-772 to -767	POL12
gaaaaa	+	-13 to -8	POL12
gaaaaa	+	-578 to -573	RAD53
gaaaaa	+	-243 to -238	RAD53
gaaaaa	+	-448 to -443	RNR1
gaaaaa	+	-487 to -482	RSR1
gaaaaa	+	-243 to -238	RSR1
gaaaaa	+	-211 to -206	RSR1
gaaaaa	+	-205 to -200	RSR1
gaaaaa	+	-178 to -173	RSR1
gaaaaa	+	-424 to -419	SPT21
gaaaaa	+	-367 to -362	SPT21
gaaaaa	+	-290 to -285	SPT21
gaaaaa	+	-221 to -216	SPT21
gaaaaa	+	-380 to -375	SRO4
gaaaaa	+	-72 to -67	SRO4
gaaaaa	+	-111 to -106	STB1
gaaaaa	+	-720 to -715	SWE1
gaaaaa	+	-695 to -690	SWE1
gaaaaa	+	-304 to -299	SWE1
gaaaaa	+	-252 to -247	SWE1
gaaaaa	+	-268 to -263	YGR221C
gaaaaa	+	-224 to -219	YLR183C
gaaaaa	+	-427 to -422	YNL300W
gaaaaa	+	-761 to -756	YOL007C
gaaaaa	+	-359 to -354	YOL007C
gaaaaa	+	-180 to -175	YOL007C
gaaaaa	+	-174 to -169	YOL007C
----------------------------------------------------------------------------------------------------
Detailed analysis of consensus sequence #10: tttnngcgt:
Only + strand used to compute Sig Value of 6.3269.
PWM:
a	0	0	0	2	1	0	0	0	0
c	0	0	0	2	4	0	7	0	0
g	0	0	0	0	1	7	0	7	0
t	7	7	7	3	1	0	0	0	7
Sequence	Strand	Location	Gene
tttacgcgt	+	-406 to -398	CLB6
ttttcgcgt	+	-337 to -329	MCD1
tttcagcgt	+	-433 to -425	RAD53
tttacgcgt	+	-495 to -487	RNR1
ttttggcgt	+	-265 to -257	YNL300W
ttttcgcgt	+	-396 to -388	YOL007C
tttctgcgt	+	-387 to -379	YOL007C
----------------------------------------------------------------------------------------------------
Detailed analysis of consensus sequence #11: gtaac:
Both strands used to compute Sig Value of 6.2403.
PWM:
a	0	0	30	30	0
c	0	0	0	0	30
g	30	0	0	0	0
t	0	30	0	0	0
Sequence	Strand	Location	Gene
gtaac	+	-412 to -408	BNI4
gtaac	-	-504 to -508	CLB6
gtaac	-	-551 to -555	POL12
gtaac	-	-655 to -659	RAD53
gtaac	-	-156 to -160	RAD53
gtaac	-	-17 to -21	RAD53
gtaac	-	-677 to -681	RNR1
gtaac	-	-595 to -599	RNR1
gtaac	-	-405 to -409	RNR1
gtaac	-	-706 to -710	RSR1
gtaac	+	-580 to -576	RSR1
gtaac	+	-89 to -85	RSR1
gtaac	-	-592 to -596	SRO4
gtaac	+	-484 to -480	SRO4
gtaac	+	-595 to -591	STB1
gtaac	-	-463 to -467	STB1
gtaac	-	-37 to -41	STB1
gtaac	-	-749 to -753	SWE1
gtaac	-	-529 to -533	YGR221C
gtaac	+	-54 to -50	YGR221C
gtaac	+	-782 to -778	YML133C
gtaac	+	-668 to -664	YML133C
gtaac	+	-723 to -719	YNL300W
gtaac	-	-694 to -698	YNL300W
gtaac	-	-646 to -650	YOL007C
gtaac	-	-564 to -568	YOL007C
gtaac	-	-536 to -540	YOL007C
gtaac	+	-11 to -7	YOL007C
gtaac	+	-757 to -753	YOX1
gtaac	+	-58 to -54	YOX1
----------------------------------------------------------------------------------------------------
Detailed analysis of consensus sequence #12: acgcgnnaaaa:
Only + strand used to compute Sig Value of 6.2129.
PWM:
a	4	0	0	0	0	3	4	4	4	4	4
c	0	4	0	4	0	0	0	0	0	0	0
g	0	0	4	0	4	0	0	0	0	0	0
t	0	0	0	0	0	1	0	0	0	0	0
Sequence	Strand	Location	Gene
acgcgtaaaaa	+	-306 to -296	RNR1
acgcgaaaaaa	+	-384 to -374	SRO4
acgcgaaaaaa	+	-256 to -246	SWE1
acgcgaaaaaa	+	-228 to -218	YLR183C
----------------------------------------------------------------------------------------------------
Detailed analysis of consensus sequence #13: aactnnnnacg:
Both strands used to compute Sig Value of 4.5997.
PWM:
a	8	8	0	0	3	3	3	4	8	0	0
c	0	0	8	0	2	2	3	1	0	8	0
g	0	0	0	0	0	2	0	1	0	0	8
t	0	0	0	8	3	1	2	2	0	0	0
Sequence	Strand	Location	Gene
aactaaaaacg	+	-673 to -663	BNI4
aactacctacg	-	-241 to -251	RNR1
aactcaccacg	-	-142 to -152	SPT21
aactctcgacg	-	-594 to -604	SRO4
aacttataacg	+	-611 to -601	YGR221C
aacttgatacg	+	-666 to -656	YML133C
aactagtaacg	+	-16 to -6	YOL007C
aacttcaaacg	+	-239 to -229	YOX1
----------------------------------------------------------------------------------------------------
Detailed analysis of consensus sequence #14: cgannnnnnnnngtct:
Only + strand used to compute Sig Value of 3.8365.
PWM:
a	0	0	5	2	4	2	3	1	1	2	1	1	0	0	0	0
c	5	0	0	1	0	2	1	1	0	1	1	2	0	0	5	0
g	0	5	0	1	0	1	0	3	1	1	1	0	5	0	0	0
t	0	0	0	1	1	0	1	0	3	1	2	2	0	5	0	5
Sequence	Strand	Location	Gene
cgagaaaatcgcgtct	+	-286 to -271	MCD1
cgaatctgggatgtct	+	-677 to -662	STB1
cgaaagagaatagtct	+	-347 to -332	YLR183C
cgacaacgttttgtct	+	-331 to -316	YLR183C
cgatacactaccgtct	+	-567 to -552	YOX1
----------------------------------------------------------------------------------------------------
Detailed analysis of consensus sequence #15: gaannnnnnngta:
Only + strand used to compute Sig Value of 3.4078.
PWM:
a	0	15	15	9	8	7	3	6	5	4	0	0	15
c	0	0	0	1	2	2	4	2	5	5	0	0	0
g	15	0	0	2	3	2	5	3	3	4	15	0	0
t	0	0	0	3	2	4	3	4	2	2	0	15	0
Sequence	Strand	Location	Gene
gaatagcgtggta	+	-236 to -224	POL12
gaatgatactgta	+	-521 to -509	RAD53
gaaaaggacggta	+	-117 to -105	RAD53
gaaatatttcgta	+	-525 to -513	RNR1
gaaaaaacgcgta	+	-448 to -436	RNR1
gaaattctaagta	+	-385 to -373	RNR1
gaaaataaccgta	+	-793 to -781	RSR1
gaaacagactgta	+	-357 to -345	RSR1
gaatacccgagta	+	-556 to -544	SPT21
gaaagaaggagta	+	-62 to -50	STB1
gaaggagtacgta	+	-58 to -46	STB1
gaagctttaagta	+	-331 to -319	YGR221C
gaaaacgaacgta	+	-325 to -313	YML133C
gaaaatgacggta	+	-397 to -385	YNL300W
gaacaacgaggta	+	-68 to -56	YOX1
----------------------------------------------------------------------------------------------------
Detailed analysis of consensus sequence #16: aaaannnnnnnnnnncgt:
Both strands used to compute Sig Value of 2.9732.
PWM:
a	14	14	14	14	9	9	5	6	4	5	4	6	4	5	3	0	0	0
c	0	0	0	0	2	0	2	1	3	3	6	1	1	6	2	14	0	0
g	0	0	0	0	1	2	1	3	1	3	1	3	1	1	6	0	14	0
t	0	0	0	0	2	3	6	4	6	3	3	4	8	2	3	0	0	14
Sequence	Strand	Location	Gene
aaaaaatgaaaaaaacgt	+	-748 to -731	MCD1
aaaaaatttccatatcgt	-	-279 to -296	RNR1
aaaatttatgtgtatcgt	-	-489 to -506	RSR1
aaaaaagaaccattgcgt	+	-176 to -159	RSR1
aaaaagtacactgctcgt	+	-458 to -441	SPT21
aaaaaaaacgcgtcgcgt	+	-241 to -224	SPT21
aaaaaaagaacaacgcgt	+	-377 to -360	SRO4
aaaagttctatgacgcgt	-	-348 to -365	SRO4
aaaacactttaaagccgt	+	-786 to -769	SWE1
aaaaaatatttttcgcgt	-	-291 to -308	SWE1
aaaaaaatgggaccacgt	-	-763 to -780	YNL300W
aaaaaaagtaattagcgt	+	-357 to -340	YOL007C
aaaattcactctttacgt	+	-642 to -625	YOX1
aaaacgatacactaccgt	+	-571 to -554	YOX1
----------------------------------------------------------------------------------------------------
Detailed analysis of consensus sequence #17: aaannnnnnnnncgt:
Both strands used to compute Sig Value of 2.8968.
PWM:
a	22	22	22	12	12	11	9	8	9	5	8	5	0	0	0
c	0	0	0	2	2	3	5	7	2	3	9	4	22	0	0
g	0	0	0	5	5	2	5	3	3	6	1	10	0	22	0
t	0	0	0	3	3	6	3	4	8	8	4	3	0	0	22
Sequence	Strand	Location	Gene
aaaaacgctgctcgt	-	-37 to -51	BNI4
aaatgaaaaaaacgt	+	-745 to -731	MCD1
aaacgccatcatcgt	-	-723 to -737	POL12
aaaaaaattacgcgt	-	-208 to -222	POL12
aaaaatcatcaccgt	+	-242 to -228	RAD53
aaagaaaaaacgcgt	+	-451 to -437	RNR1
aaatttccatatcgt	-	-282 to -296	RNR1
aaagaaccattgcgt	+	-173 to -159	RSR1
aaaacttcttggcgt	-	-132 to -146	RSR1
aaaatattagaacgt	-	-49 to -63	RSR1
aaaaaacgcgaccgt	-	-261 to -275	SPT21
aaaaacgcgtcgcgt	+	-238 to -224	SPT21
aaaagaacaacgcgt	+	-374 to -360	SRO4
aaagaaggagtacgt	+	-61 to -47	STB1
aaatatttttcgcgt	-	-294 to -308	SWE1
aaaaaaaaatcccgt	+	-223 to -209	YLR183C
aaaacgaacgtacgt	+	-324 to -310	YML133C
aaaatgggaccacgt	-	-766 to -780	YNL300W
aaacgtattgtccgt	+	-524 to -510	YOL007C
aaaagtaattagcgt	+	-354 to -340	YOL007C
aaagaagcgtcgcgt	-	-422 to -436	YOX1
aaagaaaagaagcgt	-	-417 to -431	YOX1
----------------------------------------------------------------------------------------------------
Detailed analysis of consensus sequence #18: acgcnnnnnnnncgc:
Both strands used to compute Sig Value of 2.8812.
PWM:
a	5	0	0	0	1	1	3	1	3	1	0	2	0	0	0
c	0	5	0	5	0	0	2	0	1	3	1	0	5	0	5
g	0	0	5	0	3	0	0	2	0	1	0	1	0	5	0
t	0	0	0	0	1	4	0	2	1	0	4	2	0	0	0
Sequence	Strand	Location	Gene
acgcgtattcttcgc	+	-377 to -363	CLB6
acgcgaagaatacgc	-	-361 to -375	CLB6
acgcgtctaccacgc	-	-217 to -231	POL12
acgcttagcctgcgc	-	-439 to -453	YML133C
acgcatcaagttcgc	+	-671 to -657	YOL007C
----------------------------------------------------------------------------------------------------
Detailed analysis of consensus sequence #19: gtannnnnngcg:
Only + strand used to compute Sig Value of 2.8661.
PWM:
a	0	0	8	1	1	2	3	4	4	0	0	0
c	0	0	0	3	1	3	0	1	2	0	8	0
g	8	0	0	2	5	2	2	2	2	8	0	8
t	0	8	0	2	1	1	3	1	0	0	0	0
Sequence	Strand	Location	Gene
gtacgagcagcg	+	-53 to -42	BNI4
gtattcttcgcg	+	-373 to -362	CLB6
gtagcgtacgcg	+	-317 to -306	STB1
gtacgcgaggcg	+	-312 to -301	STB1
gtacgtagagcg	+	-52 to -41	STB1
gtataaaaagcg	+	-773 to -762	YGR221C
gtaaggagggcg	+	-479 to -468	YGR221C
gtaggctaagcg	+	-462 to -451	YML133C
----------------------------------------------------------------------------------------------------
Detailed analysis of consensus sequence #20: taannnnnnncgt:
Only + strand used to compute Sig Value of 2.4132.
PWM:
a	0	10	10	4	4	4	2	6	3	1	0	0	0
c	0	0	0	4	1	2	4	2	2	3	10	0	0
g	0	0	0	1	2	1	1	1	2	4	0	10	0
t	10	0	0	1	3	3	3	1	3	2	0	0	10
Sequence	Strand	Location	Gene
taactacaaccgt	+	-411 to -399	BNI4
taaacaaaggcgt	+	-692 to -680	RNR1
taagtaaacgcgt	+	-378 to -366	RNR1
taaaagcaggcgt	+	-436 to -424	RSR1
taacatcatccgt	+	-529 to -517	SRO4
taatacccatcgt	+	-267 to -255	SRO4
taaagctgtccgt	+	-544 to -532	YGR221C
taaagtttcgcgt	+	-244 to -232	YGR221C
taacttgatacgt	+	-667 to -655	YML133C
taacaatcatcgt	+	-521 to -509	YOX1
----------------------------------------------------------------------------------------------------
Detailed analysis of consensus sequence #21: agannnnnngcg:
Both strands used to compute Sig Value of 2.2317.
PWM:
a	11	0	11	6	3	4	3	4	2	0	0	0
c	0	0	0	1	3	2	0	1	4	0	11	0
g	0	11	0	0	3	2	4	2	4	11	0	11
t	0	0	0	4	2	3	4	4	1	0	0	0
Sequence	Strand	Location	Gene
agattggaggcg	-	-549 to -560	BNI4
agacaatgggcg	+	-447 to -436	CLB6
agaaaaaacgcg	+	-449 to -438	RNR1
agaaccattgcg	+	-171 to -160	RSR1
agaacttcagcg	-	-542 to -553	SRO4
agatgttgggcg	-	-291 to -302	STB1
agatcaatggcg	+	-668 to -657	YGR221C
agaagtgacgcg	+	-408 to -397	YNL300W
agaagcgtcgcg	-	-424 to -435	YOX1
agaaaagaagcg	-	-419 to -430	YOX1
agattgttcgcg	-	-219 to -230	YOX1
----------------------------------------------------------------------------------------------------
Detailed analysis of consensus sequence #22: aacnnnnaac:
Both strands used to compute Sig Value of 1.9845.
PWM:
a	22	22	0	5	8	6	7	22	22	0
c	0	0	22	2	3	5	6	0	0	22
g	0	0	0	8	5	6	5	0	0	0
t	0	0	0	7	6	5	4	0	0	0
Sequence	Strand	Location	Gene
aactaaaaac	+	-673 to -664	BNI4
aacgaacaac	-	-780 to -789	CLB6
aacgaccaac	+	-385 to -376	CLB6
aacaaataac	+	-312 to -303	MCD1
aacacgaaac	-	-234 to -243	RNR1
aacctccaac	+	-226 to -217	RNR1
aactctaaac	-	-176 to -185	RNR1
aacgaacaac	+	-36 to -27	RNR1
aacgtgaaac	+	-760 to -751	RSR1
aacgaggaac	-	-708 to -717	RSR1
aactgccaac	+	-749 to -740	SRO4
aacggagaac	-	-618 to -627	STB1
aacatttaac	-	-736 to -745	YGR221C
aacttataac	+	-611 to -602	YGR221C
aacgcgaaac	-	-231 to -240	YGR221C
aacatcgaac	-	-190 to -199	YGR221C
aactgtgaac	-	-683 to -692	YLR183C
aacaatcaac	+	-45 to -36	YML133C
aaccgtaaac	-	-555 to -564	YNL300W
aactagtaac	+	-16 to -7	YOL007C
aacggggaac	+	-379 to -370	YOX1
aacttcaaac	+	-239 to -230	YOX1
----------------------------------------------------------------------------------------------------
Detailed analysis of consensus sequence #23: gaannnnccaa:
Both strands used to compute Sig Value of 1.9240.
PWM:
a	0	12	12	6	4	3	4	0	0	12	12
c	0	0	0	0	3	5	1	12	12	0	0
g	12	0	0	6	5	3	4	0	0	0	0
t	0	0	0	0	0	1	3	0	0	0	0
Sequence	Strand	Location	Gene
gaaggacccaa	+	-799 to -789	BNI4
gaaacaaccaa	-	-276 to -286	CLB6
gaaacctccaa	+	-228 to -218	RNR1
gaagggtccaa	-	-762 to -772	RSR1
gaaaggaccaa	+	-352 to -342	SPT21
gaaggaaccaa	+	-83 to -73	STB1
gaaaacgccaa	+	-240 to -230	YLR183C
gaaaagaccaa	-	-479 to -489	YML133C
gaaagcgccaa	+	-576 to -566	YNL300W
gaagacgccaa	-	-253 to -263	YNL300W
gaagactccaa	+	-716 to -706	YOX1
gaagctgccaa	+	-695 to -685	YOX1
----------------------------------------------------------------------------------------------------
Detailed analysis of consensus sequence #24: aaannnnnaac:
Both strands used to compute Sig Value of 1.7002.
PWM:
a	44	44	44	18	18	25	22	18	44	44	0
c	0	0	0	12	4	7	4	9	0	0	44
g	0	0	0	6	9	5	9	5	0	0	0
t	0	0	0	8	13	7	9	12	0	0	0
Sequence	Strand	Location	Gene
aaagattcaac	+	-784 to -774	BNI4
aaatttaaaac	-	-734 to -744	BNI4
aaactaaaaac	+	-674 to -664	BNI4
aaagtcaaaac	-	-125 to -135	BNI4
aaataaacaac	+	-122 to -112	BNI4
aaacgaacaac	-	-779 to -789	CLB6
aaaaaaaaaac	-	-566 to -576	CLB6
aaaaaaagaac	-	-547 to -557	CLB6
aaaaaaaaaac	-	-352 to -362	CLB6
aaaaacttaac	-	-169 to -179	CLB6
aaacaaataac	+	-313 to -303	MCD1
aaatccataac	+	-74 to -64	MCD1
aaaatcctaac	-	-702 to -712	RAD53
aaaacaaaaac	+	-575 to -565	RAD53
aaaatggtaac	-	-150 to -160	RAD53
aaataattaac	-	-544 to -554	RNR1
aaagaaaaaac	+	-451 to -441	RNR1
aaacacgaaac	-	-233 to -243	RNR1
aaacctccaac	+	-227 to -217	RNR1
aaactctaaac	-	-175 to -185	RNR1
aaacgtgaaac	+	-761 to -751	RSR1
aaaaaaacaac	+	-486 to -476	RSR1
aaaaaaagaac	+	-177 to -167	RSR1
aaaatactaac	-	-673 to -683	SPT21
aaaggaaaaac	+	-294 to -284	SPT21
aaataataaac	+	-459 to -449	SRO4
aaaaaaagaac	+	-377 to -367	SRO4
aaaagaacaac	+	-374 to -364	SRO4
aaaatagtaac	-	-31 to -41	STB1
aaaggatcaac	-	-758 to -768	SWE1
aaaagtgtaac	-	-743 to -753	SWE1
aaaaaagaaac	-	-330 to -340	SWE1
aaatcaacaac	+	-215 to -205	SWE1
aaacatttaac	-	-735 to -745	YGR221C
aaaagataaac	-	-458 to -468	YGR221C
aaactgtgaac	-	-682 to -692	YLR183C
aaaaaaaaaac	-	-248 to -258	YLR183C
aaattgaaaac	+	-330 to -320	YML133C
aaaagcataac	+	-53 to -43	YML133C
aaattaacaac	+	-479 to -469	YNL300W
aaactagtaac	+	-17 to -7	YOL007C
aaacggggaac	+	-380 to -370	YOX1
aaagaggaaac	-	-335 to -345	YOX1
aaacttcaaac	+	-240 to -230	YOX1
----------------------------------------------------------------------------------------------------
Detailed analysis of consensus sequence #25: cattnnnnnnnnaac:
Both strands used to compute Sig Value of 1.6893.
PWM:
a	0	11	0	0	1	2	2	7	3	1	4	6	11	11	0
c	11	0	0	0	4	2	5	1	2	4	1	0	0	0	11
g	0	0	0	0	3	1	1	1	1	4	3	2	0	0	0
t	0	0	11	11	3	6	3	2	5	2	3	3	0	0	0
Sequence	Strand	Location	Gene
cattatataataaac	-	-354 to -368	MCD1
cattgtcacgagaac	+	-113 to -99	MCD1
cattctcaccgaaac	-	-712 to -726	POL12
cattcttaggcaaac	-	-276 to -290	POL12
catttctatggtaac	-	-667 to -681	RNR1
cattgacttggtaac	-	-585 to -599	RNR1
catttttcttttaac	+	-290 to -276	SWE1
catttgagactaaac	+	-225 to -211	YGR221C
cattgagaataaaac	-	-671 to -685	YLR183C
cattctcatcaaaac	-	-153 to -167	YLR183C
cattcccatcagaac	-	-543 to -557	YNL300W
----------------------------------------------------------------------------------------------------
Detailed analysis of consensus sequence #26: aaaannnnnnnacca:
Both strands used to compute Sig Value of 1.6606.
PWM:
a	9	9	9	9	3	2	4	3	5	4	4	9	0	0	9
c	0	0	0	0	1	1	2	2	0	2	0	0	9	9	0
g	0	0	0	0	1	2	0	1	2	2	2	0	0	0	0
t	0	0	0	0	4	4	3	3	2	1	3	0	0	0	0
Sequence	Strand	Location	Gene
aaaaatttaaaacca	-	-732 to -746	BNI4
aaaatttaacgacca	+	-392 to -378	CLB6
aaaattataatacca	+	-763 to -749	RNR1
aaaatctcgttacca	+	-607 to -593	RNR1
aaaattactctacca	+	-103 to -89	RNR1
aaaaggcaagaacca	-	-582 to -596	YGR221C
aaaaaaaaaaaacca	-	-246 to -260	YLR183C
aaaaaaatgggacca	-	-763 to -777	YNL300W
aaaacgcgtaaacca	+	-500 to -486	YOX1
----------------------------------------------------------------------------------------------------
Detailed analysis of consensus sequence #27: cctnnnnnnnnnnnaca:
Both strands used to compute Sig Value of 1.3346.
PWM:
a	0	0	0	1	3	3	6	5	5	6	8	5	5	8	15	0	15
c	15	15	0	6	2	2	4	2	1	3	0	3	3	3	0	15	0
g	0	0	0	4	3	3	3	3	2	1	4	1	2	0	0	0	0
t	0	0	15	4	7	7	2	5	7	5	3	6	5	4	0	0	0
Sequence	Strand	Location	Gene
cctcataatataacaca	+	-654 to -638	BNI4
cctgggaaacttataca	-	-373 to -389	BNI4
cctttttcttattaaca	+	-167 to -151	CLB6
cctcttaaataaaaaca	+	-415 to -399	MCD1
cctaccatttgccaaca	+	-477 to -461	POL12
cctgtgcagaaagaaca	-	-771 to -787	RAD53
ccttttgttctatcaca	+	-732 to -716	RAD53
cctcgaggttattaaca	-	-608 to -624	SPT21
cctcacagatgccaaca	+	-445 to -429	SWE1
cctttacttaatacaca	-	-165 to -181	SWE1
cctcttaaaagtaaaca	+	-613 to -597	YLR183C
cctgcgcttagcctaca	-	-447 to -463	YML133C
cctcttcgaaattaaca	+	-487 to -471	YNL300W
ccttattcggaagtaca	-	-290 to -306	YNL300W
cctggagtccagttaca	-	-742 to -758	YOX1
----------------------------------------------------------------------------------------------------
Detailed analysis of consensus sequence #28: ggannnnngtc:
Only + strand used to compute Sig Value of 0.1279.
PWM:
a	0	0	7	4	2	1	3	3	0	0	0
c	0	0	0	0	1	2	0	2	0	0	7
g	7	7	0	3	3	3	2	1	7	0	0
t	0	0	0	0	1	1	2	1	0	7	0
Sequence	Strand	Location	Gene
ggagacgcgtc	+	-293 to -283	BNI4
ggagcaaagtc	+	-508 to -498	SPT21
ggaaagaagtc	+	-795 to -785	SRO4
ggagggaggtc	+	-657 to -647	YGR221C
ggaagtttgtc	+	-603 to -593	YML133C
ggaatctagtc	+	-536 to -526	YNL300W
ggaagggcgtc	+	-333 to -323	YOX1
----------------------------------------------------------------------------------------------------
Detailed analysis of consensus sequence #29: actnngca:
Both strands used to compute Sig Value of 0.0779.
PWM:
a	14	0	0	2	5	0	0	14
c	0	14	0	2	2	0	14	0
g	0	0	0	5	1	14	0	0
t	0	0	14	5	6	0	0	0
Sequence	Strand	Location	Gene
actttgca	+	-129 to -122	BNI4
actgagca	+	-321 to -314	POL12
actttgca	+	-544 to -537	STB1
actttgca	+	-263 to -256	STB1
actctgca	+	-662 to -655	SWE1
acttggca	+	-626 to -619	SWE1
actgcgca	-	-99 to -106	SWE1
actacgca	-	-42 to -49	SWE1
actgagca	-	-772 to -779	YGR221C
acttagca	-	-768 to -775	YLR183C
actaagca	+	-364 to -357	YML133C
actgtgca	+	-344 to -337	YML133C
actgagca	-	-451 to -458	YOL007C
actctgca	-	-664 to -671	YOX1
