# Supplementary material for: Identifying functional relationships within sets of co-expressed genes by combining upstream regulatory motif analysis and gene expression information
Source: BMC Genomics. 2010 Nov 2;11(Suppl 2):S8. doi: 10.1186/1471-2164-11-S2-S8 (PMC2975146; doi:10.1186/1471-2164-11-S2-S8)
Supplement: Additional file 6 — G1-CLN2 cluster B. SCOPE output for the genes from G1-CLN2 cluster B. [file 1471-2164-11-S2-S8-S6.txt]

Species name: Saccharomyces cerevisiae
Results from running BEAM, PRISM, SPACER on Saccharomyces cerevisiae (fixed 800) with list of gene identifiers:
Sequences for genes: RFA1;YBR070C;POL30;YCL060C;YCL024W;ASF2;CDC9;YDL010W;MSH6;SMC1;YFR027W;SPO16;YJL181W;SMC3;RAD27;PRI2;YLL022C;KIM2;CDC45;EST1;RHC18;CAC2;UNG1;RFA2;TOF1;RNH35;MSH2;YOL017W;CDC21;YPL267W;CLN2;YPL208W;CLB5;YPR174C;DPB2
>RFA1; upstream sequence, from -800 to -1, size 800
cttaaaatcatagaggtattagcaatgtcaatgaacaaagaagattcaattagctggtca
ttattgctagatttatcaagccgttgcaattcttcagctgtggttttatcattgattcta
ccgattttctttaattttgcaatgtgttcatcctttttgaactttctctgatattcaaat
gacttgttcaaacgatcgttgacaattttagatagtttggcgccccgctctaatgttatt
ccctccataatctcatctccctcttgtcttattaatttcacatcggcaagattgttcaaa
tgcagccacagcacatcttctaacataagcctcaaaggtaccgacaaaaatacattttgc
tgtgctgcagtaggcaaagttccagataacacaccacaaataccccatttccttagaagt
ttgatgtgatctatgtcaaatactagcggtggcataaaaacctcctcgccttttgccgtt
ctttttgatatatgttaatagctatgcgcgtaccaccttcttcagccatatacgaaagga
tctatgctaattgggtggatttcttatcgcatcactttcttattctctaactcttcttcg
ctgctcaataaaatatctctgcttggaaaaatgtcacgcgtaaaaattagacgaggcgac
aaaagacgcgtgaactaacataaaggtttacttgaacaaatgttatcactttaagttcta
cacgtaaaacaaaaactattcactcttcttattacggtaaaggcgaaaccagcaagaaga
ccagattatacttacaagag
>YBR070C; upstream sequence, from -800 to -1, size 800
tggagccatccgcagcttttcttcctttgcagcgtttgtttgcatgtgcctcatggccga
gtggtagtctttaagcagtgtttcgtccagtaacaagctgctcctttttaactttgactg
actagatgtgcttctcttattcgtaggagacaggaattgagaaggagctgtgccctcctc
ctttttctgcttcgtcttggagtgtccatggccaaattcgctagtcagcgagattagcga
acttttggatcctaaatgcatggattgtcttttcttggtgtctgcgtttgtgttagtgct
ggaatttttagagcgtcttagcattttacgtattttgtctttttgtgccgtcacaatata
tagttggtatgttctttatcgtcgtatatttctcgtgccgagcttgcgccttctttaaca
ataaaccaaacgaatattgaggcttctttataacagtttggcaaatagtcaagaatataa
tgagcagccaagcgcgaaattatgaattctattaatatccgcactagtgaattcgaatac
ttcctttacaggtcattttctcctattgctccaatttacactgctgtgctttttttttta
attacgcgcattaggtaattttacccctacgcgaaagttagtcgtaatttcgtgtttctt
tttttacgtgttctgtctgtccagaagcaaaaatgttcttagcgaagccatcctaatatt
tcatgtacaagggcccgcaataactgtaatcggcggtttattattgtatcaggaaagtcg
aaagaagtgacttgaagatc
>POL30; upstream sequence, from -800 to -1, size 800
ttcctttgtttatcatagcgcacgacaagagtactaactaattaacttagaacattaaca
tatataaaactagcgctatggccgcaactaaagaagcaaagcaaccaaaggaaccaaaga
agaggaccaccaggagaaagaaggatcctaacgcccctaagaggcggttgtcagcttata
tgttctttgctaatgaaaacagagacattgtccgttccgagaatcctgacgtaacttttg
gccaagtaggcagaatattgggtgagaggtggaaggccttaactgctgaagaaaagcaac
cctatgaatctaaggctcaagcagacaagaagagatacgaatctgaaaaggaattgtaca
atgctacacgtgcttgatctaacaactcaatgttctctacctcccatacaacgtactttt
gaaacttcagaaagaagttgagtaggttgcattatgtgttattattattactattatcat
tattttacttatatatccttcttttcttttatgtattctcttcctttttcgcacaactta
tgctgattcttcaatatctaattatttagcatttttcttctccatccgacgcaccaaaac
gcgaaacgcgtaactttttttttttggatttcaactgatagttttcgtactttgcttcct
ctggtacataaaattatatataagaaacacttttgctttagccttcctttctttccactt
gcacctttcactttcgccgtcctttttcactcacagcaacaagcagcaagcactaagtac
gcagtcaaaagagagaaaaa
>YCL060C; upstream sequence, from -800 to -1, size 800
tctaactaaatgttacattctagtacaaggtaacacagtaagtgccatgggtcccttcaa
gggcttgaaggaggtccgtcgagtagtagaagattgtatgaaaaatattcaccctatcta
tcatatcaaggaattaatgataaaaagagaattggcaaaaaggccagagttagccaatga
agattggtcaagattcttgcccatgtttaagaagaggaatgtggccagaaagaaacccaa
gaagatcagaaacgtcgaaaagaaggtctatactccatttcctcctgcccaattgcctag
aaaggttgatttggaaattgaaagtggtgagtatttcttaagcaagagagaaaagcaaat
gaagaaattaaatgagcaaaaggaaaagcaaatggaaagagaaatcgaaaggcaggaaga
gagagcaaaagatttcatagctccggaagaagaagcatacaagccaaaccaaaattagtt
tacaccgctacggaatccttcatatatgtctatatatatatagaaacacacacacatttc
gtttacttagatatgtttgtaaagtgaaagaaattcttactaggacaccaactctactgg
ctctcatatgcagagagatatacatcaatacttgaaattttccttatccttcttcgacgc
gtcatgaagagatagaatgcgtaaaacgcgtttgcttcaatagcatttcaaacacattat
gttggaaaaaaaccaagaacagacaaacaactaaggaagttcgttattcgcttttgaact
tatcaccaaatattttagtg
>YCL024W; upstream sequence, from -800 to -1, size 800
gaccgttatttagtgcgatggtgccactgggagtgccatcaacggcaaagttgcagcttt
ttgcagcagatcagtgccgcttagacggcaccctcaagcggcactgaagaacggcgcgct
tttttttttcttctattatgccggtcaaggaaaaaaagaaaccaaaaaaaaatgccgtgg
gaggcacggatgcaagatttctccaaagtccctttttagccgccgaggaaatgaggaaat
aaggggttagccgccgagtgaagccgccgaggtataaaagggagaatgcacaccttcgta
agaagattctatttgaaagagtgctaggtaaagtcatcaaaaggcttattgatataataa
ttgctttgcaaaatggaaaacaaatgactttgaaaatgggagaaaacaaaaattatatag
gtaatgttgagttcttgattttttttttgtttctgtccttgccacagctcttttcatgga
acattgggctctaggataatttttttatgttttctgttatgtttgccatggtaggttgag
gtaaaggcgctctttcagcaatgacgatttatgctaatatgttttccttaaaaggaaaac
atctcgttctttttttcgcgtgctgtgcaagaaaacgcgtaacgcagtcttagtaaaagg
gctctcttgaaaactacatgaaaactaaaaaagaagatgtaaatttggatacaacagcgt
agaatagcataatagagtgtgcaataaacgtgtataggcttgataatagtgctgacgtaa
attaccagaactactgcagt
>ASF2; upstream sequence, from -800 to -1, size 800
agatacggtaccagagaccaataatggaattttatcatgtgaccacgcaaacgtggctgt
tcgagaaaactcagcaagtttgaccatctttattgttcaattagggagagcaaacgggaa
caaagggaaatatgtgtgagtaaagtgtctatcgcagaagcttgccttgtcctaatgttc
tacacctacagtagcgaaatagtgctggttcgtgacgtgtaaattcagaatgcaacccga
ctacaggaatagaggaatggatctgacacgacttgtttgttcttttcacttttcgttctc
gggcggattgatcgtgtatggtgatttttcacgctgaaggggtagaaccagaaggggatg
gaaggggatagatgaaaaaaaaaaaaatctatgaagtagtagcaagataggccagatctc
cagtcaattgatgagtgtggtattaggcagaagcagaggacggtgaagaagcatatcaca
taattctccaccaattctaaacgcacagttgcaccttttttggaagacaatcttttcctt
gactcggagggcatataactttgtatattgtaaattatgaaaccaactaccaaggcaggt
atgttgcatagcaatggagaagatcttctgcgatgctagtattagcaaagatgtaaaagc
gcttttcatgtctttaggagcgacgcgacgcgtgagtaacatatctatccataggacaaa
taaataaacaccggggacgatttttgcacacagcttcgatcagtggagaaaggagggaaa
aaggccaagactgagtgctt
>CDC9; upstream sequence, from -800 to -1, size 800
tcatcgtcctcgtgcctgaactccttcaatgtcttgatgatgtataaattttctctacac
caaagaacacaattctcactaccaaacctgatcaagtaatctattactgtcaatgccttt
gcgatatgcctccagtatttgcccttgtcgttaagtcttttgtccagcatatccatgatt
tcgaagaaatctgcgctatcatatgatttttcagccagctcaattaacgagtccttggac
acttgatgattgtcgtttgacgttgcatttcttaccaggacctgggtagaagagtaccct
ttcaccaaattcttcgcagatctaacaaattgtttcgacatgattgttctgcctcttgct
ccctttccttctgatcctggcactcatacgaacggctctttcttctacttcttaaaactc
ctatttgtcattgaaagaaactttcatcattacccggatgattctctatacgtagccaca
atttcagacaaccatacttccaaaatcaagtactttgaacaacataaggccccaccaacc
ttccgtaagacttgcaataggaattcgtactgcagccgctggttctattgctgtttaact
ctgtcatctttttgctcgcttcgatgtgttcctccacttgagatggctgatggaattttt
caccttaacgcgaaaacgcgtgaaagtgaaatttagctgcaataagccatgcgtttgcat
ctcgctgtactttgttcaaaaataaaagtaatgattttggaggtttagagcagcttttaa
cgtcattgttcatcaattac
>YDL010W; upstream sequence, from -800 to -1, size 800
tgcttggtttatgggctattgtatgggtttgtcttaatatccttttcggttgcgtaaata
ctttttatatttcaatatttcacgatgccgctgatagcatcgtttaatacgaaaacttcg
agccatttaccaagaaatattctggactaggtggaaggaagcttcgagaactcaccgtgg
ctattcaaggctgatggacatatgtactgggctgagcttaagatctcccattactgctcc
gtggggttttatgtgaaatgtggcgtttcagcagtttttagttggctaatttcctaaaag
tagtaattagtttcttatgatggatttaatggcgtagttcatccgcgtttaatttaacta
gaggataatctacttgcagcatgaatgaaaatagtaagccagtaaggatgcactgacaga
ctcagctaccgattagtgttgttgacttttccgcaagatccttttctccctctttggacc
tagtcatccctccacacaagattcgctcttaagtagtggcgcaggctgttcgcttttaag
catagtgcttaatgtcgaaggctttatagatcccaaatactacgccttgagaaattgaat
gcactagcagttagttaactttctggaacgcgcatgacgcgtcccggggcgcctgaggcg
gagcgttcgcgaaatcgggaaaacattatactgggaaagatcactatctattctctaaat
gaacttttaagcaaattatcgtaagatagaaaagacgaaaccttagcaacctagcggttt
aatatagaaacaattttatt
>MSH6; upstream sequence, from -800 to -1, size 800
aaaggagtatgtgtctttattagaagactgcaagaactcagtcaattccggatcatcaca
aactcatactatggaaaatgcaaacgtaaatgaggggagtcataatgatgaagacgatga
cgacgaagaagaggaagaagaaactgaggagcaaataaacgctagattgactaaattggt
caatgccgcgccggtaatgttatttatgaaggggagcccctctgaacctaaatgcgggtt
ttcgagacaacttgtgggtatcttgagagaacatcaagtaagatttggcttctttgatat
attaagagacgaatctgttagacaaaacttgaaaaagttttctgaatggccaactttccc
tcaactttatataaatggggagtttcaaggcggtttagacattatcaaggaatccttgga
ggaagaccctgattttttgcagcatgctctccaatcttaaataaatagatgtatttagtg
taaattgaaacagaaaagtctccatttccaactaatggtatgcaagcatttttatatgtg
tgacataatgaatggcttctggttaagtttggctttttgaacaaccattgcccggagaaa
ataaacgcgtgagcagtagctgatacgcgtctcactttttcataaattcatgtataggtc
atcgccatatagagaaaatatttgaaattacatctgttgaaactaataagagcttttcct
tggagccttctttgctaacagataagattttttaattggagcaactagttaattttgaca
aagccaatttgaactccaaa
>SMC1; upstream sequence, from -800 to -1, size 800
attgtgtttacaaaaagggtgccgtttattaattaatgtttcttccctgaaaatatggaa
agtacaagtttttagttgagaagggtttaagaaagttttgaaaatgatctaaaaaaatat
aaaagcaatcaaagaaataaaagctggaaaaatgcgtaataaccgaagtgactaaaattt
ctttacgcgccaaataagaaatcgatgctcttgaaagtagcaaccattttttaaataata
tattcctgatggttcttggcccaagagttttcttgaacttttaacgttaagaagttgatt
ctgctgatttttttcaagttatcaagcgttatgttttgaaacatctgttccgttttcagt
ttttcaaaaagatcgatattctcttgagaattaggaagttctacgctcaacctcccgtgg
gcagaagaaatacaaaagctaatacaattgtgttagaataaagttctaatattatctaat
tagtagtattcatgttactagtatattatcacatgatatttctcaaattggacaatgtaa
ataatgagtgtttttatgacacaatctttatcgttagatgtttcaacgttccaaggcttg
gttctatcgctcttctcttcaaattgtaatcgtttgtcatgataaacacgtacgggaaaa
aaaaaaaaagtatcaataacgcgtaaagtgaatagagtattggattctataagaccgaag
acgctcatatcacatctcataaaatcacttaaagcaagcatccagaggctattgataaaa
agcaggcacaaggagacgca
>YFR027W; upstream sequence, from -800 to -1, size 800
caaacaccttcatgggaatctgtcgacaatgtaatcagatctcagcccaattgccagtat
gtgttcatatcttattccgtggccgcccctccaaaaagcttcaaaatacactcaccaggc
ttacttcttgttgggagaagaaccgttatcgttcacttgataatattcctaccagtatgt
tgtcctatatggagtcatgagcatacatggtgcaaaattatggaattagcgcaatgagtt
tcaaacagcaatttgatctttttataaacactgaaatgccagaattgataatgtaatagg
aaaaaaaaatgaaaagattcaaaaccgaagataaaatgagattatttttttcttttatgt
agaaacatcgattcgcttctgtgggttcccatatcctcgaggagaacttctaatatattc
tgtataattaatattatagcattaacaacggtataatctcagtcattatcccaaaattca
cctattttcccatcataccgatctttgcgaatacttgagcatgtaaatcagagattctat
gtaacagctgcccagaaaccagaaaacgtctcttaaccacttccattgttggcatgttga
aacctcctgccgccttgatcatccttcgacttagggaagaatcttaacaaatgaaattta
acgtcaacgcgtaatagaaaaaaagcctttcgcgtactgtaatcagtaataatacataag
gagatgccagctacaacggacatcaacatatatctatgtttacatattagggttcaacag
aatataaatcgttgcacaaa
>SPO16; upstream sequence, from -800 to -1, size 800
tcgggtcctggggactttgaacaatcacatgcgtcgttctatttgagatgtaattgacta
aagtgcctcctaataaatgaagcaaatcagagtataatatgtattcacacttattaaacg
agcttttggaaatatatacttgacagtctcggagcaaatgaaatgggttaggtgaataca
tatttgtcctcaaatgtctcttcgtcttgaccgaatcctggacccaagtgtgtgatacca
ccgggatcaaaagatcgaaataaactatcttataaaaaggaaagttgattgtattactaa
tgacaaaatgtactgtttgcgggccgaatttgttcatgaaccaatctttatccgtcttga
catctttcaaattttcgttataaagctcgtatatttgacagttattgcatgaattatcca
tcaaaagctttctagtagagtgagcgatgggaagctcagcctctgctgccactaaaatta
aaaaatttagctgctcaaacagaagtgatgtgctcatggatcgtatatttaccagtatgc
tacctccttgaaatcttgcccaataacctaatgacttccattgaatatacaatatagaac
attgtgatgtatttatttattggcaaaaaatgtgacgcgaaaaacaacattagatgagtg
aaaaagaaaagtcacatctgatatagcttaccctgttaacgcgtgaaaagtgggcggcta
aaaccgagaaaatacgaaatagtgtaaaggttcaagagaataaacttctggaacaacatt
tctggaatggttcaatagaa
>YJL181W; upstream sequence, from -800 to -1, size 800
gctctattaaagaacgtccctgttgtggcgaattcaaacatcaagacatacaatcatttt
gaatatagttcggcaaagattatcattccacatgatgcgggtggtaatattgatgcgtcc
tcatttgttattgccaatgacttttatggtaaagctctgatagactacttgaatgatccg
ttactgagaaatttcccatgggataataccggtgataagttgagtgctgctatcggtcat
attttacagtggcatcctacattactgggtaagacggcaatcgtcataccaaaagttttg
gcaagtcagtacgatgcatccttggatcaagaaggtgagtctggaaacggtgcttctaat
ggcgatgtttaccattataatgaaggggacttggctgcctccttcaagggatgtagatca
agaggtacgtgtgctagtgaaataggtcacatgtaccagaaaatcaagaaatcttagatg
tgtgtaatcttgcaatttagtttcaaacaagatccttgtatttatataaacaaagatata
atttttaaaaaaaaattagaaaaagcaaatataattcaggtcccacttggaataatggca
ctgtattgatgcattttccttatgcttagtgacgcgttttcgcgcgtcagtttcaagttt
ttcttggctttttttttttcattttcgtaaagggtcttaaaaggattaaaaaatgcagta
ttgaaataaagaacaattacgaacggtgaagctgctattttggttattatacccttccag
gacagtacgcgcaaactatt
>SMC3; upstream sequence, from -800 to -1, size 800
atgatattttgtttctgatggtttcattcaaggacagatatttcgcatactgatcatcct
tctgatgcaccttgtcccacatcccaaaatcgacatacagctcttgtagcctcttttccg
ccagcttcccaaaagaacctttgtaagtttcattaaaaacgattttttcaaatgtgttaa
tagctcttagatgttgatcgttggataattggatcagcccaattttgtagtatatttgat
tggctagttgaattacgtctgacatattttcacttgctggatccgcagtcatgcagtttt
gttccaactgcccagcgatccattggtattttggcaaggattcagtgtctacttttaaat
tcttgttcaatcgttgtaactcagccaaatcacataacttagaagccgatatcagtactg
gcaaaataacgctatacactaaaagacagtatcccgagatcagtatcatacttcgtttcg
tagacgttaagatcggccttagtaatacactaaaccaacaatgaatgaaaccttctgggc
ccttctcgcaaccaactcctttcacttggaataacttataagcagttttggctctatttt
tgcctgccatcgaagtgtacacctgtcacatttcactattaggaacctaaagaaaaaaag
tctcaggaataggaaaagacgcgacgcgttaggaaatgattaaactaattaaagatgagt
tttcaacctcatctttaaacagtttcaccatttttttacaagacgacctgctggagtaac
ggtaatagttcacgtctgca
>RAD27; upstream sequence, from -800 to -1, size 800
aagcacccaaggtgggaaattttttgcctccatgggctccaatggccaggtctttattaa
ttatagggtgcttgtattcataataattcacgactaatttgtccatccttgtgaaattgc
aaatatggtgatttgaaacgtttcctagtgcagcaggatcacagataacgtgtaaagggc
ttagcagttgataatcctctctagttgagatctaaacaaaatgctgtcactaaccgtagt
attaaatgacacactttggtgactttcgttaatggggatgtggtagtggccattgccaat
aaacaaaaagaacagggaaagaagtagaaagtgatataagtttgcttgccacttttcgtt
tttcacgaaaaaaacaggcgaaaaaaaatgctagactagtacccggctgaatcacacctc
gttaacagtgactttcggtgacagatacccgattgggcacccggctggtaagttatgata
gaaagccaacgctgtactattggcttagctatggcaatattttgattatcaactagtttt
attaacgttataattagtgtaaccagtttttcatctatttcatttatttcatttatttac
tttaattgcagatccccctaacgcgtttaaagcttttattcactagcttatgtatttttt
ataggaaacgcgacgcgtaacatcgcgcaaatgaaggttttgatgtattataatgaggta
ttcttccttatatacatcgatgaaaagcgttgacagcatacattggaaagaaataggaaa
cggacaccggaagaaaaaat
>PRI2; upstream sequence, from -800 to -1, size 800
gttgtatccactattatatgtcctggaaaggtttccctagcgttttgaccctttcgtatc
ttgtaatttaagcctctttttaccaaaaatcctcccgttcgcacacctattaagctgctt
ataaaatatgagtatcaacacagtaacagtgaatatataatagatgagcccattatacaa
agagtacctatgatcatcatgaaatccgagctttatttccatctgccagttttctttctg
gatgtacgaaattaaatcgcgcctcgaacgggtgcaaaaccgggtgacgggacaccgcta
cgaatatagtacgatacacttatacatatatggaagcatttatagcgtatattcatcgta
cggtacattctttaaataaatgattgaatttttctgaaccaacagttataagctgagatc
cagtgcgttcatgaaacggaacatcttacatcatcaagagcccagaagcacggcgtagga
ttgtttccgctgctacagacagacatggaaacactgtttttatcaggccaaaggtgatac
gacaggtctcttcttgtttcaatattgccttacatatctgctgctcactctatttgcttt
ttcctgctcatttatagttaacttgatttgaaattacgcgtcgcggggaatcgcgtaaaa
ctcgatattaaatcctgtgattttgcaaaagtaaattttttactatctacatctctccaa
tttgcacaactttgacaggactgataactacccaggtggagcaaccagtgacagcaggta
aagcacaataaggagaagaa
>YLL022C; upstream sequence, from -800 to -1, size 800
agtaatggaagatatctctatgatgtgcgagagaaacctcgcttgacgtacccatgttta
ctctttcttttcttttgtttattctgtttcggtggctcgtattgcgttattcctcacgcc
ttgatttgaatcttcgtctcacgtggtttctcagcgtctttcacacgcttctgaccaaat
ttatcttaccgaactatacgtagctatgtgttgctttctgctgaaagaactcgataatag
aatattattctcaaaatacttcaaagtttattctcatcgtttccaaaaacgcgtcacgca
tcacccggcgcagtatttcttcttccttttccgccataaaaagtcataataataagccta
tctcaagattcttatactacttttaacagttttattgataacttacttacgttagaccat
cttttttgtgcaaacctttggtaaaaaaaaagaactgcgctaccttctcctagtttatgt
atggtacggcaactcatagttagttttctgtgcccgttttaagcacgacttgaacttacg
tgattatatgtatacagtgcatgtttttatatagaaaaataaaaaaatggggttacgtag
tcgaaggatatagcagtgtctaaaaacttgcaagagcactcgtagctccccggcagtgga
atcttaccacttctcagagaatgtcggaacgatatgttactgcactgaagtttcgcgttt
tttccaattttgtattatttcattctactcaattttgaggtaacatcggcgatgaggtct
ccttctagaagtaacagaat
>KIM2; upstream sequence, from -800 to -1, size 800
gattcctaaaaattaagcgtaatgatgagacagtcgaggtgtttcgtcatcggtgggaca
gggccactgtaaggggattgttattattatggaaaaatcgttcagacagttctccaaaga
gaaggaaggacttcaatcttaaacatgaactaaaaactcccataagatcagactctcaaa
acgcctcaaccataccaggctcagaaagaataaagcagcacagaatggaagcgatgaagt
cgcattatagcagggcaagaagagccataccaagtccggtgaaatcttccagtgttcttg
attctacagctaaaaaacagatcaaccttgaaagtacgacaggcttaaacggatctccga
cgcgaggaaaacctctaaggtattctcctaggcgtaccactagaaacatgccatccaaag
ttgaccatattgattttggcagaatacccgctgtaccttttagcctaagcgccaattctc
ctaaaatcgatcaagatatggattatataagagagcatgataaatccccgttaagtcgta
aacgtcaatagatatatatattatgtacgtatgtatgtgtgcatatgtagtcgtaacctt
tcttgcttctgagatgcatacaattactaataatattctccaggtctatgaaaacatcac
aacatactatacttttcgtgttcgcgttgtaagctataatggaaaatggacgccataacg
cattacttaacaaactacagtttgtcaatagagttgtccagtagagttaaaaggtcaatt
caaccggtcttcaataagac
>CDC45; upstream sequence, from -800 to -1, size 800
catcacaagggttatttaaaacttgatcttcatatgattgttgctgttgctgttgctgtt
gctgatgatgaccgaaattgaagaaggcattcactccagtgctgccaaaaataaacaatg
caaagatgagaacgatactccagcgactttgactcatactacagtaaaatttggtcgttt
tttgcctggcaaaccatgcctatttttcgtcattaaaggtcttctgagctttcatcaaaa
ttatctctataattataaaggacagctcagagccacacccaaacatctgcaaaggtaaag
gccatctttcatctcacattgcctaacaagaaagtcacattgcaattgtttcgagaagaa
aacattaattcaattacgtggttcccatgcgtctgtgttaagcgtcaatttatcatttga
cgaactcgttgcaaccacaaacaaagcaagggccgcatttatcaaaggaaaaccaaccaa
aagcataaataaacgagatttttattatgaaaaagccatgcgaatcctactagaataaat
tcaaagtgaagacatttagtcaattcgatcttctctctcttgctttaactagtcgtaaaa
cctaataagtttcattcacgacgcgtatttttttttcaacatatcatctaacgcgtttta
agaaatttcagtaaataatgaagctgtagtaatgccaacaatccattgtggctactttat
acaacgcactatagagcaataaaagtgtagcaataaacactagagagaaggcacataata
acaagaatatactctcgcac
>EST1; upstream sequence, from -800 to -1, size 800
gtgcctacagcgtgcacactcttcatatccaatcgacttgggtttcgtgctgcatttaat
atgtgttgtctttcgagatgcgaaaagactgcccggtatacttgatcattttgtatgagc
ctgttgcctctcttggcctcctgccatatctcccaaccgatgtactctccttcccggtcg
caatctgtccatatcatcagatagtctgcattcctcgcttctcgcttgatgttgcttgct
atctttttttggttgttattcataatctcgttcagtggcgcatcaaataactcttggatg
gcgcattttccccacccatgcgaatcatggctgaaatcaatgcctgttaggtgccctgca
acactagtcatggtaacttcgcagttagccccatttctggcaaacgggaacccactaaac
atgaaatcatagttctttacatacatgtagccggaatcccttgaagttgatctgcctcct
cctaggatctgtgaaactgccttcgctatagaatttttctctgcgacacatagcactttc
attattgtctataatacacctttacgtagctgaagcgagcgcacagacgaaggtgctttc
aaaagcgatgccctctttattgacagttactaattcgccaaactgcttttttttatcaat
gtgattttcgcgttcacgccattatccaatgtcaaaaaggataatggaaatgttaacatg
cctgtatgatccgaccgtttttagcaaacttatcaggggaaaaagtatattccattaaat
gacacatgccaccatagata
>RHC18; upstream sequence, from -800 to -1, size 800
tatcacgttgtaccctttttgtttgtaaaatctattcaaagagtcgctaatgacataaac
tcggagatgtcctatgtgaagcgccccagaaggatatggaaactggcacagaatatattt
cgacccgctattcagagtatcctgcttaggcaagccacgggttgtcttctgtttccattt
ctccccaattgcaattaattttttcactgcaggtccagggccccttttagtggataggaa
tcggcttgaaggtcgagacagcatttttccaccgtacacacacgtcgatttattcacgta
cagactctacaatatagagtactagcgccttgtttaacactctgctgtgctccttcctcc
aagttcttgattctccaccggagcaacaaaacgactttcttcggtttctttgattcttcg
cggagataagaaatgagattcttggatcaaaaagtgtgtcagaggtagggaaatgtcaag
caagttcatgaacagaccaggagtagtatggcatggtattaaagatttttctgtggtatt
tgatagttaggcaaaaggaacattttcatccaagttttatcaaaatttctgttttatagt
gaaaattctaagttaaacttgccaaaaacgcgtcgcgtatactaaatttcaatgtttgga
tctatcaacatgaatatttatatttcatgtagtgaagttcataataagaaaaaaagacaa
gaggcatataggttcgcaagagataagtagctgctgttaataataataaagagcatattc
ttgttagattgctaaatggt
>CAC2; upstream sequence, from -800 to -1, size 800
gcaacatgagtgaaggtcaattgtggagaggaattgccaaatgaaggtgtagccatggct
gatggggtcctttttttagcggtggaaagggttatctctttatttgtgtttctgttcgaa
tattaaagatgtctcaaagtattcatttcaagaagaaaatttttggtattacaaaatatt
cttacccggaatatatacatatataccttaactacaagcaggagccggctttctggcaag
gagggagaagacatagattgtttgcgtatatatgtgggaatagcgtccaagcacgcccgt
ggctgagggagcaccacgatcgttcggtgtacttgacacctctatatggtatgttcttcc
ctgatattgatatcagcacaattacggctctaagaaacgatgaatataaaaaacgttaat
taggaatttgacatatgtgctagtattcgggcccctgagcaagtttgtgcgcacgacgcc
tgtccgttgctgcacatgcttgcgtggggcctttttgtcgtgtttttatttagggactgt
tatcgaaggaatagatttctgtggtgaaaagtagaaaactactagcttttatagacggtg
ggggagaaaaaggaaaattagaattgaaaaaaatttgaaaaaatatgaaaatgtgaaaag
gacgccttatttccttgggttgcccggcgaacacgttagttaactcgctgtctaactgat
gggctattattatagcgttatagtacgtatcagaatttaaaagaaggaggcagaaaagct
tagagcaaaggggcaggaca
>UNG1; upstream sequence, from -800 to -1, size 800
actatttgctaaacgtgataaagtgttattatccgcatcagtgggaatgttatgcgtcgg
ctccggatcttttttgttacggccccaaaagaatggccatgctcgtggtcttgtgttttt
ttctactatagctgcatttctgtcttttttgtccttctcacccttctcgatcctggtggt
ttcctttaaaatcgttgtttgttgattatcgtgcaagcgtgttccctcatttgaaacatt
gtcattttcttgactgttgtcttgggcggtttcctttcctttatttttattagataactc
cggttcttcctcgtcattacctccccatatagaccaggatttggttgttctgtgcttagg
ctcactaggccccatacgaccagactgagtatgtactgagcgcagtgaggtcgttgaaga
tttcagactgcttttcggcgaggaatgcaatggagtcgtgaccattctacctactggtac
tctgtatataagtctcttccaattcttcgtaatggtgtctatttgtagtgcaaaagtgct
atccaagagcagtgataagcccactatatgtataaagccgaatctagtgactggtgggaa
taaaaaagatagttttcgaactattcttatatgaactttccatggaattacctcacgttg
ttcacattagtgacttgtaaaaagctttacatataaactcaatattttccctattgtcaa
aacctggaatgtgtccgcaacgcgtaattcatccataatgatatatattatcagaagctg
tacacaagccgttcacatac
>RFA2; upstream sequence, from -800 to -1, size 800
ggtagcggaatttcttgatccggggtaacatcaaataagcttttttggccggttatcctt
tcaagtaataatagtgataaaaccaaatacaatggatcatccataaattcgtaggcaggc
tggcccataatggctaatgagcgggaaagggctgtattaactgctcctatttcaattcca
gttttgccaaacaaacctgagattgctttcaacctagctgctgggccggtgtagttattt
tgaataaaggtctgtaagagggcaatagccaaaaatagcatctcattttcttggcccatt
ttgaaaacctcaacgttaagaaagtcatttagagcagcaataacactagatgtggatatt
tctcccgaaatactaatttttcccttaaatttgtccacaaattgctgtactagctggtat
gattcaccactgatgatatgttcagcctttttcacatatgtctggtcgaaagaaccactt
ttcagagattctacttctgcagacagcaataattttgcatgcaataacgtctccataatt
ttgcaaccactagtttactttttgcctggtctgatagcttctttttagcaattcctttgg
cctcgatgagcttccattttcaattttcatcttttttttcacgatgcgaagtttcttaga
taattatcgccatatacgaaacgcgttaggaaacgcgttctttcctttataataagcaat
attatatcaacttaaggtggaagtaatgtggcaaaatcgatagcgactatctagaacagg
ctagtttaagcatatacata
>TOF1; upstream sequence, from -800 to -1, size 800
ttacatccgcaatcttttccaattccccccaggcttggtcaccaaaggcatcctttccta
atttcaaaacaattggtttcttactcatattctcttctcctcttcttgctcgtttatgta
ttgttaatacttcggtattgtagagcaataatcatgtagaaggatttccctaacgtaaca
acaaggccaatagaatttactttttatatgctcgagattagtgaaaaatgggataagatt
gccttgttatccccgccccctgccaagacttttgcagattttaagtccgctctcggtcct
acgtaataaatgcctggagaagctctagagctaattgcgtcgtccttcaggaattctgaa
gaccacagcaacgcaatcagatggcggaaccacattatgaagccaagtgaggtgtataca
gagttatacgtacttttcatccatccccgctcggtttcaccgttcataacgctggttttc
actgccacttctcatatcaagtcagcgaaataaccagtagttgtcctgtatataggcatc
cctaccgtttgctttaggaagctgttctgtgttactatcacaactgggtagtgccctgta
tgaattgcttccctgtggaaatggcccttccattatgctactttgacgcgtttactgccg
cattacgcgtttacgatgaaaaattaaaatgagtattaaggatttttcaaatgagatatg
gttcgtaagtcgcctcacatatgataataccatctagcttgtggggtttagtgtatcttt
aatataggagggcgcacact
>RNH35; upstream sequence, from -800 to -1, size 800
aaagtcgaattcctgcccactttgaacaaagagcttggcattgatctaatgaactctgga
ttggatatcaataagccgagcgaacttttgaaggctttaccgaaagacattgcgaagaag
tattttccttctgcagataacactgggcaattatcttcgctgcaaatcctaaataaacta
tcggacgtgttcctcgagcagcgccattgtcaatcaaccttgcctacggtaatataccat
caacctgcaatattatcgcccttagccaagacggatccgcaaaataagcaagtcacgaag
agattcgaagtcttcatcaaaggtaaggaatacatcaatgcttacgaagaggaaaattgc
ccccaattacaactgcagaagtttctacaacaaaagcagattaacgaattgacaggaaac
aaaactgagaccttatcgcctgttattgactaccagtatgttgagacgatgaaatacggt
atgcctccagtaggtggctttggccttggcatagatagattgtgcatgctattttgcgac
aagaagaggatagaagaggttctgccctttggctgtgtggatgatgtaaacaggcagtaa
attttgcgacgcctgccaatgcttttgtaaataaatcagacatatactgtaaataattag
aatggcatttaattttttttttttctctacaccaataaactacgctacgcgaaaaatcca
atataaatattcagttatagctaatgagagtgtcgaaaaaccttgaaaacaactactgca
caccaaattgatacgattaa
>MSH2; upstream sequence, from -800 to -1, size 800
aaaaaaagagaggccctgggagaaaacttaacttttgaatgcaatgaattaaaagaaata
tgtttgaaatacaaaaaaaacatcgaaaatatatcaaataccaataagaatttacaaaat
tcgttcaaaaatgaaaggaaaaaagttttagatttgagaaatgagagaaatttgttgaaa
aaggaaatactgttgattgaatgtcatggttcatattctctactccttgtatctaatatt
ctgacatgttatcggttcttactgccaagtgatactattattgaaactgaaagcttaatt
aaggagctactcaacatgaataattcactttcgaaccatgtgtcttcttctgacgagcct
ccagcggagtactcgaaaagattagaattaaaatgtgtagagtttgaggaaaagttactt
tatttctatcaagaacttgtgacgaagaaaattatagacgtcatttacaagtgctttatt
aattattacaagaaaagtaggcaaactgaccaaaaatccaatcagaactccagcactccg
tataaacaaagccaaagacaagttccgcactccatcaagtgaacctcaacagctacacat
tcttttataatccttaatattctatatatacatatatgaaaaaatagaaaacgcgaaaac
ttgtcattttttttttaggcgtttttataatatactgaaaataaaaagaggctctttaaa
tgttgacactctactccaatatcaactgtaaaaaatctctttatctgctgacctaacatc
aaaatcctcagattaaaagt
>YOL017W; upstream sequence, from -800 to -1, size 800
caatcagcgcctcatcatgactcttgtcttcaaagccaggtaacgaattcttcctataaa
ccttcgccaactgctcacttaaccgtctcacctccagaagataatcatcaacatcctgcg
ctatatcaataaatatgggtggtaacgcatcactgtgattctcatgcttgttttttcgtt
catctgtcaatctggccgatatatcgtgagacatattcatcatcgggtatgtacccattt
caatatcttgatcatcgcccaagggtgctttcccagatgagaaagttatgttatgaggga
aagtcctacggtatgataaaaataaattagttctatctctaaacatgtttgtaacgactg
cctagatcacaaagcgataaaatgtacatcaattggagactttcctgtcttgccgtactt
atagtctattctgctataatctatacgcactcactttacaccttaaaagcccaatacaaa
ccggtccaacaattataattcatctatagggcatatacaaaaaaaaaaggtaggtgtaaa
agataataaaatacaaccctattagctttgataaaaaattagtagggttagaatgtcata
tggtagggtgatataaacgcgtgaactttacgcgtttatatgtactaagttattttcggt
attagagaataccatatcaacgactaactcttaagctttcgattgtatgagctgaagaaa
cggcctgctcattaccaggatatctcttttttttagacatcaaacaagaaaataaggaac
aagaaatttgaggtacaata
>CDC21; upstream sequence, from -800 to -1, size 800
tcaatagtcttgcacattccttaataaacgaatccctaaacatttcacacgtttcattag
aattcccgaagtcctcttgtttcctttcaacatgatcatctataccattttgctcatttc
tagcatcatcgataacagcaacatacttacggaatattggtgttaaatcagacatcatga
gttaataagctcttcactgcttttacgggtgatttcccagcaccgggggaaatgatacta
gacgtatgtgtatgtattctagttattctcattcatctgagctcacaagttgggtagggt
aacggagatctttccttgttggcagttcttaattaaatgtgcccttttcagaaagatacc
agcaaaggtaggaatgatttatcattacatgacatgtatccatattccaggatggatcat
gcgaacaagcttctttcccctctcgtctgtaaaggacgggattgagattcaattaaaaaa
ttagtttcattggaaaaggccaataaaatatgcaaaggtcccgtcattatactgcagcta
cctcaaagagattagctttgtgtcctcaacgtaggaccgcattgaacaggttggaagagg
tgttgcttttttgaccttctttctcaaacttaatatttggtgacgcgttaaatagaaaaa
atgaaaaagaccttaattgacgcgtttcctgaaatatttactatagcatagctgtaattg
tattttctaaacttgtaagtgactgtgtatatcaaacaataaagtatcaaggagagagct
tcataacagaacggtacagg
>YPL267W; upstream sequence, from -800 to -1, size 800
gtagtaacaaaggcgaaaatgattccattaatttacgaacattttgaaaatggtagtgat
cctgttactgttaaaattcgaattttatctacacagttattgcccagattgaatgataca
tcgccaagcagaaataacaccaattcctttgttaaagtggagtttcataccgatgacgag
ccgacaatgcccatctcaatcgataagggtacaaggatttctgccactgaagcatccact
aagagttctcaagggaatggattcaacccaatatgggatgctgaagtttctatcacattg
aaagatacagacctcacatttataaaattcatggttatctctgaagagacccagattgca
tctgtttgccttaagctgaactatttgaggatgggatatcgtcacattccgttgtttaac
atggagggggaacaatacatattttgcactttatttattcatacacaaattttataggcg
atctttttccggccaaatacacatattcataaatacgtacatatacctacttgcatatac
caacatgattacctagaatggatatatcaaatgggacgacgaagtaccacgacaatacac
aataacaacttctgtttttcgctgattgccttctcttcagcagaaagttgatgcatattt
cgcgtagcgcgttgacgcgtcttctttctgaagttttgtgcttttgttatcatactatat
aaagtaaaaagaaaggagaacatattaagcattactgaattaggatcctttggaagaaat
aaagtaagagacactgaaag
>CLN2; upstream sequence, from -800 to -1, size 800
aaggcattttttgaaaccactattcgtttccttctgtaagttatctcatctttttcgtat
cctccgcacttttaccctgaaatgcgaactaaagcaactatacattgttaataatgatac
tgaggttcaaaagtgccaagttatcaattcatgcgcgctttacccggctccatctttccg
aaaacggaaatcatcgcgaaatttgtctcaacggaagtacacgaaattcgtcccgctgaa
cctcaaaactgcgtgttctagtcacgaaacgcgccaaaaaccgttatgtttccgcatgcg
gatacctagcgaagagcacatttggcgtagcctgttaagtataactgctaaaaattgaaa
tgaacaccaactgaaacaactgttggccctttttgaggatctaacctgcgaaatgttgat
ctgacaggcctactgaaaaacggaaaggaaaaaaggcctgcgcaaacgcagaacgcagat
ccgccttctatttgcgtatcgcacgcagcctctggctacttgtttaacttactatctctt
tcatatataaaaaaatagcaatcgactctggtaactattatgctcctcttactggttttt
tagtgaattggcaatagataatatcaaggacaacttacttttattttaacatctacttta
cttcatcgtcaaattttcttcttatatacagcattgctagactctatagctgccaattca
ttcgcttaccacatcataatttgcatacaaaagaaaatcttttcttttttccattcattc
attaaatttaacgacagaca
>YPL208W; upstream sequence, from -800 to -1, size 800
taagtattccattagcaggtacactcttttttcatcatgaaaatagccgtatgatttagt
tagattcggatgatttagcgatgtttgtatttctacctcccttctgaattgtttctgtaa
attatactttattatttcttccttctccattactttcagtgcgcaaatatatcctgtact
cctgtgccgaacgcaataaactttaccgaatttaccctttcctaatttcttccccagttc
aaagtcatcgagtgatagggatttaaatttaggtagcttcttattttcgtgtatcatttt
ggaagaagtcgctttccttataggtgatggaattttggagctttccatatccaaaaactt
cttattgtttacaggtaatctgttcaatttttctcttacaggtgaaggtatttttgaatt
cgggtttctttgctgcggcgaatgggatattctccatggtttattgatcctggacgtatt
tggtcttgttgtggtctttttcgatggcgaattagcgtttagtttgatatttactaaact
attgcgttgcattccctttttacttctttcttttgttgtatttcaaaatcccagtttttt
ttgcgctaagaatgatcttgctttgtttatgcattcacttgagcaattgcatcagttggc
cttagctcaaggtttttatagaatggtaaacaaattaagcgctttacaggaaaaacgcgt
gaagttaaacttactgttcaataagcaatgctgtatcggaaaatggagcacaaaggttat
agatacaagagaagactatc
>CLB5; upstream sequence, from -800 to -1, size 800
taactgtgcaaaaaggtatttaccttacatactgaatcttgtctgtttggtagcggctgc
tttatgggtgtttcatagatgtccaaaatatattgagatattgagatataacattctagg
ataatcaaaattaccataattcaaaagctcgtatggcgcagtggtagcgcagcagattgc
aaatctgttggtccttagttcgatcctgagtgcgagctttcttttttagactactaattt
tattttgctagtcattttttttttatactcaaaaagtaaaaagactacgagtatattcaa
agtaaaaaacgaacgtcaaactatctcgattaaaacttgtcatactgtgggtatcatatt
ctgtgccctcagtgaaaagaaccagcaaaagaacgcgcatctcgagtgaagacgcgccct
tgatggtacaaaatttaacgggaaggcgcgtcgtgatgttcacgcgctttgcccacattg
ggatagcgcccacagcatatctgtgctaaactcacttttcctagtgactgccgatagcta
ctgccatctaccgcgaagggaacttcatttgcgttcatcggtttattagaagctacttgg
aactaattcttaagcttctcaagaaaagttttttttctgtctatctattgaagtcttttt
gtctttgtacttcaagagactcaatcacctaaagcttttcacggccaattagttgtctca
cacaaagcaaaataagcttaataattagcagtaacgcgcttttccctgtatttaaagccg
ctgaacacctttactgaaca
>YPR174C; upstream sequence, from -800 to -1, size 800
gttgctgagaagcattgataactttgaagtagtccctccagtccaacgccttggagcttt
ctggcttgaaaggctgtttatattcatctctttcggtgggctgtcgcatgggtgaagata
atgaaacattttgtaaggatgaatcagcagcgatcggcatttcatcgtcactgttgttct
catcgtcatctgtccgtcccaagatattctcctcatgttgaatagggtgttcatgactcc
attcgactttctcacgttctttcatctcctgtataacttctttaaccccgctctggtcga
tgaaaaggcctctttcttgttgtttccatactgcagcaaattgctcgagaaattttattg
tagcaggcccttgtctccagttagcacctatattagtgccaacgaattctgcaagagcag
acagtccatcagatttaattgataaaccatattttcttgataaaactctatacgccagtg
gcctaagcagcggaggctgaattttaacaggcagaacattcccagagccaaacatttcac
acatagacgcttctagttccacttacaaactttaaaggcataaacaagtcatctcaactt
tattgtaacatgtgttaaagatgcccagttgaaatatttttctattatgtcacgcgaaaa
ataacgcgtcacatcacttttgttccttttgtcgtttttcttcttttagattccatcttg
aaaagagatgaaatggacaaagtaacataatttagacccaacaaagtaaaaagaaggttg
ggttggcattgaagatcaca
>DPB2; upstream sequence, from -800 to -1, size 800
actggagtggcgacatgtgaatcggacttgaagtcactaacgggtttactgctcttactg
gcgaaggtggtaaattttctgtcggtttgaggttgtctcgctcaatatttttcatgtctc
gacgagactccaggtatctttgatcgatgtttgcgtcgtccaacaccgactgcaacagat
gacacttttccttgacaaattgtagttccttttgtgtagagtgcagctgctgccgcaatt
gcgcaaactttgcttgccattgtagaggcacacaatcctgagaatttttagacaatggga
caacgctttcttcttcctcatctgcgggagacccccatacaaacgcttggatcttggcaa
gagtcttagcaatattgaatccaaacgcgtgttgttgagccctctttttggagatattct
tgtagtttttagaacgtgtcctttgtgaagcgtgtctaacatgatttctttcgcgaggca
caaccaccaatttgcgctcttttcgtatccccaatgtcttttcctgaattcccattgtga
tcttcaatgccaacccaaccttctttttactttgttgggtctaaattatgttactttgtc
catttcatctcttttcaagatggaatctaaaagaagaaaaacgacaaaaggaacaaaagt
gatgtgacgcgttatttttcgcgtgacataatagaaaaatatttcaactgggcatcttta
acacatgttacaataaagttgagatgacttgtttatgcctttaaagtttgtaagtggaac
tagaagcgtctatgtgtgaa
Low length variation scorer used: true
Group sequence length average percentage variation: 0.0
Summary of Top 25 Motifs:
	Consensus Sequence	Count	Sig Value	Coverage
#1	acgcgwnd	91	280.2349	91.40%
#2	cgskncgc	17	38.5677	25.70%
#3	acgcgnnnnnnnncgc	10	35.4273	20.00%
#4	aaannnnncgcgt	10	24.6671	28.60%
#5	acgcnnnaaa	19	20.8583	48.60%
#6	cgcgnnnacg	8	20.6037	20.00%
#7	aaannnnnnnacgc	21	20.4652	51.40%
#8	atannnnnnnnnncgcg	10	18.7114	25.70%
#9	atgtnnngcg	10	17.2025	22.90%
#10	aaannnnnnnnnnncgcgt	8	15.985	20.00%
#11	cgcnnnnnntaa	22	15.5104	42.90%
#12	aaannnnnnncgcgt	8	14.4539	20.00%
#13	aaanncgt	37	13.6509	74.30%
#14	acgcnnnnnnnnnaat	12	11.8714	25.70%
#15	aacnngtca	13	9.8446	25.70%
#16	cgcnnnnngcc	9	6.2106	25.70%
#17	aaacgcnnnncgc	4	5.9901	11.40%
#18	gtannnnngca	17	5.3267	37.10%
#19	aaannncgc	30	5.178	54.30%
#20	ggcnnnngga	17	4.6721	45.70%
#21	cgtnnnnnngtg	12	4.5546	25.70%
#22	cgcnnnnnnnntaa	20	4.212	42.90%
#23	cgtnnnnnttc	28	3.9734	48.60%
#24	aaannnnnnnnnnttg	71	3.9338	88.60%
#25	catnnnnnaaa	60	1.8196	80.00%
----------------------------------------------------------------------------------------------------
Detailed analysis of consensus sequence #1: acgcgwnd:
Both strands used to compute Sig Value of 280.2349.
PWM:
a	91	0	0	0	0	19	25	50
c	0	91	0	91	0	0	24	0
g	0	0	91	0	91	0	10	14
t	0	0	0	0	0	72	32	27
Sequence	Strand	Location	Gene
acgcgacg	+	-118 to -111	ASF2
acgcgtcg	-	-108 to -115	ASF2
acgcgtga	+	-113 to -106	ASF2
acgcgtca	-	-153 to -160	CDC21
acgcgtta	+	-158 to -151	CDC21
acgcgtca	-	-116 to -123	CDC21
acgcgttt	+	-121 to -114	CDC21
acgcgtcg	-	-175 to -182	CDC45
acgcgtat	+	-180 to -173	CDC45
acgcgtta	-	-145 to -152	CDC45
acgcgttt	+	-150 to -143	CDC45
acgcgaaa	+	-133 to -126	CDC9
acgcgttt	-	-120 to -127	CDC9
acgcgtga	+	-125 to -118	CDC9
acgcgttt	-	-411 to -418	DPB2
acgcgtgt	+	-416 to -409	DPB2
acgcgtca	-	-129 to -136	DPB2
acgcgtta	+	-134 to -127	DPB2
acgcgaaa	-	-117 to -124	DPB2
acgcgaaa	-	-128 to -135	EST1
acgcgagg	+	-441 to -434	KIM2
acgcgaaa	+	-150 to -143	MSH2
acgcgttt	-	-191 to -198	MSH6
acgcgtga	+	-196 to -189	MSH6
acgcgtat	-	-171 to -178	MSH6
acgcgtct	+	-176 to -169	MSH6
acgcgaaa	+	-202 to -195	POL30
acgcgttt	-	-190 to -197	POL30
acgcgtaa	+	-195 to -188	POL30
acgcgtaa	-	-160 to -167	PRI2
acgcgtcg	+	-165 to -158	PRI2
acgcgatt	-	-145 to -152	PRI2
acgcgtta	-	-175 to -182	RAD27
acgcgttt	+	-180 to -173	RAD27
acgcgacg	+	-133 to -126	RAD27
acgcgtcg	-	-123 to -130	RAD27
acgcgtaa	+	-128 to -121	RAD27
acgcgtga	-	-160 to -167	RFA1
acgcgtaa	+	-165 to -158	RFA1
acgcgtct	-	-130 to -137	RFA1
acgcgtga	+	-135 to -128	RFA1
acgcgttt	-	-115 to -122	RFA2
acgcgtta	+	-120 to -113	RFA2
acgcgttt	-	-103 to -110	RFA2
acgcgttt	-	-168 to -175	RHC18
acgcgtcg	+	-173 to -166	RHC18
acgcgacg	-	-163 to -170	RHC18
acgcgaaa	+	-94 to -87	RNH35
acgcgtta	-	-117 to -124	SMC1
acgcgtaa	+	-122 to -115	SMC1
acgcgacg	+	-122 to -115	SMC3
acgcgtcg	-	-112 to -119	SMC3
acgcgtta	+	-117 to -110	SMC3
acgcgaaa	+	-166 to -159	SPO16
acgcgtta	-	-97 to -104	SPO16
acgcgtga	+	-102 to -95	SPO16
acgcgtca	-	-150 to -157	TOF1
acgcgttt	+	-155 to -148	TOF1
acgcgtaa	-	-131 to -138	TOF1
acgcgttt	+	-136 to -129	TOF1
acgcgttg	-	-56 to -63	UNG1
acgcgtaa	+	-61 to -54	UNG1
acgcgaaa	+	-172 to -165	YBR070C
acgcgaaa	-	-180 to -187	YCL024W
acgcgttt	-	-161 to -168	YCL024W
acgcgtaa	+	-166 to -159	YCL024W
acgcgtcg	-	-139 to -146	YCL060C
acgcgtca	+	-144 to -137	YCL060C
acgcgttt	-	-110 to -117	YCL060C
acgcgttt	+	-115 to -108	YCL060C
acgcgtca	-	-159 to -166	YDL010W
acgcgttg	-	-129 to -136	YFR027W
acgcgtaa	+	-134 to -127	YFR027W
acgcgaaa	-	-106 to -113	YFR027W
acgcgtca	-	-164 to -171	YJL181W
acgcgttt	+	-169 to -162	YJL181W
acgcgttt	-	-507 to -514	YLL022C
acgcgtca	+	-512 to -505	YLL022C
acgcgaaa	-	-83 to -90	YLL022C
acgcgttt	-	-179 to -186	YOL017W
acgcgtga	+	-184 to -177	YOL017W
acgcgtaa	-	-166 to -173	YOL017W
acgcgttt	+	-171 to -164	YOL017W
acgcgttt	-	-81 to -88	YPL208W
acgcgtga	+	-86 to -79	YPL208W
acgcgaaa	-	-136 to -143	YPL267W
acgcgtca	-	-121 to -128	YPL267W
acgcgtct	+	-126 to -119	YPL267W
acgcgaaa	+	-149 to -142	YPR174C
acgcgtta	-	-132 to -139	YPR174C
acgcgtca	+	-137 to -130	YPR174C
----------------------------------------------------------------------------------------------------
Detailed analysis of consensus sequence #2: cgskncgc:
Both strands used to compute Sig Value of 38.5677.
PWM:
a	0	0	0	0	8	0	0	0
c	17	0	14	0	1	17	0	17
g	0	17	3	14	2	0	17	0
t	0	0	0	3	6	0	0	0
Sequence	Strand	Location	Gene
cgcgtcgc	-	-114 to -121	ASF2
cgcgacgc	+	-117 to -110	ASF2
cgcgtcgc	-	-109 to -116	ASF2
cgcgtcgc	+	-164 to -157	PRI2
cgcgacgc	-	-156 to -163	PRI2
cgcgacgc	+	-132 to -125	RAD27
cgcgtcgc	-	-124 to -131	RAD27
cggggcgc	-	-574 to -581	RFA1
cgcgtcgc	+	-172 to -165	RHC18
cgcgacgc	-	-164 to -171	RHC18
cgctacgc	+	-98 to -91	RNH35
cgcgacgc	+	-121 to -114	SMC3
cgcgtcgc	-	-113 to -120	SMC3
cgggacgc	-	-155 to -162	YDL010W
cggggcgc	+	-156 to -149	YDL010W
cgctccgc	-	-136 to -143	YDL010W
cgctacgc	-	-132 to -139	YPL267W
----------------------------------------------------------------------------------------------------
Detailed analysis of consensus sequence #3: acgcgnnnnnnnncgc:
Both strands used to compute Sig Value of 35.4273.
PWM:
a	10	0	0	0	0	2	3	6	3	3	1	4	4	0	0	0
c	0	10	0	10	0	0	2	1	3	2	0	1	1	10	0	10
g	0	0	10	0	10	0	0	0	1	2	1	3	2	0	10	0
t	0	0	0	0	0	8	5	3	3	3	8	2	3	0	0	0
Sequence	Strand	Location	Gene
acgcgttatttttcgc	+	-134 to -119	DPB2
acgcgaaaaataacgc	-	-117 to -132	DPB2
acgcgtaacatcgcgc	+	-128 to -113	RAD27
acgcgtcttttgtcgc	-	-130 to -145	RFA1
acgcgttaggaaacgc	+	-120 to -105	RFA2
acgcgtttcctaacgc	-	-103 to -118	RFA2
acgcgtttactgccgc	+	-155 to -140	TOF1
acgcgtcccggggcgc	+	-164 to -149	YDL010W
acgcgaaaaataacgc	+	-149 to -134	YPR174C
acgcgttatttttcgc	-	-132 to -147	YPR174C
----------------------------------------------------------------------------------------------------
Detailed analysis of consensus sequence #4: aaannnnncgcgt:
Both strands used to compute Sig Value of 24.6671.
PWM:
a	10	10	10	5	4	3	3	9	0	0	0	0	0
c	0	0	0	2	0	2	2	0	10	0	10	0	0
g	0	0	0	2	4	0	3	0	0	10	0	10	0
t	0	0	0	1	2	5	2	1	0	0	0	0	10
Sequence	Strand	Location	Gene
aaaaaatacgcgt	-	-168 to -180	CDC45
aaaaataacgcgt	-	-122 to -134	DPB2
aaaataaacgcgt	+	-203 to -191	MSH6
aaaagttacgcgt	-	-183 to -195	POL30
aaacgcgacgcgt	+	-135 to -123	RAD27
aaatgtcacgcgt	+	-172 to -160	RFA1
aaacgcgtcgcgt	+	-175 to -163	RHC18
aaagttcacgcgt	-	-172 to -184	YOL017W
aaagaagacgcgt	-	-114 to -126	YPL267W
aaaaataacgcgt	+	-144 to -132	YPR174C
----------------------------------------------------------------------------------------------------
Detailed analysis of consensus sequence #5: acgcnnnaaa:
Both strands used to compute Sig Value of 20.8583.
PWM:
a	19	0	0	0	2	7	7	19	19	19
c	0	19	0	19	1	5	5	0	0	0
g	0	0	19	0	13	1	3	0	0	0
t	0	0	0	0	3	6	4	0	0	0
Sequence	Strand	Location	Gene
acgcgttaaa	+	-158 to -149	CDC21
acgcgtgaaa	+	-125 to -116	CDC9
acgcgccaaa	+	-532 to -523	CLN2
acgcgaaaaa	-	-117 to -126	DPB2
acgcctaaaa	-	-119 to -128	MSH2
acgcaccaaa	+	-212 to -203	POL30
acgctataaa	-	-453 to -462	PRI2
acgcgtaaaa	+	-165 to -156	RFA1
acgcgaaaaa	+	-94 to -85	RNH35
acgcgccaaa	+	-616 to -607	SMC1
acgcgaaaaa	+	-166 to -157	SPO16
acgcgtgaaa	+	-102 to -93	SPO16
acgcgtcaaa	-	-150 to -159	TOF1
acgctgcaaa	-	-766 to -775	YBR070C
acgctctaaa	-	-485 to -494	YBR070C
acgcgaaaaa	-	-180 to -189	YCL024W
acgcgcgaaa	-	-154 to -163	YJL181W
acgcaataaa	+	-610 to -601	YPL208W
acgcgaaaaa	+	-149 to -140	YPR174C
----------------------------------------------------------------------------------------------------
Detailed analysis of consensus sequence #6: cgcgnnnacg:
Both strands used to compute Sig Value of 20.6037.
PWM:
a	0	0	0	0	3	3	3	8	0	0
c	8	0	8	0	0	1	2	0	8	0
g	0	8	0	8	0	0	2	0	0	8
t	0	0	0	0	5	4	1	0	0	0
Sequence	Strand	Location	Gene
cgcgaaaacg	+	-132 to -123	CDC9
cgcgttcacg	+	-132 to -123	EST1
cgcgaacacg	-	-115 to -124	KIM2
cgcgtttacg	+	-135 to -126	TOF1
cgcgttgacg	-	-130 to -139	YFR027W
cgcgaaaacg	-	-157 to -166	YJL181W
cgcgttgacg	+	-133 to -124	YPL267W
cgcgtcaacg	-	-122 to -131	YPL267W
----------------------------------------------------------------------------------------------------
Detailed analysis of consensus sequence #7: aaannnnnnnacgc:
Both strands used to compute Sig Value of 20.4652.
PWM:
a	21	21	21	12	6	8	6	5	7	6	21	0	0	0
c	0	0	0	3	6	1	8	2	6	2	0	21	0	21
g	0	0	0	2	5	7	1	9	2	6	0	0	21	0
t	0	0	0	4	4	5	6	5	6	7	0	0	0	0
Sequence	Strand	Location	Gene
aaaaggccccacgc	-	-286 to -299	CAC2
aaaaaaaaatacgc	-	-165 to -178	CDC45
aaaccgatgaacgc	-	-217 to -230	CLB5
aaaatagaaaacgc	+	-160 to -147	MSH2
aaaaagtgagacgc	-	-161 to -174	MSH6
aaaacgcgaaacgc	+	-205 to -192	POL30
aaaaaaagttacgc	-	-180 to -193	POL30
aaacaatcctacgc	-	-315 to -328	PRI2
aaagctttaaacgc	-	-165 to -178	RAD27
aaaggaaagaacgc	-	-93 to -106	RFA2
aaattttgcgacgc	+	-202 to -189	RNH35
aaactacgctacgc	+	-104 to -91	RNH35
aaatttctttacgc	+	-626 to -613	SMC1
aaaagacgcgacgc	+	-127 to -114	SMC3
aaatagaacgacgc	-	-757 to -770	SPO16
aaaaaatgtgacgc	+	-176 to -163	SPO16
aaatgctaagacgc	-	-475 to -488	YBR070C
aaaacgcgtaacgc	+	-169 to -156	YCL024W
aaaagtatttacgc	-	-736 to -749	YDL010W
aaaacgcgtcacgc	+	-515 to -502	YLL022C
aaaactctatacgc	+	-339 to -326	YPR174C
----------------------------------------------------------------------------------------------------
Detailed analysis of consensus sequence #8: atannnnnnnnnncgcg:
Both strands used to compute Sig Value of 18.7114.
PWM:
a	10	0	10	4	3	2	2	5	3	2	2	5	6	0	0	0	0
c	0	0	0	1	2	1	2	1	3	1	3	0	0	10	0	10	0
g	0	0	0	1	1	5	4	3	2	4	2	2	3	0	10	0	10
t	0	10	0	4	4	2	2	1	2	3	3	3	1	0	0	0	0
Sequence	Strand	Location	Gene
atatttcaggaaacgcg	-	-104 to -120	CDC21
atacagggaaaagcgcg	-	-30 to -46	CLB5
ataatggcgtgaacgcg	-	-116 to -132	EST1
ataacattaccggcgcg	-	-598 to -614	MSH6
atatcgagttttacgcg	-	-133 to -149	PRI2
ataggaaacgcgacgcg	+	-140 to -124	RAD27
ataaaggaaagaacgcg	-	-91 to -107	RFA2
ataaactacgctacgcg	+	-106 to -90	RNH35
atattggatttttcgcg	-	-77 to -93	RNH35
atatttcgcgtagcgcg	+	-146 to -130	YPL267W
----------------------------------------------------------------------------------------------------
Detailed analysis of consensus sequence #9: atgtnnngcg:
Both strands used to compute Sig Value of 17.2025.
PWM:
a	10	0	0	0	0	10	1	0	0	0
c	0	0	0	0	3	0	7	0	10	0
g	0	0	10	0	5	0	1	10	0	10
t	0	10	0	10	2	0	1	0	0	0
Sequence	Strand	Location	Gene
atgtgacgcg	+	-139 to -130	DPB2
atgtcacgcg	-	-112 to -121	DPB2
atgttacgcg	-	-118 to -127	RAD27
atgtcacgcg	+	-170 to -161	RFA1
atgtgaagcg	+	-727 to -718	RHC18
atgtgacgcg	+	-171 to -162	SPO16
atgtgaggcg	-	-61 to -70	TOF1
atgttatgcg	+	-754 to -745	UNG1
atgtcacgcg	+	-154 to -145	YPR174C
atgtgacgcg	-	-127 to -136	YPR174C
----------------------------------------------------------------------------------------------------
Detailed analysis of consensus sequence #10: aaannnnnnnnnnncgcgt:
Both strands used to compute Sig Value of 15.9850.
PWM:
a	8	8	8	3	1	2	5	4	2	3	3	2	3	5	0	0	0	0	0
c	0	0	0	1	0	0	2	3	5	1	0	1	1	0	8	0	8	0	0
g	0	0	0	1	2	0	1	0	1	2	2	0	0	1	0	8	0	8	0
t	0	0	0	3	5	6	0	1	0	2	3	5	4	2	0	0	0	0	8
Sequence	Strand	Location	Gene
aaatttcactttcacgcgt	-	-107 to -125	CDC9
aaatgacaagttttcgcgt	-	-132 to -150	MSH2
aaagttacgcgtttcgcgt	-	-184 to -202	POL30
aaaaaaaaaagttacgcgt	-	-177 to -195	POL30
aaacttgccaaaaacgcgt	+	-186 to -168	RHC18
aaaagtatcaataacgcgt	+	-135 to -117	SMC1
aaaattacctaatgcgcgt	-	-179 to -197	YBR070C
aaatttaacgtcaacgcgt	+	-147 to -129	YFR027W
----------------------------------------------------------------------------------------------------
Detailed analysis of consensus sequence #11: cgcnnnnnntaa:
Both strands used to compute Sig Value of 15.5104.
PWM:
a	0	0	0	6	6	5	12	8	8	0	22	22
c	22	0	22	3	2	7	2	7	5	0	0	0
g	0	22	0	12	0	4	6	3	5	0	0	0
t	0	0	0	1	14	6	2	4	4	22	0	0
Sequence	Strand	Location	Gene
cgcgtcaattaa	-	-117 to -128	CDC21
cgcgaaaaataa	-	-118 to -129	DPB2
cgcgtgacataa	+	-121 to -110	DPB2
cgcatcaaataa	+	-522 to -511	EST1
cgcttaggctaa	-	-330 to -341	KIM2
cgcattacttaa	+	-82 to -71	KIM2
cgcgacgcgtaa	-	-156 to -167	PRI2
cgcgacgcgtaa	+	-132 to -121	RAD27
cgcctcgtctaa	-	-143 to -154	RFA1
cgcgtgaactaa	+	-134 to -123	RFA1
cgcgtttcctaa	-	-104 to -115	RFA2
cgccttgtttaa	+	-475 to -464	RHC18
cgcgtatactaa	+	-167 to -156	RHC18
cgcaagagataa	+	-66 to -55	RHC18
cgcgccaaataa	+	-615 to -604	SMC1
cgcaacgcgtaa	+	-65 to -54	UNG1
cgccttctttaa	+	-394 to -383	YBR070C
cgcattaggtaa	+	-194 to -183	YBR070C
cgcactaaataa	-	-784 to -795	YCL024W
cgcgtactgtaa	+	-110 to -99	YFR027W
cgcgtgacataa	-	-145 to -156	YPR174C
cgcgaaaaataa	+	-148 to -137	YPR174C
----------------------------------------------------------------------------------------------------
Detailed analysis of consensus sequence #12: aaannnnnnncgcgt:
Both strands used to compute Sig Value of 14.4539.
PWM:
a	8	8	8	6	5	2	1	3	1	6	0	0	0	0	0
c	0	0	0	1	0	4	1	2	1	0	8	0	8	0	0
g	0	0	0	1	3	0	6	0	3	0	0	8	0	8	0
t	0	0	0	0	0	2	0	3	3	2	0	0	0	0	8
Sequence	Strand	Location	Gene
aaaaaaaatacgcgt	-	-166 to -180	CDC45
aaaagtgagacgcgt	-	-162 to -176	MSH6
aaacgcgaaacgcgt	+	-204 to -190	POL30
aaaaaagttacgcgt	-	-181 to -195	POL30
aaaaatgtcacgcgt	+	-174 to -160	RFA1
aaaaacgcgtcgcgt	+	-177 to -163	RHC18
aaagacgcgacgcgt	+	-126 to -112	SMC3
aaaagcctttcgcgt	+	-120 to -106	YFR027W
----------------------------------------------------------------------------------------------------
Detailed analysis of consensus sequence #13: aaanncgt:
Both strands used to compute Sig Value of 13.6509.
PWM:
a	37	37	37	7	5	0	0	0
c	0	0	0	22	2	37	0	0
g	0	0	0	1	22	0	37	0
t	0	0	0	7	8	0	0	37
Sequence	Strand	Location	Gene
aaaatcgt	-	-57 to -64	ASF2
aaaaacgt	+	-392 to -385	CAC2
aaacgcgt	-	-114 to -121	CDC21
aaacgcgt	-	-143 to -150	CDC45
aaacgcgt	+	-127 to -120	CDC9
aaattcgt	+	-577 to -570	CLN2
aaaaccgt	+	-524 to -517	CLN2
aaacccgt	-	-754 to -761	DPB2
aaacgcgt	+	-418 to -411	DPB2
aaaatcgt	+	-707 to -700	KIM2
aaattcgt	+	-684 to -677	MSH2
aaacgcgt	+	-198 to -191	MSH6
aaacgcgt	+	-197 to -190	POL30
aaacgcgt	-	-173 to -180	RAD27
aaaagcgt	+	-58 to -51	RAD27
aaattcgt	+	-696 to -689	RFA2
aaacgcgt	+	-122 to -115	RFA2
aaacgcgt	+	-110 to -103	RFA2
aaagtcgt	-	-403 to -410	RHC18
aaacgcgt	+	-175 to -168	RHC18
aaatgcgt	+	-651 to -644	SMC1
aaacacgt	+	-157 to -150	SMC1
aaaatcgt	-	-635 to -642	SMC3
aaacgcgt	-	-148 to -155	TOF1
aaacgcgt	-	-129 to -136	TOF1
aaaatcgt	+	-613 to -606	UNG1
aaatacgt	-	-466 to -473	YBR070C
aaacgcgt	+	-168 to -161	YCL024W
aaacgcgt	+	-117 to -110	YCL060C
aaacgcgt	-	-108 to -115	YCL060C
aaacgcgt	-	-162 to -169	YJL181W
aaacgcgt	+	-514 to -507	YLL022C
aaacgcgt	+	-186 to -179	YOL017W
aaacgcgt	-	-164 to -171	YOL017W
aaatacgt	-	-320 to -327	YPL208W
aaacgcgt	+	-88 to -81	YPL208W
aaatacgt	+	-290 to -283	YPL267W
----------------------------------------------------------------------------------------------------
Detailed analysis of consensus sequence #14: acgcnnnnnnnnnaat:
Both strands used to compute Sig Value of 11.8714.
PWM:
a	12	0	0	0	0	2	3	3	3	4	2	2	6	12	12	0
c	0	12	0	12	1	2	3	1	4	3	2	3	2	0	0	0
g	0	0	12	0	8	0	1	3	2	3	3	5	2	0	0	0
t	0	0	0	0	3	8	5	5	3	2	5	2	2	0	0	12
Sequence	Strand	Location	Gene
acgcgtttcctgaaat	+	-121 to -106	CDC21
acgcgttttaagaaat	+	-150 to -135	CDC45
acgcgtaatttcaaat	-	-160 to -175	PRI2
acgcgtcgcggggaat	+	-165 to -150	PRI2
acgctacgcgaaaaat	+	-99 to -84	RNH35
acgcgaaaaatccaat	+	-94 to -79	RNH35
acgcttgcacgataat	-	-581 to -596	UNG1
acgcgcattaggtaat	+	-197 to -182	YBR070C
acgcgtttgcttcaat	+	-115 to -100	YCL060C
acgccttgatttgaat	+	-685 to -670	YLL022C
acgcttctgaccaaat	+	-636 to -621	YLL022C
acgcgctacgcgaaat	-	-129 to -144	YPL267W
----------------------------------------------------------------------------------------------------
Detailed analysis of consensus sequence #15: aacnngtca:
Both strands used to compute Sig Value of 9.8446.
PWM:
a	13	13	0	4	3	0	0	0	13
c	0	0	13	0	7	0	0	13	0
g	0	0	0	7	0	13	0	0	0
t	0	0	0	2	3	0	13	0	0
Sequence	Strand	Location	Gene
aacgcgtca	-	-152 to -160	CDC21
aacgcgtca	-	-115 to -123	CDC21
aacttgtca	+	-467 to -459	CLB5
aacgcgtca	-	-128 to -136	DPB2
aacaagtca	-	-48 to -56	DPB2
aacatgtca	-	-551 to -559	MSH2
aacttgtca	+	-143 to -135	MSH2
aacaagtca	-	-613 to -621	RFA1
aacgcgtca	-	-149 to -157	TOF1
aacgcgtca	-	-163 to -171	YJL181W
aacgcgtca	+	-513 to -505	YLL022C
aacaagtca	+	-218 to -210	YPR174C
aacgcgtca	+	-138 to -130	YPR174C
----------------------------------------------------------------------------------------------------
Detailed analysis of consensus sequence #16: cgcnnnnngcc:
Only + strand used to compute Sig Value of 6.2106.
PWM:
a	0	0	0	3	1	1	1	3	0	0	0
c	9	0	9	4	5	1	2	1	0	9	9
g	0	9	0	1	2	3	0	1	9	0	0
t	0	0	0	1	1	4	6	4	0	0	0
Sequence	Strand	Location	Gene
cgcacgacgcc	+	-331 to -321	CAC2
cgcgctttgcc	+	-338 to -328	CLB5
cgcacgcagcc	+	-301 to -291	CLN2
cgcagttagcc	+	-421 to -411	EST1
cgccttttgcc	+	-334 to -324	RFA1
cgcccttagcc	+	-544 to -534	RNH35
cgccccctgcc	+	-547 to -537	TOF1
cgctgattgcc	+	-181 to -171	YPL267W
cgccagtggcc	+	-328 to -318	YPR174C
----------------------------------------------------------------------------------------------------
Detailed analysis of consensus sequence #17: aaacgcnnnncgc:
Only + strand used to compute Sig Value of 5.9901.
PWM:
a	4	4	4	0	0	0	1	1	3	4	0	0	0
c	0	0	0	4	0	4	0	0	1	0	4	0	4
g	0	0	0	0	4	0	3	1	0	0	0	4	0
t	0	0	0	0	0	0	0	2	0	0	0	0	0
Sequence	Strand	Location	Gene
aaacgcagaacgc	+	-337 to -325	CLN2
aaacgcgaaacgc	+	-204 to -192	POL30
aaacgcgtaacgc	+	-168 to -156	YCL024W
aaacgcgtcacgc	+	-514 to -502	YLL022C
----------------------------------------------------------------------------------------------------
Detailed analysis of consensus sequence #18: gtannnnngca:
Only + strand used to compute Sig Value of 5.3267.
PWM:
a	0	0	17	7	3	5	5	3	0	0	17
c	0	0	0	0	2	3	3	3	0	17	0
g	17	0	0	5	6	5	3	7	17	0	0
t	0	17	0	5	6	4	6	4	0	0	0
Sequence	Strand	Location	Gene
gtaggaccgca	+	-230 to -220	CDC21
gtagcgcagca	+	-637 to -627	CLB5
gtaacttcgca	+	-428 to -418	EST1
gtatgtgtgca	+	-228 to -218	KIM2
gtatgcaagca	+	-283 to -273	MSH6
gtaagagggca	+	-547 to -537	RFA2
gtaatgtggca	+	-58 to -48	RFA2
gtagtatggca	+	-298 to -288	RHC18
gtaaacaggca	+	-215 to -205	RNH35
gtattttggca	+	-475 to -465	SMC3
gtatataggca	+	-273 to -263	TOF1
gtagaatagca	+	-82 to -72	YCL024W
gtaaggatgca	+	-399 to -389	YDL010W
gtagtggcgca	+	-288 to -278	YDL010W
gtaagacggca	+	-532 to -522	YJL181W
gtaatcttgca	+	-317 to -307	YJL181W
gtattgatgca	+	-198 to -188	YJL181W
----------------------------------------------------------------------------------------------------
Detailed analysis of consensus sequence #19: aaannncgc:
Both strands used to compute Sig Value of 5.1780.
PWM:
a	30	30	30	7	12	12	0	0	0
c	0	0	0	5	6	2	30	0	30
g	0	0	0	11	3	7	0	30	0
t	0	0	0	7	9	9	0	0	0
Sequence	Strand	Location	Gene
aaaggacgc	+	-144 to -136	CAC2
aaaatacgc	-	-170 to -178	CDC45
aaagctcgc	-	-581 to -589	CLB5
aaagaacgc	+	-413 to -405	CLB5
aaagcgcgc	-	-640 to -648	CLN2
aaatttcgc	-	-597 to -605	CLN2
aaagagcgc	-	-299 to -307	DPB2
aaataacgc	-	-124 to -132	DPB2
aaaatgcgc	-	-492 to -500	EST1
aaaacccgc	-	-559 to -567	MSH6
aaatcgcgc	+	-547 to -539	PRI2
aaattacgc	+	-170 to -162	PRI2
aaaagacgc	+	-140 to -132	RFA1
aaattccgc	-	-788 to -796	RFA2
aaacttcgc	-	-147 to -155	RFA2
aaagaacgc	-	-98 to -106	RFA2
aaagttcgc	-	-713 to -721	RNH35
aaactacgc	+	-104 to -96	RNH35
aaataacgc	+	-377 to -369	SMC3
aaaagacgc	+	-127 to -119	SMC3
aaagttcgc	-	-556 to -564	YBR070C
aaagcgcgc	-	-679 to -687	YCL024W
aaaaagcgc	-	-677 to -685	YCL024W
aaagagcgc	-	-246 to -254	YCL024W
aaacatcgc	-	-431 to -439	YJL181W
aaacctcgc	+	-767 to -759	YLL022C
aaaaaacgc	-	-78 to -86	YLL022C
aaacatcgc	-	-715 to -723	YPL208W
aaagatcgc	-	-315 to -323	YPL267W
aaataacgc	+	-142 to -134	YPR174C
----------------------------------------------------------------------------------------------------
Detailed analysis of consensus sequence #20: ggcnnnngga:
Both strands used to compute Sig Value of 4.6721.
PWM:
a	0	0	0	6	3	7	9	0	0	17
c	0	0	17	3	5	1	0	0	0	0
g	17	17	0	3	7	3	3	17	17	0
t	0	0	0	5	2	6	5	0	0	0
Sequence	Strand	Location	Gene
ggctgaggga	+	-500 to -491	CAC2
ggcacgagga	-	-785 to -794	CDC9
ggctgatgga	+	-156 to -147	CDC9
ggccctggga	+	-789 to -780	MSH2
ggcgttagga	-	-646 to -655	POL30
ggcagatgga	-	-574 to -583	PRI2
ggccattgga	-	-754 to -763	RAD27
ggccaaagga	-	-199 to -208	RFA2
ggcaaaagga	+	-251 to -242	RHC18
ggcacaagga	+	-16 to -7	SMC1
ggcagttgga	-	-489 to -498	SMC3
ggctctagga	+	-314 to -305	YCL024W
ggcaggagga	-	-512 to -521	YCL060C
ggctgatgga	+	-612 to -603	YDL010W
ggcggcagga	-	-187 to -196	YFR027W
ggcgtgagga	-	-681 to -690	YLL022C
ggctctggga	-	-272 to -281	YPR174C
----------------------------------------------------------------------------------------------------
Detailed analysis of consensus sequence #21: cgtnnnnnngtg:
Only + strand used to compute Sig Value of 4.5546.
PWM:
a	0	0	0	4	3	3	2	4	5	0	0	0
c	12	0	0	2	1	2	3	0	2	0	0	0
g	0	12	0	4	2	2	1	3	0	12	0	12
t	0	0	12	2	6	5	6	5	5	0	12	0
Sequence	Strand	Location	Gene
cgtatatatgtg	+	-536 to -525	CAC2
cgtctatgtgtg	+	-14 to -3	DPB2
cgtatgtatgtg	+	-233 to -222	KIM2
cgtttcctagtg	+	-662 to -651	RAD27
cgtgataaagtg	+	-787 to -776	UNG1
cgtggtcttgtg	+	-697 to -686	UNG1
cgtgcaagcgtg	+	-591 to -580	UNG1
cgtcttggagtg	+	-608 to -597	YBR070C
cgtaatttcgtg	+	-158 to -147	YBR070C
cgttatttagtg	+	-797 to -786	YCL024W
cgtgtgctagtg	+	-373 to -362	YJL181W
cgtagctatgtg	+	-602 to -591	YLL022C
----------------------------------------------------------------------------------------------------
Detailed analysis of consensus sequence #22: cgcnnnnnnnntaa:
Both strands used to compute Sig Value of 4.2120.
PWM:
a	0	0	0	5	7	6	4	6	4	5	5	0	20	20
c	20	0	20	3	3	1	4	7	8	6	4	0	0	0
g	0	20	0	7	1	3	5	2	2	6	6	0	0	0
t	0	0	0	5	9	10	7	5	6	3	5	20	0	0
Sequence	Strand	Location	Gene
cgcgtcgctcctaa	-	-114 to -127	ASF2
cgccttcccgttaa	-	-353 to -366	CLB5
cgcgttactgctaa	-	-43 to -56	CLB5
cgcgaaacgcgtaa	+	-201 to -188	POL30
cgcacacctattaa	+	-701 to -688	PRI2
cgcgtttcctataa	-	-129 to -142	RAD27
cgcatagctattaa	-	-293 to -306	RFA1
cgcctttaccgtaa	-	-36 to -49	RFA1
cgctaatgacataa	+	-756 to -743	RHC18
cgcttgcacgataa	-	-582 to -595	UNG1
cgcgcattaggtaa	+	-196 to -183	YBR070C
cgcaataactgtaa	+	-65 to -52	YBR070C
cgcagtcttagtaa	+	-158 to -145	YCL024W
cgcgtttaatttaa	+	-457 to -444	YDL010W
cgctaggttgctaa	-	-25 to -38	YDL010W
cgctaattccataa	-	-570 to -583	YFR027W
cgcgttgacgttaa	-	-130 to -143	YFR027W
cgctatatcaataa	+	-682 to -669	YOL017W
cgcactgaaagtaa	-	-638 to -651	YPL208W
cgccagtggcctaa	+	-328 to -315	YPR174C
----------------------------------------------------------------------------------------------------
Detailed analysis of consensus sequence #23: cgtnnnnnttc:
Both strands used to compute Sig Value of 3.9734.
PWM:
a	0	0	0	4	10	5	6	6	0	0	0
c	28	0	0	7	2	8	6	6	0	0	28
g	0	28	0	5	9	3	4	4	0	0	0
t	0	0	28	12	7	12	12	12	28	28	0
Sequence	Strand	Location	Gene
cgtggctgttc	+	-749 to -739	ASF2
cgtgtaaattc	+	-585 to -575	ASF2
cgttgcatttc	+	-540 to -530	CDC9
cgtcattgttc	+	-20 to -10	CDC9
cgttatgtttc	+	-519 to -509	CLN2
cgtttggattc	-	-414 to -424	DPB2
cgtttttcttc	-	-158 to -168	DPB2
cgttatttttc	+	-131 to -121	DPB2
cgtaacctttc	+	-209 to -199	KIM2
cgtccattttc	-	-89 to -99	KIM2
cgtttattttc	-	-194 to -204	MSH6
cgtcaggattc	-	-570 to -580	POL30
cgtatctcttc	-	-462 to -472	POL30
cgtcctttttc	+	-63 to -53	POL30
cgttggctttc	-	-310 to -320	RAD27
cgtcgcgtttc	-	-126 to -136	RAD27
cgttgcaattc	+	-719 to -709	RFA1
cgtagaacttc	-	-396 to -406	SMC1
cgtcgtccttc	+	-463 to -453	TOF1
cgtgaccattc	+	-344 to -334	UNG1
cgtggctattc	+	-625 to -615	YDL010W
cgttatcgttc	+	-657 to -647	YFR027W
cgttaaatttc	-	-138 to -148	YFR027W
cgtaattgttc	-	-60 to -70	YJL181W
cgtggtacttc	-	-210 to -220	YPL267W
cgtcttctttc	+	-123 to -113	YPL267W
cgttatttttc	-	-135 to -145	YPR174C
cgtttttcttc	+	-108 to -98	YPR174C
----------------------------------------------------------------------------------------------------
Detailed analysis of consensus sequence #24: aaannnnnnnnnnttg:
Both strands used to compute Sig Value of 3.9338.
PWM:
a	71	71	71	24	24	27	24	24	12	25	32	19	22	0	0	0
c	0	0	0	7	10	10	11	12	11	11	14	14	12	0	0	0
g	0	0	0	22	17	16	11	13	17	14	10	15	10	0	0	71
t	0	0	0	18	20	18	25	22	31	21	15	23	27	71	71	0
Sequence	Strand	Location	Gene
aaactcagcaagtttg	+	-734 to -719	ASF2
aaaaattttcttcttg	-	-637 to -652	CAC2
aaaattagtttcattg	+	-324 to -309	CDC21
aaagctaatctctttg	-	-242 to -257	CDC21
aaagagattagctttg	+	-256 to -241	CDC21
aaaaagaccttaattg	+	-137 to -122	CDC21
aaataggcatggtttg	-	-596 to -611	CDC45
aaatgtcttcactttg	-	-244 to -259	CDC45
aaagtacttgattttg	-	-285 to -300	CDC9
aaaatcaagtactttg	+	-299 to -284	CDC9
aaaagtaatgattttg	+	-57 to -42	CDC9
aaaaaaacttttcttg	-	-166 to -181	CLB5
aaagggccaacagttg	-	-409 to -424	CLN2
aaataaaagtaagttg	-	-155 to -170	CLN2
aaaagattttcttttg	-	-38 to -53	CLN2
aaagtgtcatctgttg	-	-613 to -628	DPB2
aaagtttgcgcaattg	-	-550 to -565	DPB2
aaaattctcaggattg	-	-513 to -528	DPB2
aaacgcttggatcttg	+	-460 to -445	DPB2
aaaagagcgcaaattg	-	-298 to -313	DPB2
aaagaaggttgggttg	-	-235 to -250	DPB2
aaattatgttactttg	+	-218 to -203	DPB2
aaacccaagtcgattg	-	-756 to -771	EST1
aaaaaaaagcagtttg	-	-147 to -162	EST1
aaacagatcaaccttg	+	-486 to -471	KIM2
aaagttgaccatattg	+	-384 to -369	KIM2
aaagtatagtatgttg	-	-126 to -141	KIM2
aaaagaaatatgtttg	+	-750 to -735	MSH2
aaaagttttagatttg	+	-660 to -645	MSH2
aaatgagagaaatttg	+	-642 to -627	MSH2
aaaggaaatactgttg	+	-621 to -606	MSH2
aaatgtgtagagtttg	+	-410 to -395	MSH2
aaaacgcgaaaacttg	+	-153 to -138	MSH2
aaataattagatattg	-	-234 to -249	POL30
aaatcctgtgattttg	+	-131 to -116	PRI2
aaaaaatttacttttg	-	-100 to -115	PRI2
aaagttgtgcaaattg	-	-68 to -83	PRI2
aaaatttcccaccttg	-	-778 to -793	RAD27
aaagacctggccattg	-	-746 to -761	RAD27
aaactatctaaaattg	-	-583 to -598	RFA1
aaaatatctctgcttg	+	-191 to -176	RFA1
aaagtgataacatttg	-	-89 to -104	RFA1
aaaaagatgaaaattg	-	-165 to -180	RFA2
aaattaattgcaattg	-	-600 to -615	RHC18
aaagagcatattcttg	+	-33 to -18	RHC18
aaagagcttggcattg	+	-773 to -758	RNH35
aaagctaatacaattg	+	-366 to -351	SMC1
aaacgattacaatttg	-	-166 to -181	SMC1
aaattgtaatcgtttg	+	-180 to -165	SMC1
aaaggaaagttgattg	+	-525 to -510	SPO16
aaagctcgtatatttg	+	-419 to -404	SPO16
aaagtaaattctattg	-	-598 to -613	TOF1
aaatgggataagattg	+	-575 to -560	TOF1
aaataaccagtagttg	+	-293 to -278	TOF1
aaatcgttgtttgttg	+	-612 to -597	UNG1
aaaaaggagcagcttg	-	-692 to -707	YBR070C
aaaagctgcaactttg	-	-740 to -755	YCL024W
aaaacaaatgactttg	+	-424 to -409	YCL024W
aaaatttcaagtattg	-	-160 to -175	YCL060C
aaataggtgaattttg	-	-314 to -329	YFR027W
aaatacaaggatcttg	-	-278 to -293	YJL181W
aaaaattatatctttg	-	-255 to -270	YJL181W
aaaaaatgcagtattg	+	-93 to -78	YJL181W
aaataatacaaaattg	-	-61 to -76	YLL022C
aaatgtacatcaattg	+	-421 to -406	YOL017W
aaagctaatagggttg	-	-232 to -247	YOL017W
aaaaactgggattttg	-	-202 to -217	YPL208W
aaaggcctctttcttg	+	-497 to -482	YPR174C
aaaccatattttcttg	+	-357 to -342	YPR174C
aaattatgttactttg	-	-48 to -63	YPR174C
aaagaaggttgggttg	+	-31 to -16	YPR174C
----------------------------------------------------------------------------------------------------
Detailed analysis of consensus sequence #25: catnnnnnaaa:
Both strands used to compute Sig Value of 1.8196.
PWM:
a	0	60	0	20	14	20	13	20	60	60	60
c	60	0	0	11	6	9	9	14	0	0	0
g	0	0	0	8	10	9	15	17	0	0	0
t	0	0	60	21	30	22	23	9	0	0	0
Sequence	Strand	Location	Gene
cataggacaaa	+	-91 to -81	ASF2
catatgtcaaa	-	-364 to -374	CAC2
catttatcaaa	+	-345 to -335	CDC45
cataataaaaa	-	-292 to -302	CDC45
catatcgcaaa	-	-673 to -683	CDC9
catctatgaaa	-	-720 to -730	CLB5
cataattcaaa	+	-666 to -656	CLB5
catatataaaa	+	-259 to -249	CLN2
cattcattaaa	+	-25 to -15	CLN2
catcgatcaaa	-	-652 to -662	DPB2
cattgtctaaa	-	-504 to -514	DPB2
catcttgaaaa	-	-179 to -189	DPB2
cataatagaaa	+	-114 to -104	DPB2
catgtgttaaa	-	-74 to -84	DPB2
catggctgaaa	+	-475 to -465	EST1
cattgataaaa	-	-140 to -150	EST1
catgaactaaa	+	-657 to -647	KIM2
catttctcaaa	-	-638 to -648	MSH2
catatatgaaa	+	-170 to -160	MSH2
cattcagaaaa	-	-453 to -463	MSH6
catgctgcaaa	-	-355 to -365	MSH6
catatataaaa	+	-742 to -732	POL30
cataaaagaaa	-	-288 to -298	POL30
cattatacaaa	+	-630 to -620	PRI2
cattctttaaa	+	-435 to -425	PRI2
cattaacgaaa	-	-527 to -537	RAD27
catcgcgcaaa	+	-120 to -110	RAD27
catcgatgaaa	+	-66 to -56	RAD27
catatatcaaa	-	-307 to -317	RFA1
catatacgaaa	+	-274 to -264	RFA1
cattttgaaaa	+	-504 to -494	RFA2
catatgtgaaa	-	-341 to -351	RFA2
catcgtgaaaa	-	-155 to -165	RFA2
catatacgaaa	+	-130 to -120	RFA2
cattttcaaaa	-	-695 to -705	SMC1
cattttttaaa	+	-576 to -566	SMC1
catctcataaa	+	-68 to -58	SMC1
catttgaaaaa	-	-627 to -637	SMC3
catctttcaaa	+	-440 to -430	SPO16
cattccagaaa	-	-12 to -22	SPO16
catttgaaaaa	-	-88 to -98	TOF1
cattttgcaaa	-	-426 to -436	YCL024W
cataacagaaa	-	-280 to -290	YCL024W
cattgctgaaa	-	-238 to -248	YCL024W
catgaatgaaa	+	-421 to -411	YDL010W
catggtgcaaa	+	-595 to -585	YFR027W
cataaaagaaa	-	-442 to -452	YFR027W
cataaggaaaa	-	-177 to -187	YJL181W
catctgggaaa	-	-522 to -532	YOL017W
catatacaaaa	+	-289 to -279	YOL017W
catgatgaaaa	-	-762 to -772	YPL208W
catcatgaaaa	+	-768 to -758	YPL208W
catatccaaaa	+	-455 to -445	YPL208W
cattctataaa	-	-116 to -126	YPL208W
cattttgaaaa	+	-761 to -751	YPL267W
cattttcaaaa	-	-749 to -759	YPL267W
catttataaaa	+	-484 to -474	YPL267W
catgtgttaaa	+	-192 to -182	YPR174C
cataatagaaa	-	-152 to -162	YPR174C
catcttgaaaa	+	-87 to -77	YPR174C
