# Supplementary material for: Identifying functional relationships within sets of co-expressed genes by combining upstream regulatory motif analysis and gene expression information
Source: BMC Genomics. 2010 Nov 2;11(Suppl 2):S8. doi: 10.1186/1471-2164-11-S2-S8 (PMC2975146; doi:10.1186/1471-2164-11-S2-S8)
Supplement: Additional file 7 — M-G1 MCM cluster A. SCOPE output for the genes from M-G1 MCM cluster A (Figure 6). [file 1471-2164-11-S2-S8-S7.txt]

Species name: Saccharomyces cerevisiae
Results from running BEAM, PRISM, SPACER on Saccharomyces cerevisiae (fixed 800) with list of gene identifiers:
Sequences for genes: CDC47;GPA1;SPO12;YOR066W
>CDC47; upstream sequence, from -800 to -1, size 800
accggagagttgcaacgaactgcctttcttaggaagtgcgcgggctctctattatgatag
gccgatacggtacaaaagcttaaagttgcctttgtattaccttttttaatcgcagcaaac
aatgcgaagcacaggtgttcactttccttagcttccccttttccgtgcttttgtttatac
ttcgtacaaaaatgaggggaaggtaccaggcaggatacctcactgattacgacgacaagg
aaaagagtaaaaataatttactgtaaaacttccaaatttgtctgagagcaacagaataga
agcacaaagaaatgtaccctacgagagacagagagggtaaaagagtaagtaaattctaaa
gtggtgtgaatgtcataacttaaactattacccacgggatacctgctaggtcaacgtagc
cgctactcgaatataataagcgcttcttgtatattttctcaataacaggcgaggcccctt
ctacccttgaatgctacttattactcactcataatacattgtataagccttcgtgttttt
cacggcctcgaaaaaatttttcttaactaatttacccagaaaggaaatttccttataagg
aaaataaatgcaattcattaagtcggtttgcttcttttttcacgaaagtgagatacaagc
aaaggaccagagcgagatgtactacagtagcaggctacatacacgtctttaccaataact
tacatttagaaaggcaatataatcactacctagattagcttgaatcttgcaggaagaact
caatacagatagaccagatt
>GPA1; upstream sequence, from -800 to -1, size 800
tagacagatgtgtggccaaatattttgagaccaatgttcaagtcggtgaaaacatgcaga
aaatgggccaatcatttaacgcagccggtaagttttagaaatgtgcattaaagcagtaat
gataagacgaaaataagaaaagaaatccataagctgttttactcgactcaacgttataat
tagtattattgattcatatcctgtatatacaagtaacattatactcttttctgtacttca
tctttacctttttatcttacatggcacatgttgtttgaaaacaagatcataggtggataa
agcaagccgaatctaaaaaaaaaaaaatgtctctattggaaaactgaatgcataacgata
ttcccttttcatgcagataacactgactagtttcaatttgaaacgcatcttcgtgttatt
tcaccgaaacgcactcggctcagcatgttaaaaagcacatcaatttagggctctgcgcgt
ccttctgcgtattcttccttgtagaaatgcaattaaatggagagcagaaatttttttgtt
acatattgttttccttaaagggaaatattaaaaaatagtctaaaatgaagaggatagtag
aattccaccaatttctttacgttttatattattcgtaatcttttgatctgttattcattt
tttcttgtcactccgtttctaacatttttgaccatttctaagaccaaactgagtagaagc
tattcatactgtaaattggtattttagcatcacatcaataatccagaggtgtataaattg
atatattaaggtaggaaata
>SPO12; upstream sequence, from -800 to -1, size 800
ttcaaaccaacatacggcagctggtctatagttaagtttcccatgacatctctttgggac
ctaaaggccaccgtcatttgaggggacatcgtcggccagacagatgctgaaacggtctca
ttcagatcatcgccaactgtcgtagtagagtcaacagcagtaacccacgttcgcagtgag
gaccatatgataaataggtatatgagtatccacataccgtgtctataacgatgcgaatgc
aaatgaacaaaagaaaaagggaagaatagaatggagatagtctttgaaaaagcgaggtta
aaagcgactaaaaaataccagcaaaaaggtgacaaataaagttaaacagggtgtatctca
ccgtgcagcgaacacttcaatgtgacttgctcagccaaagactcatcaacatttatggaa
atttcaatgattcccattgtattgcctcttcccattgtggaaaaaagaaaaatgccaaaa
ttgcaaaccctaatttaaaagggttacagaaaaaaaaaagcaggtctgaaatgcagttcg
ccatggttaatatcttttcctaatttggaaatatgtaaacagggcatctttccttttttt
ctcctaatgaaaattgtaagcaaaagcatgaaacaatactgccacaagaggagaattcct
ccttttgaagtctaaagcgccatttcaaactagtttttaggaggtcagccaaacgttcat
tcagattagttactatcttggaatacttctagtaggaaaacaaaataacatatacagtaa
gaacaatagaaaacgtattt
>YOR066W; upstream sequence, from -800 to -1, size 800
tactgctgcaagcgaaatatcacgaataataatataaaaaaaaaaaaaaaaaaaaaaaaa
gatgtttaaatgttaacaacctaacagcaataaaaaataaaaataaaggtagaagattgc
aagaaagaaactttacaatattttgtttggatgcccaacaccggcgtcttggtgttcttc
tataatatttattttatttattttttatttatatatgtacatatatattcctattatcta
ttaagaaagtaaacttagtgtaaatctaccactgttccaaggctttggccatccaccttc
tctttcgttccattaataatatgacacaatcgttgaggatgcgagcgagaccgttatggt
cgatctttgaagtcgccgcgtaacgcgctagtattttttccttaaagaggcaaacactta
tttttccctaataggaaatccctcaaatcggtttttttccatattagtcccgttctattg
tctggtttcatacctctaaaatttctctcgctgttccatcaattaatacaatcaaggcac
agccagcaaatactaataattctcttaataactgcttcccctttgcagcaccgataaggg
atctttaagacggtcttgaaaatttttcgttagttcatttttcattctcggaagtttttt
taaattttgagaagaagagctggttgcacattccaaggtgattaaagggatttgattaag
tatatattcaccaacctgggttgtgtagttgaaaaggggaataaaaatatctcaagaata
cttcgtgaaaaatattcact
Low length variation scorer used: true
Group sequence length average percentage variation: 0.0
Summary of Top 25 Motifs:
	Consensus Sequence	Count	Sig Value	Coverage
#1	ttcchhwwddggaar	10	46.5517	100.00%
#2	aawttyy	26	28.032	100.00%
#3	aaarggkra	10	17.8048	100.00%
#4	aaahgca	8	12.581	75.00%
#5	acsgwcty	6	9.1349	100.00%
#6	cttvgtgt	4	7.5155	75.00%
#7	agacnratg	3	7.3002	50.00%
#8	aaagastm	5	5.0766	75.00%
#9	ttntccttaaag	2	4.9221	50.00%
#10	gaayacttc	3	4.5312	50.00%
#11	cagwgagg	3	4.162	50.00%
#12	gacca	6	3.7346	75.00%
#13	atagaccag	2	3.5326	50.00%
#14	aaata	31	3.4648	100.00%
#15	accct	6	2.9421	50.00%
#16	gcgag	5	2.7846	75.00%
#17	aatgaa	8	2.3974	100.00%
#18	ctarttt	5	2.3682	75.00%
#19	gatta	9	2.2514	100.00%
#20	gctcagc	2	1.725	50.00%
#21	aagaaa	8	1.5459	100.00%
#22	aacact	3	1.5264	75.00%
#23	aaggta	5	1.0103	75.00%
#24	cataac	3	0.9819	75.00%
#25	agaattcc	2	0.9632	50.00%
----------------------------------------------------------------------------------------------------
Detailed analysis of consensus sequence #1: ttcchhwwddggaar:
Both strands used to compute Sig Value of 46.5517.
PWM:
a	0	0	0	0	2	4	7	3	5	5	0	0	10	10	9
c	0	0	10	10	3	1	0	0	0	0	0	0	0	0	0
g	0	0	0	0	0	0	0	0	1	3	10	10	0	0	1
t	10	10	0	0	5	5	3	7	4	2	0	0	0	0	0
Sequence	Strand	Location	Gene
ttccttataaggaaa	-	-199 to -213	CDC47
ttccttataaggaaa	+	-212 to -198	CDC47
ttccctttaaggaaa	-	-237 to -251	GPA1
ttccttaaagggaaa	+	-250 to -236	GPA1
ttccacaatgggaag	-	-339 to -353	SPO12
ttcccattgtggaaa	+	-352 to -338	SPO12
ttccaaattaggaaa	-	-231 to -245	SPO12
ttcctaatttggaaa	+	-244 to -230	SPO12
ttcctattagggaaa	-	-364 to -378	YOR066W
ttccctaataggaaa	+	-377 to -363	YOR066W
----------------------------------------------------------------------------------------------------
Detailed analysis of consensus sequence #2: aawttyy:
Both strands used to compute Sig Value of 28.0320.
PWM:
a	26	26	14	0	0	0	0
c	0	0	0	0	0	7	11
g	0	0	0	0	0	0	0
t	0	0	12	26	26	19	15
Sequence	Strand	Location	Gene
aaattct	+	-450 to -444	CDC47
aattttt	-	-243 to -249	CDC47
aaatttt	-	-242 to -248	CDC47
aaatttt	+	-247 to -241	CDC47
aattttt	+	-246 to -240	CDC47
aatttcc	-	-212 to -218	CDC47
aaatttc	-	-211 to -217	CDC47
aaatttc	+	-216 to -210	CDC47
aatttcc	+	-215 to -209	CDC47
aatttct	-	-269 to -275	GPA1
aaatttc	-	-268 to -274	GPA1
aaatttt	+	-273 to -267	GPA1
aattttt	+	-272 to -266	GPA1
aatttct	+	-191 to -185	GPA1
aatttcc	-	-378 to -384	SPO12
aaatttc	-	-377 to -383	SPO12
aaatttc	+	-382 to -376	SPO12
aattttc	-	-186 to -192	SPO12
aaatttt	-	-297 to -303	YOR066W
aaatttc	+	-302 to -296	YOR066W
aatttct	+	-301 to -295	YOR066W
aattttc	-	-177 to -183	YOR066W
aaatttt	-	-176 to -182	YOR066W
aaatttt	+	-181 to -175	YOR066W
aattttt	+	-180 to -174	YOR066W
aaatttt	+	-139 to -133	YOR066W
----------------------------------------------------------------------------------------------------
Detailed analysis of consensus sequence #3: aaarggkra:
Both strands used to compute Sig Value of 17.8048.
PWM:
a	10	10	10	7	0	0	0	7	10
c	0	0	0	0	0	0	0	0	0
g	0	0	0	3	10	10	7	3	0
t	0	0	0	0	0	0	3	0	0
Sequence	Strand	Location	Gene
aaaaggtaa	-	-696 to -704	CDC47
aaaggggaa	-	-640 to -648	CDC47
aaaagggga	-	-639 to -647	CDC47
aaaaggtaa	-	-549 to -557	GPA1
aaaagggaa	-	-432 to -440	GPA1
aaaagggaa	+	-546 to -538	SPO12
aaaaggtga	+	-477 to -469	SPO12
aaaggggaa	-	-217 to -225	YOR066W
aaaagggga	+	-49 to -41	YOR066W
aaaggggaa	+	-48 to -40	YOR066W
----------------------------------------------------------------------------------------------------
Detailed analysis of consensus sequence #4: aaahgca:
Only + strand used to compute Sig Value of 12.5810.
PWM:
a	8	8	8	3	0	0	8
c	0	0	0	2	0	8	0
g	0	0	0	0	8	0	0
t	0	0	0	3	0	0	0
Sequence	Strand	Location	Gene
aaatgca	+	-195 to -189	CDC47
aaacgca	+	-400 to -394	GPA1
aaacgca	+	-374 to -368	GPA1
aaaagca	+	-350 to -344	GPA1
aaatgca	+	-296 to -290	GPA1
aaaagca	+	-285 to -279	SPO12
aaatgca	+	-272 to -266	SPO12
aaaagca	+	-179 to -173	SPO12
----------------------------------------------------------------------------------------------------
Detailed analysis of consensus sequence #5: acsgwcty:
Both strands used to compute Sig Value of 9.1349.
PWM:
a	6	0	0	0	2	0	0	0
c	0	6	3	0	0	6	0	2
g	0	0	3	6	0	0	0	0
t	0	0	0	0	4	0	6	4
Sequence	Strand	Location	Gene
accgactt	-	-174 to -181	CDC47
accgactt	-	-754 to -761	GPA1
acggtctc	+	-689 to -682	SPO12
acggtctc	-	-447 to -454	YOR066W
accgtctt	-	-187 to -194	YOR066W
acggtctt	+	-191 to -184	YOR066W
----------------------------------------------------------------------------------------------------
Detailed analysis of consensus sequence #6: cttvgtgt:
Only + strand used to compute Sig Value of 7.5155.
PWM:
a	0	0	0	1	0	0	0	0
c	4	0	0	2	0	0	0	0
g	0	0	0	1	4	0	4	0
t	0	4	4	0	0	4	0	4
Sequence	Strand	Location	Gene
cttcgtgt	+	-272 to -265	CDC47
cttcgtgt	+	-392 to -385	GPA1
cttggtgt	+	-633 to -626	YOR066W
cttagtgt	+	-547 to -540	YOR066W
----------------------------------------------------------------------------------------------------
Detailed analysis of consensus sequence #7: agacnratg:
Only + strand used to compute Sig Value of 7.3002.
PWM:
a	3	0	3	0	2	1	3	0	0
c	0	0	0	3	1	0	0	0	0
g	0	3	0	0	0	2	0	0	3
t	0	0	0	0	0	0	0	3	0
Sequence	Strand	Location	Gene
agacagatg	+	-799 to -791	GPA1
agaccaatg	+	-773 to -765	GPA1
agacagatg	+	-703 to -695	SPO12
----------------------------------------------------------------------------------------------------
Detailed analysis of consensus sequence #8: aaagastm:
Both strands used to compute Sig Value of 5.0766.
PWM:
a	5	5	5	0	5	0	0	4
c	0	0	0	0	0	2	0	1
g	0	0	0	5	0	3	0	0
t	0	0	0	0	0	0	5	0
Sequence	Strand	Location	Gene
aaagagta	+	-559 to -552	CDC47
aaagagta	+	-461 to -454	CDC47
aaagagta	-	-572 to -579	GPA1
aaagacta	-	-516 to -523	SPO12
aaagactc	+	-404 to -397	SPO12
----------------------------------------------------------------------------------------------------
Detailed analysis of consensus sequence #9: ttntccttaaag:
Only + strand used to compute Sig Value of 4.9221.
PWM:
a	0	0	0	0	0	0	0	0	2	2	2	0
c	0	0	0	0	2	2	0	0	0	0	0	0
g	0	0	0	0	0	0	0	0	0	0	0	2
t	2	2	2	2	0	0	2	2	0	0	0	0
Sequence	Strand	Location	Gene
ttttccttaaag	+	-252 to -241	GPA1
ttttccttaaag	+	-405 to -394	YOR066W
----------------------------------------------------------------------------------------------------
Detailed analysis of consensus sequence #10: gaayacttc:
Only + strand used to compute Sig Value of 4.5312.
PWM:
a	0	3	3	0	3	0	0	0	0
c	0	0	0	1	0	3	0	0	3
g	3	0	0	0	0	0	0	0	0
t	0	0	0	2	0	0	3	3	0
Sequence	Strand	Location	Gene
gaacacttc	+	-431 to -423	SPO12
gaatacttc	+	-60 to -52	SPO12
gaatacttc	+	-25 to -17	YOR066W
----------------------------------------------------------------------------------------------------
Detailed analysis of consensus sequence #11: cagwgagg:
Both strands used to compute Sig Value of 4.1620.
PWM:
a	0	3	0	1	0	3	0	0
c	3	0	0	0	0	0	0	0
g	0	0	3	0	3	0	3	3
t	0	0	0	2	0	0	0	0
Sequence	Strand	Location	Gene
cagtgagg	-	-576 to -583	CDC47
cagagagg	+	-472 to -465	CDC47
cagtgagg	+	-627 to -620	SPO12
----------------------------------------------------------------------------------------------------
Detailed analysis of consensus sequence #12: gacca:
Only + strand used to compute Sig Value of 3.7346.
PWM:
a	0	6	0	0	6
c	0	0	6	6	0
g	6	0	0	0	0
t	0	0	0	0	0
Sequence	Strand	Location	Gene
gacca	+	-136 to -132	CDC47
gacca	+	-9 to -5	CDC47
gacca	+	-772 to -768	GPA1
gacca	+	-111 to -107	GPA1
gacca	+	-99 to -95	GPA1
gacca	+	-620 to -616	SPO12
----------------------------------------------------------------------------------------------------
Detailed analysis of consensus sequence #13: atagaccag:
Both strands used to compute Sig Value of 3.5326.
PWM:
a	2	0	2	0	2	0	0	2	0
c	0	0	0	0	0	2	2	0	0
g	0	0	0	2	0	0	0	0	2
t	0	2	0	0	0	0	0	0	0
Sequence	Strand	Location	Gene
atagaccag	+	-12 to -4	CDC47
atagaccag	-	-772 to -780	SPO12
----------------------------------------------------------------------------------------------------
Detailed analysis of consensus sequence #14: aaata:
Both strands used to compute Sig Value of 3.4648.
PWM:
a	31	31	31	0	31
c	0	0	0	0	0
g	0	0	0	0	0
t	0	0	0	31	0
Sequence	Strand	Location	Gene
aaata	+	-550 to -546	CDC47
aaata	-	-345 to -349	CDC47
aaata	+	-199 to -195	CDC47
aaata	+	-783 to -779	GPA1
aaata	-	-776 to -780	GPA1
aaata	+	-670 to -666	GPA1
aaata	-	-380 to -384	GPA1
aaata	+	-238 to -234	GPA1
aaata	+	-228 to -224	GPA1
aaata	-	-57 to -61	GPA1
aaata	+	-5 to -1	GPA1
aaata	+	-609 to -605	SPO12
aaata	+	-488 to -484	SPO12
aaata	+	-467 to -463	SPO12
aaata	+	-232 to -228	SPO12
aaata	+	-38 to -34	SPO12
aaata	-	-1 to -5	SPO12
aaata	+	-786 to -782	YOR066W
aaata	+	-706 to -702	YOR066W
aaata	+	-700 to -696	YOR066W
aaata	-	-658 to -662	YOR066W
aaata	-	-611 to -615	YOR066W
aaata	-	-607 to -611	YOR066W
aaata	-	-602 to -606	YOR066W
aaata	-	-598 to -602	YOR066W
aaata	-	-591 to -595	YOR066W
aaata	-	-405 to -409	YOR066W
aaata	-	-378 to -382	YOR066W
aaata	+	-253 to -249	YOR066W
aaata	+	-36 to -32	YOR066W
aaata	+	-11 to -7	YOR066W
----------------------------------------------------------------------------------------------------
Detailed analysis of consensus sequence #15: accct:
Both strands used to compute Sig Value of 2.9421.
PWM:
a	6	0	0	0	0
c	0	6	6	6	0
g	0	0	0	0	0
t	0	0	0	0	6
Sequence	Strand	Location	Gene
accct	+	-485 to -481	CDC47
accct	-	-463 to -467	CDC47
accct	+	-318 to -314	CDC47
accct	-	-449 to -453	SPO12
accct	+	-314 to -310	SPO12
accct	-	-297 to -301	SPO12
----------------------------------------------------------------------------------------------------
Detailed analysis of consensus sequence #16: gcgag:
Only + strand used to compute Sig Value of 2.7846.
PWM:
a	0	0	0	5	0
c	0	5	0	0	0
g	5	0	5	0	5
t	0	0	0	0	0
Sequence	Strand	Location	Gene
gcgag	+	-332 to -328	CDC47
gcgag	+	-129 to -125	CDC47
gcgag	+	-509 to -505	SPO12
gcgag	+	-460 to -456	YOR066W
gcgag	+	-456 to -452	YOR066W
----------------------------------------------------------------------------------------------------
Detailed analysis of consensus sequence #17: aatgaa:
Both strands used to compute Sig Value of 2.3974.
PWM:
a	8	8	0	0	8	8
c	0	0	0	0	0	0
g	0	0	0	8	0	0
t	0	0	8	0	0	0
Sequence	Strand	Location	Gene
aatgaa	-	-182 to -187	CDC47
aatgaa	+	-217 to -212	GPA1
aatgaa	-	-142 to -147	GPA1
aatgaa	+	-559 to -554	SPO12
aatgaa	+	-195 to -190	SPO12
aatgaa	-	-80 to -85	SPO12
aatgaa	-	-162 to -167	YOR066W
aatgaa	-	-155 to -160	YOR066W
----------------------------------------------------------------------------------------------------
Detailed analysis of consensus sequence #18: ctarttt:
Only + strand used to compute Sig Value of 2.3682.
PWM:
a	0	0	5	3	0	0	0
c	5	0	0	0	0	0	0
g	0	0	0	2	0	0	0
t	0	5	0	0	5	5	5
Sequence	Strand	Location	Gene
ctaattt	+	-234 to -228	CDC47
ctagttt	+	-414 to -408	GPA1
ctaattt	+	-311 to -305	SPO12
ctaattt	+	-241 to -235	SPO12
ctagttt	+	-111 to -105	SPO12
----------------------------------------------------------------------------------------------------
Detailed analysis of consensus sequence #19: gatta:
Both strands used to compute Sig Value of 2.2514.
PWM:
a	0	9	0	0	9
c	0	0	0	0	0
g	9	0	0	0	0
t	0	0	9	9	0
Sequence	Strand	Location	Gene
gatta	-	-690 to -694	CDC47
gatta	+	-576 to -572	CDC47
gatta	-	-57 to -61	CDC47
gatta	+	-48 to -44	CDC47
gatta	-	-161 to -165	GPA1
gatta	-	-38 to -42	GPA1
gatta	+	-77 to -73	SPO12
gatta	+	-101 to -97	YOR066W
gatta	+	-87 to -83	YOR066W
----------------------------------------------------------------------------------------------------
Detailed analysis of consensus sequence #20: gctcagc:
Only + strand used to compute Sig Value of 1.7250.
PWM:
a	0	0	0	0	2	0	0
c	0	2	0	2	0	0	2
g	2	0	0	0	0	2	0
t	0	0	2	0	0	0	0
Sequence	Strand	Location	Gene
gctcagc	+	-363 to -357	GPA1
gctcagc	+	-412 to -406	SPO12
----------------------------------------------------------------------------------------------------
Detailed analysis of consensus sequence #21: aagaaa:
Only + strand used to compute Sig Value of 1.5459.
PWM:
a	8	8	0	8	8	8
c	0	0	0	0	0	0
g	0	0	8	0	0	0
t	0	0	0	0	0	0
Sequence	Strand	Location	Gene
aagaaa	+	-494 to -489	CDC47
aagaaa	+	-666 to -661	GPA1
aagaaa	+	-661 to -656	GPA1
aagaaa	+	-550 to -545	SPO12
aagaaa	+	-336 to -331	SPO12
aagaaa	+	-680 to -675	YOR066W
aagaaa	+	-676 to -671	YOR066W
aagaaa	+	-558 to -553	YOR066W
----------------------------------------------------------------------------------------------------
Detailed analysis of consensus sequence #22: aacact:
Only + strand used to compute Sig Value of 1.5264.
PWM:
a	3	3	0	3	0	0
c	0	0	3	0	3	0
g	0	0	0	0	0	0
t	0	0	0	0	0	3
Sequence	Strand	Location	Gene
aacact	+	-422 to -417	GPA1
aacact	+	-430 to -425	SPO12
aacact	+	-388 to -383	YOR066W
----------------------------------------------------------------------------------------------------
Detailed analysis of consensus sequence #23: aaggta:
Both strands used to compute Sig Value of 1.0103.
PWM:
a	5	5	0	0	0	5
c	0	0	0	0	0	0
g	0	0	5	5	0	0
t	0	0	0	0	5	0
Sequence	Strand	Location	Gene
aaggta	-	-698 to -703	CDC47
aaggta	+	-601 to -596	CDC47
aaggta	-	-551 to -556	GPA1
aaggta	+	-13 to -8	GPA1
aaggta	+	-695 to -690	YOR066W
----------------------------------------------------------------------------------------------------
Detailed analysis of consensus sequence #24: cataac:
Both strands used to compute Sig Value of 0.9819.
PWM:
a	0	3	0	3	3	0
c	3	0	0	0	0	3
g	0	0	0	0	0	0
t	0	0	3	0	0	0
Sequence	Strand	Location	Gene
cataac	+	-427 to -422	CDC47
cataac	+	-450 to -445	GPA1
cataac	-	-443 to -448	YOR066W
----------------------------------------------------------------------------------------------------
Detailed analysis of consensus sequence #25: agaattcc:
Only + strand used to compute Sig Value of 0.9632.
PWM:
a	2	0	2	2	0	0	0	0
c	0	0	0	0	0	0	2	2
g	0	2	0	0	0	0	0	0
t	0	0	0	0	2	2	0	0
Sequence	Strand	Location	Gene
agaattcc	+	-202 to -195	GPA1
agaattcc	+	-149 to -142	SPO12
