# Supplementary material for: Identifying functional relationships within sets of co-expressed genes by combining upstream regulatory motif analysis and gene expression information
Source: BMC Genomics. 2010 Nov 2;11(Suppl 2):S8. doi: 10.1186/1471-2164-11-S2-S8 (PMC2975146; doi:10.1186/1471-2164-11-S2-S8)
Supplement: Additional file 8 — M-G1 MCM cluster B. SCOPE output for the genes from M-G1 MCM cluster B (Figure 6). [file 1471-2164-11-S2-S8-S8.txt]

Species name: Saccharomyces cerevisiae
Results from running BEAM, PRISM, SPACER on Saccharomyces cerevisiae (fixed 800) with list of gene identifiers:
Sequences for genes: PHO11;PHO5;YDR190C;YHL026C;PHO12;FAR1;YLR297W;YMR031C;YOL070C
>PHO11; upstream sequence, from -800 to -1, size 800
gcagcctctaccatgttgcaagtgcgaaccatactgtggccacatagattacaaaaaaag
tccaggatatcttgcaaacctagcttgttttgtaaacgacattgaaaaaagcgtattaag
gtgaaacaatcaagattatctatgccgatgaaaaatgaaaggtatgatttctgccacaaa
tatatagtagttattttatacatcaagatgagaaaataaagggattttttcgttctttta
tcattttctctttctcacttccgactacttcttatatctactttcatcgtttcattcatc
gtgggtgtctaataaagttttaatgacagagataaccttgataagctttttcttatacgc
tgtgtcacgtatttattaaattaccacgttttcgcataacattctgtagttcatgtgtac
taaaaaaaaaaaaaaaaaagaaataggaaggaaagagtaaaaagttaatagaaaacagaa
cacatccctaaacgaagccgcacaatcttggcgttcacacgtgggtttaaaaaggcaaat
tacacagaatttcagaccctgtttaccggagagattccatattccgcacgtcacattgcc
aaattggtcatctcaccagatatgttatacccgttttggaatgagcataaacagcgtcga
attgccaagtaaaacgtatataagctcttacatttcgatagattcaagctcagtttcgcc
ttggttgtaaagtaggaagaagaagaagaagaagaggaacaacaacagcaaagagagcaa
gaacatcatcagaaatacca
>PHO5; upstream sequence, from -800 to -1, size 800
ttttacacatcggactgataagttactactgcacattggcattagctaggagggcatcca
agtaataattgcgagaaacgtgacccaactttgttgtaggtccgctccttctaataatcg
cttgtatctctacatatgttctatttactgaccgaaagtagctcgctacaataataatgt
tgacctgatgtcagtccccacgctaatagcggcgtgtcgcacgctctctttacaggacgc
cggagaccggcattacaaggatccgaaagttgtattcaacaagaatgcgcaaatatgtca
acgtatttggaagtcatcttatgtgcgctgctttaatgttttctcatgtaagcggacgtc
gtctataaacttcaaacgaaggtaaaaggttcatagcgctttttctttgtctgcacaaag
aaatatatattaaattagcacgttttcgcatagaacgcaactgcacaatgccaaaaaaag
taaaagtgattaaaagagttaattgaataggcaatctctaaatgaatcgatacaaccttg
gcactcacacgtgggactagcacagactaaatttatgattctggtccctgttttcgaaga
gatcgcacatgccaaattatcaaattggtcaccttacttggcaaggcatatacccatttg
ggataagggtaaacatctttgaattgtcgaaatgaaacgtatataagcgctgatgttttg
ctaagtcgaggttagtatggcttcatctctcatgagaataagaacaacaacaaatagagc
aagcaaattcgagattacca
>YDR190C; upstream sequence, from -800 to -1, size 800
caatgacaccattaactgattaaatttcaaactcattgattcgtcgccatacacacgatt
gtagtcaaacaaatctttcccagagccgccgttcacagtagagaaaatcccttcactgga
tctaaaatccggtataccagcggcaacagatatacctgccccgctgactacaaccattct
tttgctataattcagagcatagctaataaaaccggcgtcgcggtccatatgatggcgttg
ggatttggacaagtgtgtcgaatccacgtacgcatccagatcaaacacagagtttaactc
aggcctatatgacagtctaggtttcctgttacggacactttttttcaattgcggtagcaa
tcttctaggcttcaaattctcattgcaacggttttctgtttgaggcttcttttccgccgt
acttggtggggtgatcggtagtacaaatttttgcttcattttgtggttctgcttagtatt
atttacagttttaaaatacagttgttgctctaaagtatgtaattcctaagcttttccaca
accttgcttgctaaatattctaacatgtcactaaagttgctgttttccccttttaggaaa
cgtaattgattttttgctcacgtgctctgcgggtaatggagaggttttttaaaatttttc
aattttgttcaaggaagaatatggcaaaacaaaagatacatcgtggtgatgaagaagaga
tggattcatttaagagtacgtattgaaggctgttaagttctgggcctgaatattttgaac
gttaaaataattgagtaaat
>YHL026C; upstream sequence, from -800 to -1, size 800
gggatgttattgtttatggcgcccatgctgcctactcccccaacctgtaccccagagtag
tattgttggcgcgaagcctttccatggtgcgatcttttcttcttgatgacacccattatt
ttactacgtttgtaaaattctcttaaacgcttttctttcgcctttttcgcctttagcctc
ccctttctggatcaaaccttgtttcgttgcttctcaacttcatgttttttctctcccatc
ttttcctttggattttccgcgtgtgttttctgaccgtttgacggaacaaccgtggtgcat
gaccgaacgtagaccaacacattgtgagaacctgtatggtccagccgctgccaactaacc
tgataaatgaagcacgtcggctacaaacgacgcatgtgcctctttatgccctgcttgttc
cagtattcgcattcgtttacttacttttcttgtttggatcttgccattttcggtaatgta
attgattttcacggataagtttacttttttctttgcggtttttcccgctttcctgattca
atactcttcctacacaaaagtggaaaaaaacaggaaaaaaaaatagtgcagtccacacta
gcatcacctccatcgcattccttcattgatatttgctgtatacgatttgcatcggctttt
gaaagatatagtttatctgtccttgatctaaaaccaatttctcctctttctttcttcaag
atgttataaccttccaccggcacacatatatacggatatatatgcatcaacacccttgaa
aatagacgctcttcacatat
>PHO12; upstream sequence, from -800 to -1, size 800
agcctctaccatgttgcaagtgcgaaccatactgtggccacatagattacaaaaaaagtc
caggatatcttgcaaacctagcttgttttgtaaacgacattgaaaaaagcgtattaaggt
gagaaaatcaagattatctaagccgatgaaaaatgaaaggtatgatttcagccacaaata
tatagtagttattttatacatcaagatgagaaaataaagggattttttcgttcttttatc
attttctctttctcacttccgactacttcttatatctactttcatcgtttcattcatcgt
gggtgtctaataaagttttaatgacagagataaccttgataagctttttcttatacgctg
tgtcacgtatttattaaattaccacgttttcgcataacattctgtagttcatgtgtacta
aaaaaaaaaaaaaaaaaaggaaataggaaggaaagagtaaaaagttaatagaaaacagaa
cacatccctaaacgaagccgcacaatcttggcgttcacacgtgggtttaaaaaggcaaat
tacacagaatttcagaccctgtttaccggagagattccatattccgcacgtcacattgcc
aaattggtcatctcaccagatatgttatacccgttttggaatgagcataaacagcgtcga
attgccaagtaaaacgtatataagctcttacatttcgatagattcaagctcagtttcgcc
ttggttgtaaagtaggaagaagaagaagaagaagaggaacaacaacagcaaagagagcaa
gaacatcatcagaaatacca
>FAR1; upstream sequence, from -800 to -1, size 800
ctacaaaattagtttattgggccgacggaaagttacaaagtagcgagtttgtcgttgcat
ctccaactcctttatttgctagtgcgggggattcaggcgcatggatcttgaccaagttag
aagatcgtctaggtttggggcttgttggtatgttgcattcatacgatggtgaacagaggc
agtttggtttgttcacacctataggtgatatcctggagagactacatgactgtaactaaa
attcaatgggacattgatccacaactagatggatgatttgcctttttgaagttatttaac
ccattacaggatgaaaaaaaaaagacattgcacttgcatcactgtaggagcgactataaa
actcaccttcattgttgctttatttttccaagtaaggaaaaatatctgtttactttcatt
tacctctttggttttgttaggcgggcaagagagacccggtcgtttcagaatgcaactttc
ttttgtttgcatatctttttttttcagcgatgcaattttcaacatgcagccatttcaccg
aaaatacctaaaaaggaaataggcaataaaatgacatcgtaaaggtttcaaatgcgaagg
taccttggttcacagtatataatatattcaaattattaaaagaaaataaaactatccttt
ttgttcactctgtcttgagagtgtatattatcttatctattcaaaaaatttctatttact
tttatatttcttgaccatcctttacacaaagtctatagatccactggaaagcttcgtggg
cgtaagaaggcaatctatta
>YLR297W; upstream sequence, from -800 to -1, size 800
cgcggcaagcgtgtttacaggcattcgttgtgtgttcatgtttagaacaaatgctaagtg
ataattataactgaatcctactcataacaattgcacaccttgtcgctttcttttactcaa
gggcgacaaaacgagaacacatcctcgagctatagccgcggggcctgctgactcgaaact
cgtcgggctttgcagccataatccagggcagtggccgcatcgttcgggtcgaatggaggg
ctagctacttgtgatttccgaaaaacggactgcaaaaaatgaggaacaatagaacaccgc
gcgctttcttttggggctgtctggagaaaccagtgaaaagtgcgcacgcgtattgcggct
taaaaagatacccgtccattcaagaatggccgatttaacagaaaagagtaaagagatgag
ttttgcgagatcagaaacaaaaacaaaaaggaaaaaaaaaggaaatttttttgggagaag
gaaaaaagggttaagtctgtagagaaactccgtagttcccttctgtattactaattggtt
accaagtaataaatacctgagagtagtaatatataaaagagaaatcgtataaggaccgtg
ttaaatttatatatattaaggaagtctttcggttggtagtgtgagataactaattctttt
tggagagccttcttctttgctctatcgtggtaataatctacatattctcacaatcgcaca
cgtacgctttctctctcacaagtaacaaattattctttttgcattatagactacgtacga
taaaaatataaaaacagaaa
>YMR031C; upstream sequence, from -800 to -1, size 800
aacactgagcaccacattaaatgtttcattcaactttccataatccatgtttgttccaat
gtctttgtctagttttcccgtgatggctccaagccgcctggcatagtccttctcaagctc
actacgctgcttaaagaaaagtatcattgagtcgcaagatcttattccctgagaaatgtg
acccagaaggatgttcacaccattgtcgtttgggtcccaaaaacaagcttcataactgta
gctcattctttcacctttttctgaatattagtagtacactttccaagtctcacacgaggc
ctttgtattttatattgtttgctcgcctgctccaaaaaaatgctctagctggctttcctc
tttccctcatacagtgaatgtgtactttatcaaatggacctttaccattgaatatatttc
ataactttttaccatttattgtttacaacttgcccaaagaggaaatcatatacctcggct
actcgaacgcttccgcttcggtccgctgttacccaaaagggaaatagtactttccggatg
gggcaatcggtgctcttctggaagaaaatcgcaaactaccgaaaggggcaccctcgagag
ggggaagaactactgccactcgatggggagaactccttgttgcttgcagtatatcaccaa
tgtttattaattcagtggatcctaaaggttcagctctttggcagctactttgaaaagaag
caaaatagtgcactctgacgattacacagtctttagttgttaaatagctttgcatatagg
gaaccaacgcaaaataacca
>YOL070C; upstream sequence, from -800 to -1, size 800
agctccttattttgctcttccagcttttggagctcttgctcatcaggtatattatcccca
tctacgtcctcgtattgctttagctgttgctgaatcaagttataatcatcgaatttggag
cgaagctgacccagcaacgattccatttgaagaataaaagaattacagtcgaacattcgt
tcctccctaaaacgagcgtaattcaccacagcactcagtaagcgctgtgtccgttgggct
tcgggcttgtacaaatctgtcatattgaaatcttgaacacctatgttctcaaagaactta
aagcagattttgttcaataccaaaacatttaacgtgtccaaataaatgttctcgttctct
tcctgtaagtgaccatcccctgtttcttggttactactattcagcaacgactctacagaa
atacccatgaagttctcgatgatttgtttgtaaagggttaccatgtagtctgaggtgggc
ctagagatattttcctgtgtggctagcgcaaaatcacagctttgcaaacatataactagt
tcctgtagatccaaaatggggaacacatcttgattcctactcattttgctcaagggatgc
tggagcctttctcctcagtacatgctttttaccagtattttttcataatattgtttattt
taattgttattgtttgttacatgtcccgattcggaaaagcgatcttttgatcaaatggct
ggcaccatcaagaagagaaagaacgctgatatattcgactaacaagaagaccattatcaa
aaccagataggtgtataagt
Low length variation scorer used: true
Group sequence length average percentage variation: 0.0
Summary of Top 20 Motifs:
	Consensus Sequence	Count	Sig Value	Coverage
#1	ansaagarga	15	63.3342	44.40%
#2	cgtbdnrdybccaa	10	41.6489	55.60%
#3	cacgtgdg	7	27.4607	44.40%
#4	agaannnnnnnnnnaaca	8	22.1187	44.40%
#5	garmamay	25	21.951	100.00%
#6	rggmaa	19	20.9679	88.90%
#7	csctgykt	10	20.1693	66.70%
#8	gtggccrca	5	17.5258	33.30%
#9	acgnttyckc	6	14.7449	55.60%
#10	acgtg	20	14.4186	77.80%
#11	cccnnnnngga	10	14.1211	77.80%
#12	aaacannnnnnnnttgc	6	12.8823	44.40%
#13	ccaastaa	6	12.1096	66.70%
#14	ttcnnnnnntca	14	12.0248	66.70%
#15	tttcgcctt	4	11.6526	33.30%
#16	attttctc	6	11.4371	33.30%
#17	cgcnnnncaca	6	10.5919	55.60%
#18	acagaa	11	9.7413	55.60%
#19	caaattggtca	3	9.5874	33.30%
#20	cacnnnnnnngcg	7	8.7822	77.80%
----------------------------------------------------------------------------------------------------
Detailed analysis of consensus sequence #1: ansaagarga:
Only + strand used to compute Sig Value of 63.3342.
PWM:
a	15	11	0	15	15	0	15	13	0	15
c	0	0	2	0	0	0	0	0	0	0
g	0	2	13	0	0	15	0	2	15	0
t	0	2	0	0	0	0	0	0	0	0
Sequence	Strand	Location	Gene
aggaagaaga	+	-67 to -58	PHO11
aagaagaaga	+	-64 to -55	PHO11
aagaagaaga	+	-61 to -52	PHO11
aagaagaaga	+	-58 to -49	PHO11
aagaagaaga	+	-55 to -46	PHO11
aagaagagga	+	-52 to -43	PHO11
aggaagaaga	+	-67 to -58	PHO12
aagaagaaga	+	-64 to -55	PHO12
aagaagaaga	+	-61 to -52	PHO12
aagaagaaga	+	-58 to -49	PHO12
aagaagaaga	+	-55 to -46	PHO12
aagaagagga	+	-52 to -43	PHO12
atgaagaaga	+	-92 to -83	YDR190C
atcaagaaga	+	-74 to -65	YOL070C
aacaagaaga	+	-40 to -31	YOL070C
----------------------------------------------------------------------------------------------------
Detailed analysis of consensus sequence #2: cgtbdnrdybccaa:
Both strands used to compute Sig Value of 41.6489.
PWM:
a	0	0	0	0	3	2	8	2	0	0	0	0	10	10
c	10	0	0	4	0	3	0	0	4	1	10	10	0	0
g	0	10	0	4	3	4	2	3	0	7	0	0	0	0
t	0	0	10	2	4	1	0	5	6	2	0	0	0	0
Sequence	Strand	Location	Gene
cgttgcatctccaa	+	-748 to -735	FAR1
cgtgtgaacgccaa	-	-280 to -293	PHO11
cgtcacattgccaa	+	-212 to -199	PHO11
cgtcgaattgccaa	+	-146 to -133	PHO11
cgtgtgaacgccaa	-	-280 to -293	PHO12
cgtcacattgccaa	+	-212 to -199	PHO12
cgtcgaattgccaa	+	-146 to -133	PHO12
cgtgtgagtgccaa	-	-250 to -263	PHO5
cgtgatggctccaa	+	-722 to -709	YMR031C
cgtttgggtcccaa	+	-594 to -581	YMR031C
----------------------------------------------------------------------------------------------------
Detailed analysis of consensus sequence #3: cacgtgdg:
Both strands used to compute Sig Value of 27.4607.
PWM:
a	0	7	0	0	0	0	1	0
c	7	0	7	0	0	0	0	0
g	0	0	0	7	0	7	3	7
t	0	0	0	0	7	0	3	0
Sequence	Strand	Location	Gene
cacgtgtg	-	-278 to -285	PHO11
cacgtggg	+	-283 to -276	PHO11
cacgtgtg	-	-278 to -285	PHO12
cacgtggg	+	-283 to -276	PHO12
cacgtgtg	-	-248 to -255	PHO5
cacgtggg	+	-253 to -246	PHO5
cacgtgag	-	-177 to -184	YDR190C
----------------------------------------------------------------------------------------------------
Detailed analysis of consensus sequence #4: agaannnnnnnnnnaaca:
Only + strand used to compute Sig Value of 22.1187.
PWM:
a	8	0	8	8	0	7	5	0	7	5	1	7	5	0	8	8	0	8
c	0	0	0	0	0	0	0	1	1	0	3	0	0	5	0	0	8	0
g	0	8	0	0	6	1	3	7	0	3	4	0	2	2	0	0	0	0
t	0	0	0	0	2	0	0	0	0	0	0	1	1	1	0	0	0	0
Sequence	Strand	Location	Gene
agaagaagaagaggaaca	+	-57 to -40	PHO11
agaagaagaggaacaaca	+	-54 to -37	PHO11
agaagaggaacaacaaca	+	-51 to -34	PHO11
agaagaagaagaggaaca	+	-57 to -40	PHO12
agaagaagaggaacaaca	+	-54 to -37	PHO12
agaagaggaacaacaaca	+	-51 to -34	PHO12
agaataagaacaacaaca	+	-46 to -29	PHO5
agaatggccgatttaaca	+	-418 to -401	YLR297W
----------------------------------------------------------------------------------------------------
Detailed analysis of consensus sequence #5: garmamay:
Both strands used to compute Sig Value of 21.9510.
PWM:
a	0	25	14	16	25	15	25	0
c	0	0	0	9	0	10	0	8
g	25	0	11	0	0	0	0	0
t	0	0	0	0	0	0	0	17
Sequence	Strand	Location	Gene
gaacaaac	-	-607 to -614	FAR1
gagaaaat	+	-591 to -584	PHO11
gaaaaaat	-	-570 to -577	PHO11
gagaaaat	-	-551 to -558	PHO11
gaacacat	+	-323 to -316	PHO11
gagaaaat	+	-680 to -673	PHO12
gagaaaat	+	-593 to -586	PHO12
gaaaaaat	-	-572 to -579	PHO12
gagaaaat	-	-553 to -560	PHO12
gaacacat	+	-323 to -316	PHO12
gaaaacat	-	-458 to -465	PHO5
gagaaaac	-	-456 to -463	PHO5
gagaaaat	+	-700 to -693	YDR190C
gaaaaaac	-	-570 to -577	YHL026C
gaaaacac	-	-531 to -538	YHL026C
gaacacac	-	-764 to -771	YLR297W
gaacaaat	+	-756 to -749	YLR297W
gagaacac	+	-668 to -661	YLR297W
gaacacat	+	-666 to -659	YLR297W
gaacaaac	-	-745 to -752	YMR031C
gagcaaac	-	-477 to -484	YMR031C
gagaacat	-	-511 to -518	YOL070C
gagaacat	-	-448 to -455	YOL070C
gaacacat	+	-240 to -233	YOL070C
gaaaaaat	-	-157 to -164	YOL070C
----------------------------------------------------------------------------------------------------
Detailed analysis of consensus sequence #6: rggmaa:
Only + strand used to compute Sig Value of 20.9679.
PWM:
a	16	0	0	12	19	19
c	0	0	0	7	0	0
g	3	19	19	0	0	0
t	0	0	0	0	0	0
Sequence	Strand	Location	Gene
aggaaa	+	-406 to -401	FAR1
gggcaa	+	-358 to -353	FAR1
aggaaa	+	-247 to -242	FAR1
aggcaa	+	-240 to -235	FAR1
aggcaa	+	-13 to -8	FAR1
aggaaa	+	-352 to -347	PHO11
aggcaa	+	-268 to -263	PHO11
aggaaa	+	-363 to -358	PHO12
aggaaa	+	-352 to -347	PHO12
aggcaa	+	-268 to -263	PHO12
aggcaa	+	-292 to -287	PHO5
aggaaa	+	-206 to -201	YDR190C
aggaaa	+	-229 to -224	YHL026C
aggaaa	+	-352 to -347	YLR297W
aggaaa	+	-341 to -336	YLR297W
aggaaa	+	-322 to -317	YLR297W
aggaaa	+	-341 to -336	YMR031C
gggaaa	+	-282 to -277	YMR031C
gggcaa	+	-260 to -255	YMR031C
----------------------------------------------------------------------------------------------------
Detailed analysis of consensus sequence #7: csctgykt:
Only + strand used to compute Sig Value of 20.1693.
PWM:
a	0	0	0	0	0	0	0	0
c	10	5	10	0	0	3	0	0
g	0	5	0	0	10	0	3	0
t	0	0	0	10	0	7	7	10
Sequence	Strand	Location	Gene
cgctgtgt	+	-443 to -436	PHO11
ccctgttt	+	-244 to -237	PHO11
cgctgtgt	+	-445 to -438	PHO12
ccctgttt	+	-244 to -237	PHO12
cgctgctt	+	-475 to -468	PHO5
ccctgttt	+	-215 to -208	PHO5
ccctgctt	+	-392 to -385	YHL026C
cgctgctt	+	-676 to -669	YMR031C
cgctgtgt	+	-578 to -571	YOL070C
ccctgttt	+	-423 to -416	YOL070C
----------------------------------------------------------------------------------------------------
Detailed analysis of consensus sequence #8: gtggccrca:
Both strands used to compute Sig Value of 17.5258.
PWM:
a	0	0	0	0	0	0	4	0	5
c	0	0	0	0	5	5	0	5	0
g	5	0	5	5	0	0	1	0	0
t	0	5	0	0	0	0	0	0	0
Sequence	Strand	Location	Gene
gtggccaca	-	-758 to -766	PHO11
gtggccaca	+	-765 to -757	PHO11
gtggccaca	-	-760 to -768	PHO12
gtggccaca	+	-767 to -759	PHO12
gtggccgca	+	-590 to -582	YLR297W
----------------------------------------------------------------------------------------------------
Detailed analysis of consensus sequence #9: acgnttyckc:
Both strands used to compute Sig Value of 14.7449.
PWM:
a	6	0	0	1	0	0	0	0	0	0
c	0	6	0	2	0	0	1	6	0	6
g	0	0	6	0	0	0	0	0	4	0
t	0	0	0	3	6	6	5	0	2	0
Sequence	Strand	Location	Gene
acgttttcgc	+	-415 to -406	PHO11
acgttttcgc	+	-417 to -408	PHO12
acgttttcgc	+	-361 to -352	PHO5
acgatttctc	-	-213 to -222	YLR297W
acgctttctc	+	-77 to -68	YLR297W
acgcttccgc	+	-314 to -305	YMR031C
----------------------------------------------------------------------------------------------------
Detailed analysis of consensus sequence #10: acgtg:
Both strands used to compute Sig Value of 14.4186.
PWM:
a	20	0	0	0	0
c	0	20	0	0	0
g	0	0	20	0	20
t	0	0	0	20	0
Sequence	Strand	Location	Gene
acgtg	-	-431 to -435	PHO11
acgtg	-	-412 to -416	PHO11
acgtg	-	-279 to -283	PHO11
acgtg	+	-282 to -278	PHO11
acgtg	-	-210 to -214	PHO11
acgtg	-	-433 to -437	PHO12
acgtg	-	-414 to -418	PHO12
acgtg	-	-279 to -283	PHO12
acgtg	+	-282 to -278	PHO12
acgtg	-	-210 to -214	PHO12
acgtg	+	-723 to -719	PHO5
acgtg	-	-358 to -362	PHO5
acgtg	-	-249 to -253	PHO5
acgtg	+	-252 to -248	PHO5
acgtg	-	-532 to -536	YDR190C
acgtg	-	-178 to -182	YDR190C
acgtg	+	-181 to -177	YDR190C
acgtg	-	-424 to -428	YHL026C
acgtg	-	-78 to -82	YLR297W
acgtg	+	-469 to -465	YOL070C
----------------------------------------------------------------------------------------------------
Detailed analysis of consensus sequence #11: cccnnnnngga:
Both strands used to compute Sig Value of 14.1211.
PWM:
a	0	0	0	4	4	2	1	2	0	0	10
c	10	10	10	1	0	0	2	2	0	0	0
g	0	0	0	3	0	0	1	2	10	10	0
t	0	0	0	2	6	8	6	4	0	0	0
Sequence	Strand	Location	Gene
cccgttttgga	+	-171 to -161	PHO11
cccgttttgga	+	-171 to -161	PHO12
cccatttggga	+	-148 to -138	PHO5
cccttttagga	+	-213 to -203	YDR190C
ccctttctgga	+	-620 to -610	YHL026C
cccaaagagga	+	-348 to -338	YMR031C
cccaaaaggga	+	-289 to -279	YMR031C
ccccatccgga	-	-258 to -268	YMR031C
cccattttgga	-	-241 to -251	YOL070C
cccgattcgga	+	-116 to -106	YOL070C
----------------------------------------------------------------------------------------------------
Detailed analysis of consensus sequence #12: aaacannnnnnnnttgc:
Both strands used to compute Sig Value of 12.8823.
PWM:
a	6	6	6	0	6	3	2	2	1	4	1	3	2	0	0	0	0
c	0	0	0	6	0	0	2	2	0	2	1	1	0	0	0	0	6
g	0	0	0	0	0	3	2	2	1	0	4	2	2	0	0	6	0
t	0	0	0	0	0	0	0	0	4	0	0	0	2	6	6	0	0
Sequence	Strand	Location	Gene
aaacaaaagaaagttgc	-	-313 to -329	FAR1
aaacaagctaggtttgc	-	-711 to -727	PHO11
aaacagcgtcgaattgc	+	-152 to -136	PHO11
aaacaagctaggtttgc	-	-713 to -729	PHO12
aaacagcgtcgaattgc	+	-152 to -136	PHO12
aaacagaaaaccgttgc	-	-400 to -416	YDR190C
----------------------------------------------------------------------------------------------------
Detailed analysis of consensus sequence #13: ccaastaa:
Only + strand used to compute Sig Value of 12.1096.
PWM:
a	0	0	6	6	0	0	6	6
c	6	6	0	0	1	0	0	0
g	0	0	0	0	5	0	0	0
t	0	0	0	0	0	6	0	0
Sequence	Strand	Location	Gene
ccaagtaa	+	-413 to -406	FAR1
ccaagtaa	+	-136 to -129	PHO11
ccaagtaa	+	-136 to -129	PHO12
ccaagtaa	+	-743 to -736	PHO5
ccaactaa	+	-450 to -443	YHL026C
ccaagtaa	+	-259 to -252	YLR297W
----------------------------------------------------------------------------------------------------
Detailed analysis of consensus sequence #14: ttcnnnnnntca:
Only + strand used to compute Sig Value of 12.0248.
PWM:
a	0	0	0	3	3	4	6	1	0	0	0	14
c	0	0	14	3	4	4	0	4	6	0	14	0
g	0	0	0	0	4	1	4	3	2	0	0	0
t	14	14	0	8	3	5	4	6	6	14	0	0
Sequence	Strand	Location	Gene
ttctctttctca	+	-555 to -544	PHO11
ttcatcgtttca	+	-518 to -507	PHO11
ttctgtagttca	+	-399 to -388	PHO11
ttccgcacgtca	+	-219 to -208	PHO11
ttctctttctca	+	-557 to -546	PHO12
ttcatcgtttca	+	-520 to -509	PHO12
ttctgtagttca	+	-401 to -390	PHO12
ttccgcacgtca	+	-219 to -208	PHO12
ttctaggcttca	+	-438 to -427	YDR190C
ttcaaattctca	+	-430 to -419	YDR190C
ttctcaacttca	+	-590 to -579	YHL026C
ttcttttactca	+	-693 to -682	YLR297W
ttctcaagctca	+	-691 to -680	YMR031C
ttccaagtctca	+	-520 to -509	YMR031C
----------------------------------------------------------------------------------------------------
Detailed analysis of consensus sequence #15: tttcgcctt:
Only + strand used to compute Sig Value of 11.6526.
PWM:
a	0	0	0	0	0	0	0	0	0
c	0	0	0	4	0	4	4	0	0
g	0	0	0	0	4	0	0	0	0
t	4	4	4	0	0	0	0	4	4
Sequence	Strand	Location	Gene
tttcgcctt	+	-87 to -79	PHO11
tttcgcctt	+	-87 to -79	PHO12
tttcgcctt	+	-645 to -637	YHL026C
tttcgcctt	+	-636 to -628	YHL026C
----------------------------------------------------------------------------------------------------
Detailed analysis of consensus sequence #16: attttctc:
Both strands used to compute Sig Value of 11.4371.
PWM:
a	6	0	0	0	0	0	0	0
c	0	0	0	0	0	6	0	6
g	0	0	0	0	0	0	0	0
t	0	6	6	6	6	0	6	0
Sequence	Strand	Location	Gene
attttctc	-	-584 to -591	PHO11
attttctc	+	-558 to -551	PHO11
attttctc	-	-673 to -680	PHO12
attttctc	-	-586 to -593	PHO12
attttctc	+	-560 to -553	PHO12
attttctc	-	-693 to -700	YDR190C
----------------------------------------------------------------------------------------------------
Detailed analysis of consensus sequence #17: cgcnnnncaca:
Both strands used to compute Sig Value of 10.5919.
PWM:
a	0	0	0	2	2	0	1	0	6	0	6
c	6	0	6	2	3	0	1	6	0	6	0
g	0	6	0	0	1	3	0	0	0	0	0
t	0	0	0	2	0	3	4	0	0	0	0
Sequence	Strand	Location	Gene
cgcacgtcaca	+	-216 to -206	PHO11
cgcacgtcaca	+	-216 to -206	PHO12
cgccatacaca	+	-756 to -746	YDR190C
cgccgttcaca	+	-714 to -704	YDR190C
cgctcttcaca	+	-14 to -4	YHL026C
cgctagccaca	-	-293 to -303	YOL070C
----------------------------------------------------------------------------------------------------
Detailed analysis of consensus sequence #18: acagaa:
Both strands used to compute Sig Value of 9.7413.
PWM:
a	11	0	11	0	11	11
c	0	11	0	0	0	0
g	0	0	0	11	0	0
t	0	0	0	0	0	0
Sequence	Strand	Location	Gene
acagaa	-	-394 to -399	PHO11
acagaa	+	-326 to -321	PHO11
acagaa	+	-257 to -252	PHO11
acagaa	-	-396 to -401	PHO12
acagaa	+	-326 to -321	PHO12
acagaa	+	-257 to -252	PHO12
acagaa	-	-402 to -407	YDR190C
acagaa	+	-403 to -398	YLR297W
acagaa	-	-275 to -280	YLR297W
acagaa	+	-7 to -2	YLR297W
acagaa	+	-386 to -381	YOL070C
----------------------------------------------------------------------------------------------------
Detailed analysis of consensus sequence #19: caaattggtca:
Only + strand used to compute Sig Value of 9.5874.
PWM:
a	0	3	3	3	0	0	0	0	0	0	3
c	3	0	0	0	0	0	0	0	0	3	0
g	0	0	0	0	0	0	3	3	0	0	0
t	0	0	0	0	3	3	0	0	3	0	0
Sequence	Strand	Location	Gene
caaattggtca	+	-201 to -191	PHO11
caaattggtca	+	-201 to -191	PHO12
caaattggtca	+	-180 to -170	PHO5
----------------------------------------------------------------------------------------------------
Detailed analysis of consensus sequence #20: cacnnnnnnngcg:
Only + strand used to compute Sig Value of 8.7822.
PWM:
a	0	7	0	2	2	1	2	2	1	3	0	0	0
c	7	0	7	0	3	0	3	0	1	0	0	7	0
g	0	0	0	3	1	2	1	1	1	2	7	0	7
t	0	0	0	2	1	4	1	4	4	2	0	0	0
Sequence	Strand	Location	Gene
cactgtaggagcg	+	-461 to -449	FAR1
cacaatcttggcg	+	-300 to -288	PHO11
cacaatcttggcg	+	-300 to -288	PHO12
cacgctaatagcg	+	-602 to -590	PHO5
cacgtgctctgcg	+	-182 to -170	YDR190C
cacgcgtattgcg	+	-456 to -444	YLR297W
cactcagtaagcg	+	-589 to -577	YOL070C
