# Supplementary material for: Identifying functional relationships within sets of co-expressed genes by combining upstream regulatory motif analysis and gene expression information
Source: BMC Genomics. 2010 Nov 2;11(Suppl 2):S8. doi: 10.1186/1471-2164-11-S2-S8 (PMC2975146; doi:10.1186/1471-2164-11-S2-S8)
Supplement: Additional file 10 — Cullen cluster A. SCOPE output for the genes from Cullen cluster A (Figure 7). [file 1471-2164-11-S2-S8-S10.txt]

Species name: Saccharomyces cerevisiae
Results from running BEAM, PRISM, SPACER on Saccharomyces cerevisiae (fixed 800) with list of gene identifiers:
Sequences for genes: YBL049W;YBR023C;YBR169C;YBR269C;YBR295W;YCL043C;YDL234C;YDL124W;YDR309C;YER062C;YFR026C;YGL156W;YGL121C;YGL006W;YGR136W;YGR138C;YGR212W;YGR213C;YHR030C;YIL140W;YIL123W;YIL050W;YIL010W;YJL066C;YJL034W;YJR078W;YJR095W;YKL142W;YLR035C-A;YLR042C;YLR054C;YLR327C;YLR414C;YMR173W;YMR315W;YNL208W;YNL042W;YNR059W;YOR306C;YOR338W;YPR165W
>YBL049W; upstream sequence, from -800 to -1, size 800
ttgacaattttatgagactagataaatggaaaattaccattttgaataaaattaaggagt
ccatccagcaacaagaagatgatttgttatgaacggcatatacttacgcgcacatacata
tatacatatatattataaatgtaacacttgttttacccgaaacggcgaagtaattgtgta
ccgccgtgcaccttttcctcgagataaacatatagcgatgacttagagaacaaagtagta
ttagtatcatatacttccaacgttaatcaagcgcaataaacctttgttcgtgtgtttcaa
agttattgcaagagcgaagttgaagccatcttttcacgagaagttagctgtggttcgagt
ctgtcgcacgccgtgtaatgtaaggatcttcccttagcttttctgatccggagcccttga
gggatattacgcatcgcgtatcttcatacgattactgtactttgctgacttgcattcttg
atattgggctatagttggcacttcgctcgtttcttttctttcgttatataacgtaacctt
tttttttttaacttccttatcctgccccttatcactctgaaccccatagataaacaaaga
cagaactctgtcctactttatctattactaaactcaacacattacagcccaatattataa
atacgttcttcttcgttacaagaataggcgaggttgtacgaactgcaaactagctgcaaa
ttaattgtaacacttaagtggagagcagagagtagcagcactgaaggaaaagggagaagc
ttatcttactgtagaagaaa
>YBR023C; upstream sequence, from -800 to -1, size 800
atgaaaacggcggtaaaaaaattcgtgagaataaagagacgagtacaaaagttcaattaa
aaacgccaggaactgttctttatcttattctctccgtacgctgtgtcacaaagctcttgt
attgtgtctcgctttctttttccagatctatgaaaccagaatcacaccgcagcagcgacg
gctgtaccgtatttaagagaatccgcatgggaaaagattacaaattaccctagacaaatt
tatagaagcggtgcttgtgagatttactcacattctaggattcgagaactaagcattgta
gttcttatttacatccttgaacaaatacctgcctatctccgcacgtactacgtagccaca
aatgtatatataatcgtgcgttgtatttgcgccctcacccacatatttgacatgtgcatg
agactggatatttcttgaagcatattcaatagcgtcgatggacagttagcccgcagttgt
attgcattcagcacctgcataggtgaccctctttggctgcctatttggataaaacgcgtt
attggcgctggcgcagacctcgaaaaaaaaaatcaaaaatgaaaataagagcataaaaat
agaaatcaaaaatattctttcctgtgtttcagatttacattcagtaccaacatttcgact
tgtagtaaatcctgctagaagaatcacattggtagacggttataaacgtttaccgatttg
caaagttctcgagtatttttggtgtaggtcccattttcttcaaaggtcctgtttagacta
tccgcaggaaagaaattaga
>YBR169C; upstream sequence, from -800 to -1, size 800
gaaagatatgtacctgagatattttacatgaagtcgaatgaatatggtataacagtgaag
gaaaatgcgaagcctgcatttccggtagactatcttttagtgacgctgactcatgggttc
ccgaataccgatacggaaaccaactcgaaattcgttagttccaccggatttccatggagc
aatcgacaagctatggggcaatctcaagattatcaagaattaaaaaagtatttattcaat
gtggcttcaagtggagatttcaatcttttgcatgaaaaaatctcgaactttcatttacta
ttatacataaattctctgcagatactctctccagacgaatggaagttactaatagaatct
gctgtgaaaaatgaatgggaagaatctctactaaaacttgtctcatcggctggttggcaa
acgttagtcatgatccttcaggaaagcggctaggagagactgtaagatttgaggttttag
attaaaaaaatagaaatgcgcggaaggtaaaattgagccttttttattttaaaactatgt
aaatcatccaaaatagtagacgtttctagaacgtccccttaccaaaaatcacatcatacg
aggagttttaaggaacaataactgggagtcgcttttacaaattggtatatattaaggtac
tcttgatataaaccaaaggactttgccgtttagagatttttatttatgaaatcttgtata
tagattttggaaatatcccttaaaacttccttttttttttttttttacctgtaacagacg
taaccaaaggatataatata
>YBR269C; upstream sequence, from -800 to -1, size 800
aaacaagagggtatggcaattgccagcaaaaatagaagatattgaccggctgctggaatt
ttatatcactttgaaaacacaaaccaaggctgccgtaacgcactcaaggtttttggccga
aatcgaggaattcattaccacttcactttacattttagagaaccagattgtgttcaatta
tgccaatgaggataccgtaaatacggctttgaaaagagtcggcataatctggaaggtgtt
ttaccaacaggtttactacgacatgatggcagtgttactgcccttcgagaaaagcttcca
aaaaaatagtaactactggcttgacggatatctatctgaaccttcaaggtacgcaccgtc
aattgatgtccttttattaaagtgttttagagactccatcattcttccgtattacgaaag
cttcctacatacaaatgacggtgccagtaagagttttcaaagatatattttcagcgagga
agaacagaacggcgtcacagaggaagataaactgacgctgctgcagtgttttgggatcct
gaataccataaaaggtaacagcagaaaccaaagaattattggtgaacttcttgagggcat
acgcatgagtatataattaaatattttatttagtaatatacaatagtggcatatagatag
gtgtatttcctttttcttgttccaagaatccggaaaaacagatgctcttttccgccctat
aaaggggccaatggggaaagtgcagatcatattaacttgctaaagagtcagaaagaacca
aataataaaaagaagaacta
>YBR295W; upstream sequence, from -800 to -1, size 800
agcttgagcctattttctacaaatgtcctttgaaaatacaaaaataaaaataaaaatgca
tttaagtattaagcttatgctagatagagcaacattttcctaattttttttgaatttatt
tcatggtttttaggcggaaagagtttggacggcttgtctctcctaatgtggaagaaatta
tgttttgttatgaatctgaaaagaaaaatactattttagcaatacaatgaatttaaaaag
ttaccctgtactttaatccttcaattaaaacacttcttaaaatagtatattttgaagatc
atcgatatatatacagaggcagttttgcaaggcagataacgttattgagttgtatgtagg
ctgtgtgattttaatctcataaatcaataatggaataattttcttattgttaatatcgat
ttatattttccaacaatacaatgaagtaagtactatttctatttggaaggaattcattcc
ccattttagctcctcgagcggatgaatccatcactgttttgaagaaaaccaacaaagtgt
caaatagttgtctttttgaaattggttctgaagagttttcggaaaatgatctgataacag
gcctttctaaaaatataaggttgaacgaatgtatgggttaggtaatcaaaatttaggcgc
caacaaggaatttttctttaaaatcgcatgaaaagcctacacttggcataaataaggtgc
aattataaatataaaagcaagatattttcgagatgcttccaggatttatacaatgaaaga
gcccaaagctgctgataacg
>YCL043C; upstream sequence, from -800 to -1, size 800
gacctttgtccgaggccaatgtgtggccttcctttggtggagctagacctttttccattt
gttcgatgaagtaagcagttaattcgtccagcttctcgggggtaacctcgaaatcgtcgc
agatctggtccacggcctggatgaccgctctctcagtggctttgtgtaagtcgtcgaatg
acatcttgtgtatgatagagttgtattagtggtggtgttgtggtttacggaagctgagtt
gggcactgatgggggggttgggggttctgttgatagcggatatttatatgggcgcgtttt
cattagtgcccaccgtttgagcgtggtgtgacaccacgcccaagatagggggccccctga
aaggggttgaccgtccgtcggcacaccacttataatgcggggtgcaagcgccgcgtctaa
aattttttttttttccatttttgtcgttattgttatttcccgttttttgttttttttgat
tttttcggagcgacaaacctttcgaaacacgtgtcctgaaaattatcctgggctgcacgt
gataatatgttaccctgtcgggcggcgcctctttttcccttttctctcactagtctcttt
ttccaatttgccaccgtgtagcattttgttgtgctgttacaaccacaacaaaacgaaaaa
cccgtatggacatacatatatatatatatatatatatatattttgttacgcgtgcatttt
cttgttgcaagcagcatgtctaattggtaattttaaagctgccaagctctacataaagaa
aaacatacatctatcccgtt
>YDL234C; upstream sequence, from -800 to -1, size 800
tattcacctcatttattatttcgtacaatttcaacatcgccaaattagataagtattttc
ttacatgatacggcacccgtaacatagataaagatgcctgggatgcagaccgtggtaacg
gagcagctgccgttgctgctgtagccatgggatggggaaaggatgctaccggcgtaaaca
ttggcatagacccgctgccagggcccccagttgcattcgtattctgcgcagagttgtgaa
aagtttgagtcacttgtggaagctggttaaacacctgctgttctgatgaaggctgtggaa
attgacccccctgtggttgacctggaaatggcacttgttgtggataaaccgtgggcggta
tattctgctgcgcggtgggaggaaagttaatattaccatttgggtacggtggtgtgttat
tattcacaatgtaaggcatcggcacagcttgaggaggcggttgcggtgggccttggtaca
tattgcagataatctttgcttttccttctgccccatgaacagtgtcaagtgttgtcttta
ttgctccatagttaatatttttagttcaggcgggaagccccacaagatgagaaaagaaat
ccgagaggcttaaacaatactatatggggcaaagttctgctctatataaagagaggcgca
tttgcaagaaatagttaagaactttccataaattggtcagatataaatcaatttatcgtg
ctcaaatatactattcagtttctcagatataggttgcacaaattggcaaagttctacaag
agtcattcatacatcccctg
>YDL124W; upstream sequence, from -800 to -1, size 800
tatcgccatcattggtgtgagtgtaagctctttattagtaatgtgacatacttttaataa
tcttgcaaaaaatacaggcagcatcaagcgtagcaggagcagacatttttgttgttgtta
ggtacggtgccgatatcaatggctccatcaatgtttcttaaaagtctggaaggcgtgctg
attgtccttttacttcataatgttctccgctttccagtcgaacacacatcacattacacg
atcgtacagcaatgcttcagtagggcggtaacttcttcagaagagaacggacccgccatt
atttctgcaaggaatattctgtaacgattcgcaccatatcttaaagcttctcaagcttac
tgttttatgtgacctccttttgtacttttcaagttctgtagacaagtgtcaattcaacct
ttgaggctacgtggccaacaaggtcttgcgcgatttaccggtgtttcctttgcgccccct
gctcatgccatcaaaacggcacgctgttttgtagaagcctccatgcgtctcctatttggg
tccttgcaaaatagtctaacgaaagcgcggagaattaaccggaaaaaggaagttgccaca
ctccccttactaatccacacctaggatctcctttactcgtattttgaatatctacgaaaa
cactcacatacgctcatcccatatatatatatatatatatacggatatattgatagtcgg
atactacgtggatatggatacacatgtaaacggttgtgttaccctaaagaaacggaggtc
agttaacaacacttttacag
>YDR309C; upstream sequence, from -800 to -1, size 800
ttacatatttagcgcttaacattacatacatatttagcgcttaacattacatacaccttt
atcgacgaatttgtaactatttcttactcttgcgctgaggaacgccccagtcgtacaaaa
gcacctctgcatactaagaaacttaaactatcgccattgtctcaaaatagcaaaaaacgc
aaaaagcataccgctgggcgcttatctatattaacctacacgagaaaagaaacatgattg
actgcgtcagattcaaaaacctgcaaagtttgtttttataattttggcgttcagcaagcg
cgcggctccgctccattaatattccagaaaaagaaattccttctttgggtgttgtgtatt
gctactttgggcaggcgcgaccgggccaaaagaatgcggcacccggcaaagacgcgttct
ggcccctgaagacttaagcactggaatggctccgaggattggtcacccagaaacaggtgc
agaccaaccatttcgagatctagatgttgcctatttctcgaggaaacgctgccgttatcg
ccatgtttggtggaacaattgtgaaacgtgatcaattcgtgtttgcaagctagtgatcat
tcgcatccgaaaaagaaactgaaaatgtaaaactccagtaaaacgagacctgttgatgga
ttgtttcgtgtctggtatatattattgctactgctcaagagagcttctttttttatgcta
tcgaactcgatctttcgctccgaaacacctaacactaacaaaaggaatacctgacagaat
acgctatcaaaagaacgaat
>YER062C; upstream sequence, from -800 to -1, size 800
tcctcgaatgaaccgctggcctcggccattttcatatgacttcatatcattaatatggcc
gtaggttaagcaatgctacgtgaaagataccaattccaatcgtctgctttctctcaagag
gagactttgcgttctttaaaggagcagagaaagagggaaacggtgaaaaacttcaatatt
gataacatccatcagcgtctaaattcctatgcctccttcgaaaatggtcaatgttatacc
ctctcccattagatattaccgtagcgtacgtatttggccctgtcctttggggtttggcct
tctcaagtattttggcacctcgccctgaacgaaaagctggcactttgtccccagccaaac
tcttctctctaatatcgtctttaacgacaaggtaaaaagatttctgcagtgttccgtctg
cgtcatcatctgtgccccacaatccgcggcgtttccgtgtaagccgtcaagtgaggactt
ttcggatgctgaaagaaagtacgctcggaaaaactacatagctgcccccctaaacgggcc
tcccacgtgacgtaaagtaggaataataagaagccaagtcgtttctttttattctaaata
agttcgtttcttttgatgttgtcattttcagaaatatatatatatgcgcttaaatacaca
agctaaaacaacatagttaggattgccaaaggtttcttttctactcaatttggtctaact
cttttcatattaatagcgccaaccagctagtgtttaccagatcagtggaaaaacataaaa
caataaaaacaatattcgga
>YFR026C; upstream sequence, from -800 to -1, size 800
ttctcctcgaggatatgggaacccacagaagcgaatcgatgtttctacataaaagaaaaa
aataatctcattttatcttcggttttgaatcttttcatttttttttcctattacattatc
aattctggcatttcagtgtttataaaaagatcaaattgctgtttgaaactcattgcgcta
attccataattttgcaccatgtatgctcatgactccatataggacaacatactggtagga
atattatcaagtgaacgataacggttcttctcccaacaagaagtaagcctggtgagtgta
ttttgaagctttttggaggggcggccacggaataagatatgaacacatactggcaattgg
gctgagatctgattacattgtcgacagattcccatgaaggtgtttgagagaattttgatt
gagtcgttatacaaattgctgtggacacgtacgcataaagtagttcgggcagctatgttt
gccacgtagtagctacaatattaagcatagcagactaaatgcaattggctgtgttgaaag
aaacttctgaactgagattcaagtaacgtgattgtgtgcgccattttacacaggctgcgc
ggcaaatcaaaaccaaagatacttctccggaggtatacgtgttgcattttcaacagacta
tacgagttttttctgatcgttgtatatttaagtgcagcttggacttacaagctctatact
aggataatgatctcattggattcaagagaaagaaactctatactggcgccaaattagcag
tgtcaaatttcgaaaaggtg
>YGL156W; upstream sequence, from -800 to -1, size 800
ttggtcctcaaatgtttgcagattcgctaaaacatggcataaatacctcctcagggatcg
tatctgagttaattcattccaaggtaggtggagaattttataattactgtggcccattta
ttgacgtgcgtgacgtttctaaagcccacctagttgcaattgaaaaaccagaatgtaccg
gccaaagattagtattgagtgaaggtttattctgctgtcaagaaatcgttgacatcttga
acgaggaattccctcaattaaagggcaagatagctacaggtgaacctgcgaccggtccaa
gctttttagaaaaaaactcttgcaagtttgacaattctaagacaaaaaaactactgggat
tccagttttacaatttaaaggattgcatagttgacaccgcggcgcaaatgttagaagttc
aaaatgaagcctaagtatcacgctaattgaagttttttttgatcactccaataggcaaat
ctatagatatataaaaaatatagacaagacttttttttacattgccagttttcttttttc
ctttttagtatctattcaaatgggcgaccctattgtctaatttcattagcttcatcacaa
aaagtgccacgaattcatatagcgcgagggtaatccctaccctaactcgtttaagggaga
catagaatgaactccgccatcatgtgctcaagactagacgaagctatattagaaggacag
gaggaggttttattttaaccagttacttcatttctaatatagagattaaggctgcaaaag
agtttcaaaaataattaatt
>YGL121C; upstream sequence, from -800 to -1, size 800
gcaaaaaaaagatcgggagctaaaggatacatcacagttaaagataaccaagatgttctg
atccatcctagtacggttcttggccacgacgcagaatgggtcatttacaatgaatttgtg
ctcacatcgaagaactacataagaactgtgacctcggtcaggcccgaatggctgattgaa
atagcgcctgcatactacgacttaagcaatttccaaaaaggtgatgtcaaattatctttg
gaaaggatcaaggaaaaagttgatagattaaacgagttgaaacaaggtaaaaacaaaaag
aagagtaagcactccaagaaatagacattttgtgtcgaaaaaaaaaaaaaaatagattta
tataaatttataggactatttcatagagagaaaattcaactagaaataggtacacgtaac
ctaaagctgcttgtactaaaatcatagcgccctgtatcaaaaagaagcttttttcttttg
ttgggtatgtctatatagagcacatcctatattcccttcgaggtgtttttacaagaacaa
ataaagaaacaaaccgcggtgtgaggaagttcccttaaaaatggcaaagattaccgtaaa
ggtaaattactcctttaacgatgcttaaaacgagcatcttactcttgcaacgaaattaat
cactcaatttcaacgaggatgttggcttcccatcaaagtagttttggggtaaaccgcata
tatctgtatattaagaaaacttattttccactatctaatttgaactacagagaagataag
aaatcttttaagtagcaatc
>YGL006W; upstream sequence, from -800 to -1, size 800
ttatctttttttgtcgcagtagtgtggtcctacagctccaagcctgccgcttttaaaata
gtgagctgtgcatactgatatatgttctattttacccatttgaggggcctaaattgtcta
ttaatttttttactttaatacagtttgtatagaaacatgtggcactaacagctttatccg
cccgcagaaaagataaaaaaaaagggtttttacccggcaaagaagcttctccatcatttg
tcagggggaaaagaaaattaggaggctcaggccctagaagcgccctccacgctttttaaa
caaatgctaatcttcataattcattatcatcgccacttggcattgcatttaatgggcgcc
ttccaaaaacattcaaatagtatcagcccccccccaaggaaaggctttatttgaattgcg
ttaaatattcgatttctttctagcaattattaccaaaataaattgcaggcttaacgaaaa
attaaataatctcttcagattttttcacttccccaaactacattttagtcaggttggcac
gattcaattgagaaggcttaggttaagaataaacattttttcataaatttgaggaagaag
gggcttttctggtaattttcattcaatagaaaggcttaagaaaacgtcaaaaaactcatg
cgcctccagtaaaaactaagtgtattaagagaattgtatcacatatatacgacattgaat
taaagaaataaaacttgaacaaataaagtttagaaaagtggttctaaaaaaaaaaaactg
tgtgcgtaacaaaaaaaata
>YGR136W; upstream sequence, from -800 to -1, size 800
actgactgcagatgcagaaattctaataaatacggctagaattcacgctcaaaattacct
taaaacctataatgaagatataccagtagaaattttggtgagaaggctaagtgatataaa
acaaggttacacgcaacatggtggtttaagaccatttggtgtgtcctttatctacgccgg
ttatgacgatagatacggttaccaattgtatacatctaatccatcgggaaactatacagg
gtggaaggctattagtgttggcgctaacacatcagcagcacaaaccctacttcaaatgga
ctacaaggatgatatgaaagtcgatgatgccattgaactggctttaaaaacgttatccaa
aactaccgacagtagcgcgctgacttatgacaggttggaatttgctactatcagaaaggg
tgctaatgacggagaagtgtatcagaagattttcaagcctcaagagataaaggatatatt
ggtaaagactggtattaccaagaaggatgaagacgaagaagctgatgaagatatgaaata
aggttggaaagtattgtttgacttcatgcttatataaatatgtacgcatagaaacatatc
tctaaaattaaaagtgaaagaaaaaaatcgctaagattcccctttcgggggaaggctgaa
gaaacttttttttgcgcaaatttcaagatcggaatcgctcgagaggcaaatataaaaaag
ggcctgctcgtttggcctacttgttgttggattctaactccaatctaattttggcagcac
ttcaaaaataaacaaaagcg
>YGR138C; upstream sequence, from -800 to -1, size 800
aacagcgcaaaccgcaaaaaccccgcaatgggcgcgcttactcaaattccctcgggtggt
ctcacgggctggccgcagcgcagtcgcctgccgcactaaaccttaaaaatgcgagagcgc
atgcacggcggacgtcgtggaagcctgacgcgtgcgcccttctcctcccgagggacataa
tgtcttggtgccttactagaaccgatttctcgagatgattccatagccgttaaattcatc
tcaaaagaatagagaacacagcagcgcagaacgaaaacaaactgtcgcgtcgcattttac
tgaacgagtcattcgcatattctgcttaggtgtctgagtcttttaaacgcattctaggtt
tttcgaaaaagccaccgaagaacactgccatccgcatgcactgtaatgccactgtttatt
tttttttcttgctatatatatacattgcgcatacacccttttgaggtttcgtactaggat
ttttttgtatttgtttatgttcttttttcctgaagacatcaagaagaaataagaaaacaa
atatatcattttattgtttgtgtttatagagaacaatatacaacttccttctcctactat
atcaagtttaatatttaattttttttttttttcggtttgaattttaattttaactttaat
ttcaaaaagtaattgatacattcttttatcaaagccctgctattattctttatttctaca
ccctaatattttttgtccattgatatttttcctttaattccatctaataactaatcacaa
aaataatacacaaaacaaat
>YGR212W; upstream sequence, from -800 to -1, size 800
gtgaagaccggtggtgccatccctgacaaaggaagaaggattactttatactgtgacgat
gcagctgacttgtcccgtgatattttgaaatctgagacctgtagtatggtaattcctgaa
ttacatcttgatattcaagaaggtacattgggtggtagattcaccactttggaaggttta
ctaagacaagtctacgaagaactagaatcccgtattttcactcaaacttcggattccatg
gacgaagcaacgaaagcccgctgggtagaattttttgccaagctaaaggaggccatcgct
gggaaagtcaagttcacagtcattatggaagatccattggccgggtcgtacatacaaaat
gtctacgccccagatccggatccaaacatgactatcgaagattatgaaagaactaaagag
caaaatgaagacctgggattgtccgatatcaaggttgagtaacgatcgttggcctcggta
tcacctccccctttcctcttcctctttacatatatcctaaccacacaagcactcatttga
tatgataatacttattcgtttttattcaaatagatagcgcagtcttgaagatttacctat
atttttaaacttttgtataatagttgaaatagataatacagcattttttggctcctgctt
catatctttttttttaggtttttgctttatattctttcttttaactcaacttgtgcggag
cagaggtaaagaggacaactataaatgctgtcaaaacgaacaatctacagatatttttac
gaaaaggaaaaagcgcaaga
>YGR213C; upstream sequence, from -800 to -1, size 800
caggatctgtcccaattccttcctgcctggagaatctctgggcctgcgtttctcacttga
ggtgcgctcattggactttgcgctactaccaatgcgaagaattcgagcttttaacgtggc
gcgctcagcggcataatactttttttttcaaagtttttttctttatgtctgggtttttta
atatgtttgggtttttatcatatttcaattttaaccggactttttgcttctattcttgtg
aagcgcatccaaaagcggaaatatctatcattcaaaaagaaagtttatttttaagtttaa
actttacaagccacaataaggtatataggtcgttttgttttcagacatgcatcattgact
atttcctatgaattttgatgaatattactaagataaaaaaacactgtaaattgctcatca
actgttttcctctacaaacaaatctacacttggctggcatgggtgaatcgtttagcgtgt
tcttttttttttcgcggcttctttagattgcgcctgttagtaagatgcccgctgtcaaca
atctgctcaatgcggtattcacaatgatatctgtgatatttcaagcctcacttgctaaag
atgagttccgtggatctttggtgaaaagaacaataagaggttgtcatattcttgggaagg
ggcttatcatgcagcaaaagacttatgcgtatatatagttttcataataaagggataaga
taccttgcctgtttcattctataataataaaccctgtaaaagtatgtaatagacagtcag
cacttttcaccacttcgaac
>YHR030C; upstream sequence, from -800 to -1, size 800
aaaattcccctatgtgaggtggacagtgggtaaaaacaagtacatacatgagctcatggt
cccagagcgctttcccattgatattcccagagaaaatgtcgggttagaaagaactcagat
tccattaatgctatgctgggcactgtccattcataaggcacagggtcaaactattcaaag
actaaaggtcgacttgaggagaattttcgaagccggccaagtttatgttgcactgtcaag
agcggtaactatggacaccttacaggtcctaaactttgatccaggaaagattcgcaccaa
tgaaagagtaaaagatttctataaacgtttagaaactttgaaatgacttgcaacgaataa
atgcatatactctagttgaagttttcttttcttgttctatacaggttcgaatacttgtga
gcctatctgtataatttaacagaatcccgaaatattcatctagaagccatctatttagct
aagcctacgtatgcggcgatttttatattatctttttttttttttatagaagactgcgaa
atgttggcagaatggaaagtttcagtgttaaaaatagaaactgaaaaaggagatctagcc
aggaatatatcgaaaaaaaaagtgagggaaatcagatcctacacaaatatttagatttaa
ttgaagaccctggtctgccagatatatatatatattagacgaactgtgcattcagtcagc
aaatctaggccacagattttcttattgaagctatcaaaatagtagaaataattgaagggc
gtgtataacaattctgggag
>YIL140W; upstream sequence, from -800 to -1, size 800
tcgacggaaagaagtcccttgccgtggaggcttttgcccgtgctctgagacaactgccaa
ccattttggcagataatgctggttttgacagcagcgaacttgtgtccaaactaagatcct
ccatatacaacggtatctccacctcaggtttagatctcaacaacggaaccattgccgaca
tgagacagttaggtatcgtcgagagttacaagctaaaacgagcagtagtcagctctgcat
ctgaagccgctgaagttctactaagggtggataacatcatccgtgcaagaccaagaaccg
ccaatagacaacatatgtaacatatttaggatatacctcgaaaataataaaccgccacac
tgtcattattataattagaaacagaacgcaaaaattatccactatataattcaaagacgc
gaaaaaaaaagaacaacgcgtcatagaacttttggcaattcgcgtcacaaataaattttg
gcaacttatgtttcctcttcgagcagtactcgagccctgtctcaagaatgtaataatacc
catcgtaggtatggttaaagatagcatctccacaacctcaaagctccttgccgagagtcg
ccctcctttgtcgagtaattttcacttttcatatgagaacttattttcttattctttact
ctcacatcctgtagtgattgacactgcaacagccaccatcactagaagaacagaacaatt
acttaatagaaaaattatatcttcctcgaaacgatttcctgcttccaacatctacgtata
tcaagaagcattcacttacc
>YIL123W; upstream sequence, from -800 to -1, size 800
caaaattgccattgtttatttataaactacatgaaattattctgtatttatcttcgcatt
ccctctcttacttcaaaagtgagaacagcatattcaaatatatatatctactcagttgaa
taagacactatagcaagaccatttgaactgaaagaaacagtttctttgctcccctctcga
attccaactatttacagtccttcctttataaaaattaactagcgagcaagaaaacatttg
tttagtgctacccaactacttacattcctttaaaaaccacaatatttaagttaacctgag
ctttatttttagtaagttatttaccacaatttttctcatacacctttacaatccgtattg
ccatgaataccaaggcttgctcagcttctgcagcagttcaaccctttccaataccgccaa
tgcgtcctcaaaacgttagtttagtcgtgctcaaccgctatttttggttttatcttcgtt
tctttctcctgaacgacattcgtcacgaaaattgcggcggaaaatttcctgatgcggaca
ctttttcccgatccggacatgcctttttttggcgtttcgcgtcagtcaatagaagtttca
gatctacattaggaagaaccagaaaatagccattaatgctttcagcatagcacagcatag
cagctgtgtatatcttaaataagatgtagactggtttgcatttggaaaggttttgtgtaa
gaaaagcaatacttgaggtaaaacaagagaaaaaaaaacactttactaactaatatccaa
tcctttatttttttgcagaa
>YIL050W; upstream sequence, from -800 to -1, size 800
tggagtataagggatttgaccagacacgtacacaaaattgttggccttcatagcttggga
gtaagaggcggcagcgggtggggccaacttggtgctgaccggggtcaatgttgttatacc
cctcctcaagactggagctgttctcaaaacggaatttcttaaaaacattattggtaatat
atttgtgtgtatgtgttgtcctttttacctgtaaatctcacacaatttactagctaacct
aattcttatgcatgtgtaagacccatttagtcatatgtatttatatatatcaggggatcc
atacggtgtgtttttcgctggatgagcgacagaggcggaatcgcatctccgcaaatgaga
gcgtacacaggagcaaagtgaataacgtccttcaatgatagagacttatccaataagcag
cactggtcttctaagatcaccgcctgtgcacttttctacgggctcttttaattgtataac
atggacagtgatcattgcattttgcatccataggcatactatggcttaaggtattactat
ctatcgcgcctaatctctgggagttttgaggccggtttcggaatctcggtatcttgcgat
gggtccaaaacggtgtaaacaaagcaggggatagcagcgcaggcttcaacatctcaaacc
tttatatatacaaaaagtatatctatatattcatctacggttcttaaaatagtacaacaa
aagttaacagacattaattactgtaatcagactaaagcaaaccgagctagaacgaacgac
tgcttacactagagaaaaat
>YIL010W; upstream sequence, from -800 to -1, size 800
cctccttaggtcaaaccgtttccgaatctggttccgaatctgccactgcttcctcagacg
cttcttctgcttctgaatcctcttcagctgcttcttcttctgcttctgaatcctcttcag
ctgcctcctcttctgcttctgaatcctcttcagctgcttcttcctctgcttcagaatctt
cttctgctgcctcctcttctgcttctgaagctgctaagtcttctagctctgccaagtctt
ctggctcttctgctgcttcatctgctgcttcatctgcttcttccaaggcctcttctgcag
cttcctcttctgcaaaggcctcctcttctgcagaaaaatctactaatagctcctcctctg
ctacctccaagaacgctggtgcagctatggacatgggcttcttctccgctggtgttggtg
ccgctattgccggtgccgctgctatgctcttatgattgtcacttattaatgataaattat
aaaatgttatatgtaaaaaaacaaatatacactttttgaatattagtatcctattttaat
atactgtctcctagataatacaaacttaatttgctttctcttcacacttttttctttact
cttgtaatgtacacttggctgtacattaaaaaaaggaatgttcgagcaagagcatgaaat
ccacagacggctgtgccatgtagcagccgtcgagaaaaaaaagatatagaaaagggaaga
gaaatatcattgttattacatccactggatgaagtaatactacgagctttatacaggtaa
tattaaagttccttaataga
>YJL066C; upstream sequence, from -800 to -1, size 800
tgtttttttttttttccaactagagaaaaaaatgaaaaatgtaagagaaacaaaacagaa
gaaacaagagagaatagcgtcaggatagctcgctcgatgtgatcaggctaacacaatgaa
caacgagactagtggtaaagaaacggcgtctgcacctctgtgttcgcccaagttacctgt
agaaaaagtgcagagaatagccaagaatgatccagaatatatggacacttcggatgacgc
attcgtagccacagcgtttgctacagaattcttcgtccaggtgctgacacatgagtccct
acataggcaacagcagcagcaacaacaacaggtaccgccgctcccagatgaactcacgct
gtcgtacgatgacatctctgccgcaattgtgcactcttctgacggccatctgcagttttt
gaatgatgtgataccaacaacaaagaatttgaggcttctagtggaagaaaaccgagttag
atatactacaagtgtcatgccccctaatgaagtttactccgcctatgtggtgaacgatac
ggctccgaagcccaacattgtcgagattgatcttgataatgacgaagacgacgacgaaga
cgttactgatcaagaataactacacaagcacattgcatagaaggatttttcttctctctc
tcacgatctgtagaacaacatagtttctttatacgttaattaagtaaaggggaaaaaaaa
aatattaagccttgaatttaggaggttacaaacgaaaaggacaagaaagacaaaggaaac
cgacaaaccgtttactcgat
>YJL034W; upstream sequence, from -800 to -1, size 800
ttacataaaagtatctcagcagcattattgcttctttcctcaagatccccggtatactct
cgtaccctgccgcactattgttcttgggcactaatgtacacgtatcatgatttactgaca
agacagtaccgttgcctccaaatctctcgttgccacaaccgaacaccacctttccaatgt
ctaattgcttgagagcagatgcacacattatacacggttctacagtaacatatagagtaa
tgtctttgaacacgtcaacaactcctcgggagcccaacatcgccttgatctgatcgatcc
ccatgaactcagcatgtgctactccagttaatgacttgttcgtatcgttcatgccataag
ccatcacctggccagttggcgtatgtacaaagatgcaagctaccggtgtctcatcgtggt
caagagcgtatctagccaaacggacagctgtcctcatatgtttaatatgctgcatagtgt
gagtcctctagtttttaccgcagccaccagccgcttctcgagcaaagtgtagatcccatt
aggactcatcattcatctaattttgctatgttagctgcaactttctattttaatagaacc
ttctggaaatttcacccggcgcggcacccgaggaactggacagcgtgtcgaaaaagttgc
ttttttatataaaggacacgaaaagggttctctggaagatataaatatggctatgtaatt
ctaaagattaacgtgttactgttttacttttttaaagtccccaagagtagtctcaaggga
aaaagcgtatcaaacatacc
>YJR078W; upstream sequence, from -800 to -1, size 800
ctcgtcttaacgacatcgatcgggaccatactggagtgagtcgacccgcaccctatggcg
ccggctagggcgaatttcatgtagtcagagacagagtactgtggaatagcaggagcagca
gacacagacatggtgagatgagactttttgatctttgtagttcttcttcttgcagatcac
tctgttctttgcgatggttcttgtagataaaaagatcgggaggatggatcgcacttaaaa
atcttctcgaaacgggccgcggccgggcatgggacccgttctcgacgctgattggctaac
gatggttgggcagagtctcagctgctgcttgctcacattcgacaaaagactagaggaaag
cagtaccatgctgcgatactgttgcatcgcagcattccgctgtccaaaaacaatacctgt
tgtattgtttgaggctggcaggcgcttgggtagaaacaacacccgatactggtgacaggg
ctatctataaatattaaaacttgactccgcaattcgtcgtaaactgccttaaccatcgta
atggacgccgtgcaaatgcttcgacttttcccagtagtcaggcattgcgccagacacttg
tgctgcttaattgtcgtaatgaaaacatatcggtagcggcctttttttattttttttctc
tatgggctgacgctgtcacttttcaacgtcgctccgaggcaaaaaagccaccgtcagaaa
taattactgtcacacacactagatgtccatgtatctttagcatatataaagcgaaaataa
aagaaagagtcaacgccgat
>YJR095W; upstream sequence, from -800 to -1, size 800
aaagaaactttagcataattattgcggatatttaaactcacttgcaggtaagagcaaaag
gcgattgatttccagtccgcctcttgtcacgtgatttagtaagaaattttgacagcaccc
tcggtttaatggaaaagaggggcgtttttcgatgaacccgaggggagactagagaatcat
ctcggttgaatggagcattatttttttagtagcgcccgcccggagaaatggacgttggcg
aatgagccatgaattattaaccgcccatgtctaccagataccacatcgtatgacagtacc
agcctagtcccggtaaaccgcaaacggaccttaattgtgacgaagggcccaaatttgatg
ggtcggtgttaatgattagtcctcattgtcataataaagtgtgatgatggaggcaatgat
gatatacggtagtactactgctcgaggtgctatcttttaaccaatcctttgagattcttg
tcgccacggagttactaccttttacaaaccgtaatgtcacattttgcatatatcttatgt
ataaatatatagttcacttactacttgttctcgttttgttaactttcttgttgtagttct
tcttgttcttggcgtttccccctttgttttctatctgcttcataagtaaagtgcaaagca
ttttggaagatattatcaattgagtcattgaaagaaacttggcatcttccctattactaa
aactaagaatacttgattcaagaaagaagtttatattagttttagccgtaagataacata
acaaagaagaagaaagaaaa
>YKL142W; upstream sequence, from -800 to -1, size 800
tgccctctatccaagacaaaagcaagacggggaagaagaaaagaaagagccgtcaaaaaa
agggtgccatgtcagatgtatctggattttccatgagttcaagtgccattgcgcgtacag
agacgatgacagtactggatgatcagtacgatcaaatcatcaatggttacgaaaattatg
aggaagaactagaagaggacgaagaacaaaattaccaaccatttgacatgtcagcagaaa
gatctgattttgagtcaatgcttgatgactttttggacaattacgaactggagagtggtg
gccgtaaactggctaagaaagataaagaaattgaaaggctgaaggaagctgctgatgaag
taagcaaaggtaaactgtctcagagaagaaatcgtgaaaggcaagagaaaaagaaacttg
agaaggtcaccaatacactaagcagcttaaaattttagaggagtagaatgagatgagaaa
gcacctacattacaagtactgtgtagacatgtatacttagcctagaatgcattgatgcta
aaatacatcctgcccaccgggtaataattatgaaacgcggcggtgctctttgtggatttc
ggagaaagggggtggaggaaggaggtcgattttcattattcaaatattgttttagtataa
agaaaaccggcgtgcattgcttcaaagagccgttcaaattagtaaccgtttgagatatct
tgtcttactactcgtattccgcagataaagtacattttaagaaaggaagtaaatacacat
aaataaatagcaggaagaaa
>YLR035C-A; upstream sequence, from -800 to -1, size 800
gacagtcgctgaactgttcttagatatccatgctatttatgaagaacaacagggatcgag
aaacagcaaacctaattacaggagaaatccgagtgatgagaagaatgattctcgcagcta
tacgaatacaaccaaacccaaagttatagctcggaatcctcaaaaaacaaataattcgaa
atcgaaaacagccagggctcacaatgtatccacatctaataactctcccagcacggacaa
cgattccatcagtaaatcaactactgaaccgattcaattgaacaataagcacgaccttca
tcttaggccagaaacttactgaatctacagtaaatcatactaatcattctgatgatgaac
tccctggacacctccttctcgattcaggagcatcacgaacccttataagatctgctcatc
acatacactcagcatcatctaatcctgacataaacgtagttgatgctcaaaaaagaaata
taccaattaacgctattggtgacctacaatttcacttccaggacaacaccaaaacatcaa
taaaggtattgcacactcctaacatagcctatgacttactcagtttgaatgaattggctg
cagtagatatcacagcatgctttaccaaaaacgtcttagaacggtctgacggcactgtac
ttgcacctatcgtaaaatatggagacttttactgggtatctaaaaagtacttgcttccat
caaatatctccgtacccaccatcaataatgtccatacaagtgaaagtacacgcaaatatc
cttatcctttcattcatcga
>YLR042C; upstream sequence, from -800 to -1, size 800
aaaagaaaggcaacgcacaattttagagatacataaaacgcagtggatgttaaaaataac
agcggtacagaaacgcctgtctcgctccaataataattatacaaatttgaaaccgaacgc
aatgtgccaagaaatgtaaacacactatagaaaaaaatagaacggtgcacattgtgctag
catatctgcttggttctgaacaagaagcacctggccactttctcctagcccaattcttgc
caagttttcaacctcaatcttttgtgtttgaacaagcatgtatgaggggtcaaaatttag
tggaggccgcttacaatccttctatttcctctggacctcattagccgtctggccagacct
aagcgtcataatctggagaatttcattgcatgcgagaatatgataagtaagaacttgttt
atttatacaagttccacccactcatacacggctacaattatgacgtataataacgtttcg
tctagcccaccttttttacttttgacgttttatttctttcgaggatttggccaagaatgc
cccgaacagcggaaaaaatggcgtcgcagtttcagatgtatagactcatcttgtagaaaa
aagaatgcaagaatgaagtcttttcgtggtgttttgaaaacactataaacaaaccgtcaa
caaacattttgtataaatatttagctatatattgaatatcttgaccagtaaagcaccttg
agaaattgtaagcttgaagaacgtactttgatatccctccgtttcatcatcctatagctc
gtcaacaaatcaaaaaaaat
>YLR054C; upstream sequence, from -800 to -1, size 800
tcagggttgaacggttccgtgcatatttgggaccgacgcatgacgcagtcgccagcattg
tctctggagagaggtgcaggcgtcccaccgtggtgtttgtccgcatgttggggtgtagat
ggtgatcatgtgtatgcagggagaaggaatgcctgtgtggagcagtttgacttgaagatg
ccctcgaaacctatccataatttgaaactgccttctatttcagggcctgtctcttgtgtt
aaagccatgcctaataacaagcatttactatgtgcatcgcgggataatatcagattgtac
aacgttgaaattgcagtagatgcttcgaattcgactacaaagagttctaaagtgccgttc
ctcatcgtgccgggccatcacggtggtattatatcaaacttatacctcgaccccacttca
agatttataataagcacaagtggcaacagaggctggcaggggaattctacggacacgacc
cttatttacgatatagacttagaatagtgagttgtaataataatcataaccataatcata
atcataattactccgcgcgccgtttattttttttttttttttttcagggccactgatccc
ttcattttgtgtcagtaattcagggtccgggcagacaaaggcatattatactatcaaaat
ttgaatgaaaagtaaaatgaatggagttaataatacgcttcatattaacaaaagcacata
gacgcacgatacaaatactagttcaaattgtattcctaagcctttctttctttttttgaa
ggcaagaactcgcattagtt
>YLR327C; upstream sequence, from -800 to -1, size 800
tgcaaatttttacagttcatcaacaagatacatatctttcatgacagctcctaaaacgac
tctcatgaatggtagtacacctcacgaaaaagcgtaccaaaaccgcacacaataaacgga
ctcgaactgttatgatctcgtattttcttgtgccccgggtcttacttcgtcgtgagggtg
gatgagccatcacaatgggcatttagcgttttggtgcaagagcgggaagaggggcggcag
ttggttgcaataccaaaagcaagtgactcactacggtccgatattatcttgccctttcca
ttctcatacgtatgtttttttagattatgcaccttctttgccacagtaaatgtggcgggg
aagatgttgagctagcgccgtgcacagtggaagagacggaggcgattgtggggtttcatc
ggattgtgcgggaagaaggcctacaccgtgttgagccacccccccctcaggagtaaattt
acacaaacagtggtggtgcctatggtggtatacgagatagtgatagaagctgctggattg
gggtagaaattttgtaggcgtttatggatatggtatggatatggtatggcttgaggtagg
taatccagacaccactggaaatatatataaggagagagttctggcaggtagatttgtact
cctctctaccactttcttctactccttttattatgtaatgtttattataagcacagcaaa
aacgttaaataaatctaataagatttcattataacataacattaaagcacacaaatttct
aacacaaacacaattcaaac
>YLR414C; upstream sequence, from -800 to -1, size 800
tatcttggatgaccttttctctgcttttttgtttttcagtctccatcttttccagatgaa
acatgtgaaaccctttttcctcttcgttgatcctaaaaaaagcgcgtctggaaaacaagg
cgaagcttcctcacatggaaaaggcttcttaatatgtcgctacgcctcattcccattgca
tacagaaagcaaagtagtgcgttttgcgaacgtcacagatcaaaagtttggccatgcatt
gtcattctttttttcttacatacactgcaccagacatgtcggttccgccccgctaacggt
tagtcagccacacattgacgtacactgtgaacagcctatttctttccatgtatctcagtg
cccagcttatgagaactgtcacagcctcccacttgaccctcagagccctctccactcccc
ccctctttcaacatcgccagatagccgccgttgaatggtgcgggacaacccggcctggcc
tggccaggcaaaaaaggacgcagcacgcctcgagcgttatttccaaatcgggcgtactat
cagccaagcccagctcggtatttttagcgcttctcgcaggaaaattggctgagaagtata
tatacgcgagaatgttgctcttccatgtctcagtagtcaatgagtgtccagtggtgtttc
attctggaccagttgtttggaagtagaactaaaagaaactagatcaagatcatacaacgc
tgcgcagtagtgaaacttgattaaagcaatagagaactattaagaaaaaaacaaacacat
catcgaaggacgctataagc
>YMR173W; upstream sequence, from -800 to -1, size 800
ataagaggaaagccatcgatcaagcatcttgaggccaagtatggtaacaagtggaggctc
aataaaaataagaagaccttttcaaggcgaaaaagattgtacaagttcattctgaacggt
atggagagaggtaaaacggcacaagagatgatagaaaccttagagaacaaaaggctatat
aaagatgatgaggatggcgaagtaaagaaaagaaccattggctggttgcaagagagcctt
gctggaatataggcacgtacgatagtaaataatcgtttacaatcataggaaggaaggaaa
aaacaagtgtaacataaatacattctgtaaatctacaaaaatcgttagtgctgttttctt
tttgagattgaaaagtacgaatcatacacatctcttattctgagaagggtgcatatgacg
taaatcaatgcgtacaaagcggtttccggtgctggcctggcccaccacagttttggcgtg
gttgattttaaaaaccttcgggaaggtgaaaaaaccactccgaaggttcgaggatgacaa
atcgccccttagctgtggccatacaagcttggcaccgacgaaaaagggaaaaaggaaaag
aatgtcgtacaagaactcttacaaccacgttgagatttcatttaacaacgcccccctttc
cattatataagaaggcattaatttttatgtaataaaaaaagaatttctcgaaaatgtctt
acaattaattttttcttttgtagagtagggctttaatagactgatatatacggtattata
agtgaacgaaaaaaacagca
>YMR315W; upstream sequence, from -800 to -1, size 800
gtttttaacagaaagcttgccgtcgagagagcaggtcatttgctttgcgataaagcacag
aaaaatacacaatcctatgggggcagaccctacggtgttggtttgttgatcatcgggtat
gacaagagcggtgctcatcttttagaattccaaccttccggaaatgtcacagaactatat
ggtacagctattggcgcaagaagccaaggggcaaagacttatctagagagaactttagac
acgtttataaaaattgacgggaacccggatgaactaatcaaagctggcgtcgaggctatc
agccagtctctaagggacgaatccttgactgtagacaatctttcaatcgccatcgtgggt
aaggatacgccttttacaatttacgatggagaagctgttgctaaatacatctaggtctgg
acacaaagtatcgtttccactaagcaattgtcaaagcaagaccaaagaagcctttcacca
cggtcggggtttttttacatataaagataataatagattaacttagtacgtagtctcact
tctcattcaaaattaaaaaagacgtggcttccaaatcaactaataaccccgcttaattcc
gccctccgccggggaataaacggagttatcccctgttgaaaattcagcatgattatgtat
cacaatacataggtgttcgtctataaaaagaactacttattctggataaactttcgaact
cgctcaaacctatttgtttctgtacatcgaatagacccataatcacttcttggttccaaa
aagtaaagtaatagccaaaa
>YNL208W; upstream sequence, from -800 to -1, size 800
aaagatggttaaccaagccgaagagttcaaggctgctgatgaagcttttgctaagaagca
cgaagctagacaaagactagaatcctacgtcgcttccatcgaacaaaccgtcactgaccc
agtcttgtcttctaaattgaagagaggttccaagtccaagatcgaagctgctttgtccga
tgctttggctgctttgcaaatcgaagacccatccgctgatgagttgagaaaggcagaagt
tggtttgaagagagttgtcaccaaggccatgtcttctcgttaagatgtcattctggttaa
ggttatacacatatatatatttttcatttttaatgtcttagcttttgtatcttagatgaa
gttttagttctgtatatcacgatcaagatatcatacaatcataaattcaattattcttct
gtttcccctcttgaggcatcaaacgagtgtttgactgatacacaccaacatactaaggca
acttttctggctgcccaaagctgtggcacgtatgaaactgcttttcggctgcataaaaca
accatgtggagtttttactgtattcgcatttcgccccgctagcattcttcgttcatgcta
aaaatgaggcgtgggctaatattcagtattaataattccggcacccgcacagcccatacc
ggaaaaggggctggctgttgggcttggcaaaaaactcaatctgagcagtcatttataaag
aaagactttaatttgtcttgctaaacacttgtaagccttccaaatatagatcacttaaga
caatctaacaagtgtccaaa
>YNL042W; upstream sequence, from -800 to -1, size 800
gtgttgcaacatatatctgccaaaagaatgaaagtaggttcagaacaaacagattgaaag
gagaccagtaaaactatatggggggggttgttcttcccgcctccttctgggattatgaag
acgcgctgatctgctatagttcaacgtccttttcgcttactatttctggtaagaaatata
aggaattctcggattaattacttttctcgaaaggggattccgaacacctaccggaaaaaa
atagcagcccttaaggggagagtacggctcttggcatgacgggaggcaggacagcactaa
aggcagactagtcactgagcgctccaagttgggtatgatagtatcttcaagttttggtcg
agtagctattcctcttcttcaaagccacttacgcttcgcccaataatgtcatgatttaca
aataaaccttcctctccgaacccttaaaagtaggcaaattgagaaaattttttgctcgtc
tttttttctctcgtttcgattaccttattgggaacttctcgaagaactcggcgaagaggt
ccagaggaagattactgactatcatcaagccttgtttcttttggcctcttcagtaagctg
caaatgcagtattggcttttttaaaaaagaaaaagagaaggaaagcggaaactagtcttg
ttgctcttctagtgcagttgttgtttgttcatttgtttcttaataacagtcaacgagaaa
acttgcgcgtgcagtaggaaaataagtagcaaattacattacatggaaaacttgcaacca
tctgtgagcacaggcgacca
>YNR059W; upstream sequence, from -800 to -1, size 800
ttctgtgccatcacggtactctcttctatgttctcccattagcgctagttacactcctca
gcagctgacacatctcacgatcctatcttttatttattatgagaagaacggaaaagatgg
gatattataggctcagcttactcttcaagcaactactgttgaaccgggtcgtacaactca
tacctttgaaccctctggtaaatttttccggcagagtcaagattattattgaggcaaacc
tgtaaatttccttcagcatttgattatcttccgctacttgaaattttgcactatatcttc
ctctattaacctatccgcagtaactattcacaagaccttgaatgtagtaaacgatgtcta
tataacttaatattgtgtaagatcttacaagatgtactgggcccaggcttttcacgggga
tcaaaccgttgctctcctagatgagaaaacgctttgccatcacactgaagtagcatgggc
agtattttccctcgaatattgttattatcaaagcaagcaatatcagcagtagtttttatt
tcaacatataagatcacctatgttgcaatctctgcaaaattagtaatgttaccctccaag
taattgtatgacctctcttctgaaggtaaacattgcgcctctttgtttaaagcagcagca
ctagtttatcatggtttcgttacctaggaaaggatcggtagtgctatgtaacacttggaa
aagatgaaatttgttaacatgaaattgagtcccttgtgttaaggtaaaagtgccatcttt
aaaaacgtactctgcaaaaa
>YOR306C; upstream sequence, from -800 to -1, size 800
gcacaaggattttgaggattgctctacccctaatgcctattgcttcgattgctgaaacgg
atctactcctttttccaagtactcgaaaggttgagagaaataaaaatagactagtcgacg
gacaatgccaataaagtttggttatacgaactgctttaaccaaattaatattggacagac
tccgtgttttttggttttgcccttttttcccgctagaacgacattgtgtttctccaaaat
tattccatcttttccctcgtgttaacaatagagtcacaacgcacctgttattatgatctc
gggggtggcttcccgaacatcgtcggttgaatactgcgctttggcgtccgaaaaagaaaa
gataggaaaggatcgaatttttgacatttttctcaacctgctgcgcgctgttctatagac
gtttgaggcacctgaaaaagaaatacagcggaataattactgttctgctgaatcgcccta
ggcggtattgtatgaggctaataatagagagacatctctgaaaagaaactagaggaaaat
ttttcaaaaatatctattttgctcagagaaatgaatataataaagaagctatttggttag
atctcccagtagttacggggactagatatataaactgcttgatgtacgtttggaaattct
caaatagcaattctctcttcaaagttagtgaaggataggttatatctgtaaaaacatact
aagatctgaataactaagatcacgggggcatactatcgattaaaaagctctgattttact
atagattaaaaagaaaaata
>YOR338W; upstream sequence, from -800 to -1, size 800
gcaatggtcgaaaacactcatcgagaacgatgacgtatccacagaccccactatatctta
cttctggtattgctactacatagtgcggctcacctttaacaagccatttatagaagactc
tcaagaatccgaaacggtagtcatagagatcatcgatgatttgaagactttgctggacaa
tttcgggaaaaaattcggaaactacacgaagggaaacctttaccaactttactcatgcct
gttggccatcaactgtttgaagaagttgaaagagatacgttccagtgagcaagactcatg
gaatgcacaattggattttttcaatcacatcttctacacacaactatatcccgcatatga
tctgccgaaaaagctgcaggaggatacggagctggaaacagaacaagaaaaccagatgtt
gaaccaagttggaaatataaactacacgcacgatttttcactctcccacgaaattgacga
tcttatcagagaactgtttggggtgggcacacctcaaaaactctgacgatctttatattt
gtcaccttttccgtatcggcggctaaaaggcgatgcggtgcacaggcgcggggtccctgg
gaaaaagaaatgttcaaattaacatttctttttcttgttttgtggctcttctagaaggat
ttttaatcagcatagcctgcgttaaaattttttaccggatcttatatatctaagacatct
actctgtttaaatacttaacgaacatcatagagaatcaactaataatatagattagaaaa
gagaatttttttcgactgcg
>YPR165W; upstream sequence, from -800 to -1, size 800
tacgccgagccgccactatagtatatgaggatcatgtatcatcccgttattttgaggata
taagttctatattaggaagcactgcaatgagaactaaaagactatctccctataatgcgg
tagcattggacaagcctattcaagatattagttacgatcccgcagtacaaactttatatg
tgctaatggcagatcaaacaattcacaaattcggcaaggacaggttgccttgccaggacg
aatacgaaccaagatggaattctggctatttggtttcaagaaggtcaatagttaaatctg
acctcatctgtgaggttgggttatggaaccttagcgataactgcaagaacacagtataat
tccctcatttccaataacattgtcgctgataaaatcgtgattctcgatcaatgtgctacg
cgtcgtgcagcgtgacaaggggctaaaaaaagatacaagaattcttgttgtttccaattt
gcttcgcctcagaaaaaaaaataaacagattatacaatttttgtttgatttgtattgggt
actacatgttttagtagttgatacaaatacttctttatcctaatcgtatatatttatttt
accagcaggaattcgtctttaatatcgtttcgaccatcgatcattcctctgagtattgca
aaaacatttttggaacaacccaaacttaaagttacaaaactcaaaaaaggaacaaaatta
ataaaacaaaagaatcgctgttagaggtttattgttgcactaatagaaaatcatagaact
ttaaaaattatactagaaag
Low length variation scorer used: true
Group sequence length average percentage variation: 0.0
Summary of Top 43 Motifs:
	Consensus Sequence	Count	Sig Value	Coverage
#1	ytcnkmhkctgm	26	63.6477	19.50%
#2	kcwgmnb	429	53.4731	100.00%
#3	aagmvkmddvnrmagcag	12	38.4436	7.30%
#4	cctcrrr	59	31.6634	90.20%
#5	rwmcsg	104	22.7545	92.70%
#6	cagnnnnngag	32	18.5548	46.30%
#7	gcagnnnnaga	20	18.4846	22.00%
#8	tcctcnnnngct	8	15.5454	4.90%
#9	caaaccg	9	13.5746	22.00%
#10	ctgnnnnnnnnnctg	22	12.9519	19.50%
#11	ggcnnnnnnnaaa	41	12.7986	63.40%
#12	ctcga	66	12.2988	78.00%
#13	tgcnnnnnnnnctgc	13	12.2643	12.20%
#14	cggcaccsg	5	12.1584	12.20%
#15	aaagaaac	21	11.6434	31.70%
#16	ttgagg	21	11.4532	46.30%
#17	ccccnnnnnnggg	8	10.6989	14.60%
#18	aagnnnnnnnnnnagc	39	9.4343	48.80%
#19	ctcnnnnnnngcttc	7	9.4191	4.90%
#20	agcgc	48	9.2549	56.10%
#21	gaggnnnnnnnnnnaga	19	8.5652	19.50%
#22	cgccc	37	8.2079	61.00%
#23	ctgcaga	9	8.0287	14.60%
#24	actgnnnnnnnagta	8	7.5885	12.20%
#25	agannnnnnnnctgct	9	7.5052	19.50%
#26	agatat	48	7.2092	73.20%
#27	gcccc	19	6.7985	34.10%
#28	cggag	35	6.5525	61.00%
#29	cagcc	47	6.3582	68.30%
#30	gcccacc	7	6.3062	17.10%
#31	attkac	49	6.2422	63.40%
#32	cagnngaa	39	6.1624	53.70%
#33	ggcnnnnnntgg	13	6.0856	26.80%
#34	ttggc	51	5.6438	75.60%
#35	agcatagca	5	5.5508	9.80%
#36	tacatga	6	5.1199	14.60%
#37	ctggc	27	4.9961	48.80%
#38	gctnnnnnnnnnnnttca	19	4.9891	31.70%
#39	acacttg	12	4.8668	26.80%
#40	gtttc	45	4.3368	68.30%
#41	attaa	115	4.144	92.70%
#42	gtaat	33	4.0467	53.70%
#43	ccgnngcc	15	3.6542	26.80%
----------------------------------------------------------------------------------------------------
Detailed analysis of consensus sequence #1: ytcnkmhkctgm:
Only + strand used to compute Sig Value of 63.6477.
PWM:
a	0	0	0	4	0	5	7	0	0	0	0	8
c	13	0	26	6	0	21	2	0	26	0	0	18
g	0	0	0	2	11	0	0	10	0	0	26	0
t	13	26	0	14	15	0	17	16	0	26	0	0
Sequence	Strand	Location	Gene
ttcgtattctgc	+	-585 to -574	YDL234C
ttcggatgctga	+	-320 to -309	YER062C
ttccgaatctgc	+	-769 to -758	YIL010W
ttctgcttctga	+	-736 to -725	YIL010W
ctcttcagctgc	+	-721 to -710	YIL010W
ttcttcttctgc	+	-709 to -698	YIL010W
ttctgcttctga	+	-703 to -692	YIL010W
ctcttcagctgc	+	-688 to -677	YIL010W
ctcctcttctgc	+	-676 to -665	YIL010W
ttctgcttctga	+	-670 to -659	YIL010W
ctcttcagctgc	+	-655 to -644	YIL010W
ttcttcctctgc	+	-643 to -632	YIL010W
ttcttctgctgc	+	-622 to -611	YIL010W
ctcctcttctgc	+	-610 to -599	YIL010W
ttctgcttctga	+	-604 to -593	YIL010W
ttctgaagctgc	+	-598 to -587	YIL010W
ctcttctgctgc	+	-556 to -545	YIL010W
ttcatctgctgc	+	-544 to -533	YIL010W
ttcctcttctgc	+	-499 to -488	YIL010W
ctcctcttctgc	+	-481 to -470	YIL010W
ctcctcctctgc	+	-451 to -440	YIL010W
ctcagcttctgc	+	-421 to -410	YIL123W
ctctgcatctga	+	-568 to -557	YIL140W
ctcagctgctgc	+	-484 to -473	YJR078W
ctcttattctga	+	-409 to -398	YMR173W
ctcagcagctga	+	-744 to -733	YNR059W
----------------------------------------------------------------------------------------------------
Detailed analysis of consensus sequence #2: kcwgmnb:
Both strands used to compute Sig Value of 53.4731.
PWM:
a	0	0	214	0	190	144	0
c	0	429	0	0	239	67	111
g	227	0	0	429	0	68	169
t	202	0	215	0	0	150	149
Sequence	Strand	Location	Gene
tctgatc	+	-399 to -393	YBL049W
gctgact	+	-337 to -331	YBL049W
tcagagt	-	-221 to -227	YBL049W
tctgaac	+	-225 to -219	YBL049W
tctgctc	-	-52 to -58	YBL049W
gcagcac	+	-46 to -40	YBL049W
gctgcgg	-	-628 to -634	YBR023C
gcagcag	+	-632 to -626	YBR023C
gctgctg	-	-625 to -631	YBR023C
gctgaat	-	-309 to -315	YBR023C
tcagcac	+	-313 to -307	YBR023C
gctgcct	+	-285 to -279	YBR023C
tctgcgc	-	-244 to -250	YBR023C
gcagacc	+	-248 to -242	YBR023C
tcagatt	+	-172 to -166	YBR023C
tcagcgt	-	-692 to -698	YBR169C
gctgact	+	-696 to -690	YBR169C
tctgcag	+	-486 to -480	YBR169C
tctgcag	-	-479 to -485	YBR169C
gcagatt	-	-439 to -445	YBR169C
tctgctg	+	-443 to -437	YBR169C
gcagccg	-	-748 to -754	YBR269C
gctgctg	+	-752 to -746	YBR269C
gcagcct	-	-708 to -714	YBR269C
gctgccg	+	-712 to -706	YBR269C
tctgaac	+	-466 to -460	YBR269C
gcagcgt	-	-280 to -286	YBR269C
gctgctg	+	-284 to -278	YBR269C
gcagcag	-	-277 to -283	YBR269C
gctgcag	+	-281 to -275	YBR269C
tctgctg	-	-236 to -242	YBR269C
tctgcac	-	-55 to -61	YBR269C
gcagatc	+	-59 to -53	YBR269C
tctgact	-	-29 to -35	YBR269C
tcagatt	-	-602 to -608	YBR295W
tctgcct	-	-465 to -471	YBR295W
tcagaac	-	-230 to -236	YBR295W
tctgaag	+	-234 to -228	YBR295W
tcagatc	-	-207 to -213	YBR295W
gcagctt	-	-9 to -15	YBR295W
gctgctg	+	-13 to -7	YBR295W
tcagcag	-	-6 to -12	YBR295W
gcagatc	+	-682 to -676	YCL043C
tcagctt	-	-564 to -570	YCL043C
gctgagt	+	-568 to -562	YCL043C
gcagccc	-	-265 to -271	YCL043C
gctgcac	+	-269 to -263	YCL043C
gctgctt	-	-66 to -72	YCL043C
gcagcat	+	-70 to -64	YCL043C
gcagctt	-	-39 to -45	YCL043C
gctgcct	-	-719 to -725	YDL124W
gcagcat	+	-723 to -717	YDL124W
tctgctc	-	-698 to -704	YDL124W
tcagcac	-	-620 to -626	YDL124W
gctgatt	+	-624 to -618	YDL124W
tctgaag	-	-520 to -526	YDL124W
tcagaag	+	-524 to -518	YDL124W
tctgcat	-	-692 to -698	YDL234C
gcagacc	+	-696 to -690	YDL234C
gctgctc	-	-674 to -680	YDL234C
gcagctg	+	-678 to -672	YDL234C
gcagctg	-	-671 to -677	YDL234C
gctgccg	+	-675 to -669	YDL234C
gctgctg	+	-666 to -660	YDL234C
gcagcgg	-	-603 to -609	YDL234C
gcagaat	-	-574 to -580	YDL234C
tctgcgc	+	-578 to -572	YDL234C
tctgcgc	-	-569 to -575	YDL234C
gcagagt	+	-573 to -567	YDL234C
tcagaac	-	-515 to -521	YDL234C
tctgatg	+	-519 to -513	YDL234C
gcagaat	-	-433 to -439	YDL234C
tctgctg	+	-437 to -431	YDL234C
gcagcag	-	-430 to -436	YDL234C
gctgcgc	+	-434 to -428	YDL234C
gcagaag	-	-290 to -296	YDL234C
tctgccc	+	-294 to -288	YDL234C
gcagaac	-	-161 to -167	YDL234C
tctgctc	+	-165 to -159	YDL234C
tctgacc	-	-100 to -106	YDL234C
tcagcgc	-	-703 to -709	YDR309C
gctgagg	+	-707 to -701	YDR309C
gcagagg	-	-671 to -677	YDR309C
tctgcat	+	-675 to -669	YDR309C
tctgacg	-	-550 to -556	YDR309C
tcagatt	+	-554 to -548	YDR309C
gctgaac	-	-506 to -512	YDR309C
tctgcac	-	-318 to -324	YDR309C
gcagacc	+	-322 to -316	YDR309C
gcagcgt	-	-269 to -275	YDR309C
gctgccg	+	-273 to -267	YDR309C
gcagacg	-	-694 to -700	YER062C
tctgctt	+	-698 to -692	YER062C
tctgctc	-	-653 to -659	YER062C
gctgatg	-	-605 to -611	YER062C
tcagcgt	+	-609 to -603	YER062C
tctgcag	+	-398 to -392	YER062C
gcagacg	-	-380 to -386	YER062C
tctgcgt	+	-384 to -378	YER062C
tcagcat	-	-309 to -315	YER062C
gctgccc	+	-280 to -274	YER062C
tcagccc	-	-436 to -442	YFR026C
tcagatc	-	-429 to -435	YFR026C
tctgatt	+	-433 to -427	YFR026C
gctgccc	-	-328 to -334	YFR026C
gcagact	+	-291 to -285	YFR026C
tcagaag	-	-251 to -257	YFR026C
tctgaac	+	-255 to -249	YFR026C
gcagcct	-	-203 to -209	YFR026C
gctgcgc	+	-207 to -201	YFR026C
tctgatc	+	-129 to -123	YFR026C
gctgcac	-	-103 to -109	YFR026C
gcagctt	+	-107 to -101	YFR026C
tctgcgg	-	-613 to -619	YGL006W
tcagccc	+	-418 to -412	YGL006W
tctgaag	-	-302 to -308	YGL006W
tcagatt	+	-306 to -300	YGL006W
tcagaac	-	-740 to -746	YGL121C
tctgatc	+	-744 to -738	YGL121C
tctgcgt	-	-706 to -712	YGL121C
gcagaat	+	-710 to -704	YGL121C
gctgatt	+	-630 to -624	YGL121C
gcagctt	-	-371 to -377	YGL121C
gctgctt	+	-375 to -369	YGL121C
gcagatt	+	-783 to -777	YGL156W
tctgagt	+	-738 to -732	YGL156W
gcagaat	-	-586 to -592	YGL156W
tctgctg	+	-590 to -584	YGL156W
gcagcct	-	-26 to -32	YGL156W
tctgcag	-	-789 to -795	YGR136W
gcagatg	+	-793 to -787	YGR136W
tctgcat	-	-783 to -789	YGR136W
gctgatg	-	-525 to -531	YGR136W
tcagcag	+	-529 to -523	YGR136W
gctgctg	-	-522 to -528	YGR136W
gcagcac	+	-526 to -520	YGR136W
tcagcgc	-	-418 to -424	YGR136W
gctgact	+	-422 to -416	YGR136W
tcagaag	+	-359 to -353	YGR136W
tcagctt	-	-276 to -282	YGR136W
gctgatg	+	-280 to -274	YGR136W
tcagcct	-	-142 to -148	YGR136W
gctgaag	+	-146 to -140	YGR136W
gcagcac	+	-27 to -21	YGR136W
gctgcgg	-	-722 to -728	YGR138C
gcagcgc	+	-726 to -720	YGR138C
gctgctg	-	-536 to -542	YGR138C
gcagcgc	+	-540 to -534	YGR138C
tctgcgc	-	-531 to -537	YGR138C
gcagaac	+	-535 to -529	YGR138C
gcagaat	-	-476 to -482	YGR138C
tctgctt	+	-480 to -474	YGR138C
tctgagt	+	-468 to -462	YGR138C
gctgcat	-	-736 to -742	YGR212W
gcagctg	+	-740 to -734	YGR212W
tcagctg	-	-733 to -739	YGR212W
gctgact	+	-737 to -731	YGR212W
tcagatt	-	-706 to -712	YGR212W
tctgctc	-	-77 to -83	YGR212W
gcagagg	+	-81 to -75	YGR212W
gctgagc	-	-672 to -678	YGR213C
tcagcgg	+	-676 to -670	YGR213C
gcagatt	-	-255 to -261	YGR213C
tctgctc	+	-259 to -253	YGR213C
gctgcat	-	-126 to -132	YGR213C
gctgact	-	-20 to -26	YGR213C
tcagcac	+	-24 to -18	YGR213C
tctgagt	-	-682 to -688	YHR030C
tcagatt	+	-686 to -680	YHR030C
gcagaat	+	-254 to -248	YHR030C
tctgatt	-	-165 to -171	YHR030C
tcagatc	+	-169 to -163	YHR030C
gcagacc	-	-123 to -129	YHR030C
gctgact	-	-81 to -87	YHR030C
gcagatt	-	-758 to -764	YIL010W
tctgagg	-	-743 to -749	YIL010W
tcagacg	+	-747 to -741	YIL010W
gcagaag	-	-731 to -737	YIL010W
tctgctt	+	-735 to -729	YIL010W
tcagaag	-	-725 to -731	YIL010W
tctgaat	+	-729 to -723	YIL010W
gctgaag	-	-713 to -719	YIL010W
tcagctg	+	-717 to -711	YIL010W
gcagctg	-	-710 to -716	YIL010W
gctgctt	+	-714 to -708	YIL010W
gcagaag	-	-698 to -704	YIL010W
tctgctt	+	-702 to -696	YIL010W
tcagaag	-	-692 to -698	YIL010W
tctgaat	+	-696 to -690	YIL010W
gctgaag	-	-680 to -686	YIL010W
tcagctg	+	-684 to -678	YIL010W
gcagctg	-	-677 to -683	YIL010W
gctgcct	+	-681 to -675	YIL010W
gcagaag	-	-665 to -671	YIL010W
tctgctt	+	-669 to -663	YIL010W
tcagaag	-	-659 to -665	YIL010W
tctgaat	+	-663 to -657	YIL010W
gctgaag	-	-647 to -653	YIL010W
tcagctg	+	-651 to -645	YIL010W
gcagctg	-	-644 to -650	YIL010W
gctgctt	+	-648 to -642	YIL010W
gcagagg	-	-632 to -638	YIL010W
tctgctt	+	-636 to -630	YIL010W
tctgaag	-	-626 to -632	YIL010W
tcagaat	+	-630 to -624	YIL010W
gcagaag	-	-614 to -620	YIL010W
tctgctg	+	-618 to -612	YIL010W
gcagcag	-	-611 to -617	YIL010W
gctgcct	+	-615 to -609	YIL010W
gcagaag	-	-599 to -605	YIL010W
tctgctt	+	-603 to -597	YIL010W
tcagaag	-	-593 to -599	YIL010W
tctgaag	+	-597 to -591	YIL010W
gcagctt	-	-587 to -593	YIL010W
gcagagc	-	-569 to -575	YIL010W
gcagaag	-	-548 to -554	YIL010W
tctgctg	+	-552 to -546	YIL010W
gcagcag	-	-545 to -551	YIL010W
gctgctt	+	-549 to -543	YIL010W
gcagatg	-	-536 to -542	YIL010W
tctgctg	+	-540 to -534	YIL010W
gcagcag	-	-533 to -539	YIL010W
gctgctt	+	-537 to -531	YIL010W
gcagatg	-	-524 to -530	YIL010W
tctgctt	+	-528 to -522	YIL010W
gcagaag	-	-503 to -509	YIL010W
tctgcag	+	-507 to -501	YIL010W
gctgcag	-	-500 to -506	YIL010W
gcagctt	+	-504 to -498	YIL010W
gcagaag	-	-488 to -494	YIL010W
gcagaag	-	-470 to -476	YIL010W
tctgcag	+	-474 to -468	YIL010W
tctgcag	-	-467 to -473	YIL010W
gcagagg	-	-440 to -446	YIL010W
gctgcac	-	-416 to -422	YIL010W
gcagcgg	-	-359 to -365	YIL010W
gcagccg	+	-118 to -112	YIL010W
gctgccg	-	-726 to -732	YIL050W
gcagcgg	+	-730 to -724	YIL050W
tcagcac	-	-703 to -709	YIL050W
gctgacc	+	-707 to -701	YIL050W
gctgctt	-	-380 to -386	YIL050W
gcagcac	+	-384 to -378	YIL050W
gcagcgc	+	-167 to -161	YIL050W
tctgatt	-	-50 to -56	YIL050W
tcagact	+	-54 to -48	YIL050W
gctgagc	-	-416 to -422	YIL123W
tcagctt	+	-420 to -414	YIL123W
gcagaag	-	-410 to -416	YIL123W
tctgcag	+	-414 to -408	YIL123W
gctgcag	-	-407 to -413	YIL123W
gcagcag	+	-411 to -405	YIL123W
tcagatc	+	-203 to -197	YIL123W
tcagcat	+	-159 to -153	YIL123W
gcagctg	+	-141 to -135	YIL123W
tcagagc	-	-753 to -759	YIL140W
gctgctg	-	-706 to -712	YIL140W
gctgact	-	-568 to -574	YIL140W
tcagctc	+	-572 to -566	YIL140W
gcagagc	-	-563 to -569	YIL140W
tctgcat	+	-567 to -561	YIL140W
tcagatg	-	-557 to -563	YIL140W
tctgaag	+	-561 to -555	YIL140W
tcagcgg	-	-548 to -554	YIL140W
gctgaag	+	-552 to -546	YIL140W
tcagcag	+	-785 to -779	YJL034W
gctgctg	-	-778 to -784	YJL034W
gcagcat	+	-782 to -776	YJL034W
tctgctc	-	-602 to -608	YJL034W
gcagatg	+	-606 to -600	YJL034W
tcagatc	-	-508 to -514	YJL034W
tctgatc	+	-512 to -506	YJL034W
gctgagt	-	-488 to -494	YJL034W
tcagcat	+	-492 to -486	YJL034W
gcagcat	-	-328 to -334	YJL034W
gctgcat	+	-332 to -326	YJL034W
gctgcgg	-	-297 to -303	YJL034W
gcagacg	-	-648 to -654	YJL066C
tctgcac	+	-652 to -646	YJL066C
tctgcac	-	-607 to -613	YJL066C
tcagcac	-	-514 to -520	YJL066C
gctgctg	-	-484 to -490	YJL066C
gcagcag	+	-488 to -482	YJL066C
gctgctg	-	-481 to -487	YJL066C
tctgccg	+	-424 to -418	YJL066C
tcagaag	-	-399 to -405	YJL066C
tctgacg	+	-403 to -397	YJL066C
gcagatg	-	-388 to -394	YJL066C
tctgcag	+	-392 to -386	YJL066C
tctgact	-	-712 to -718	YJR078W
gctgctc	-	-682 to -688	YJR078W
gcagcag	+	-686 to -680	YJR078W
tctgctg	-	-679 to -685	YJR078W
gcagatc	+	-629 to -623	YJR078W
tcagcgt	-	-510 to -516	YJR078W
gctgatt	+	-514 to -508	YJR078W
tctgccc	-	-487 to -493	YJR078W
gcagagt	+	-491 to -485	YJR078W
tcagctg	+	-483 to -477	YJR078W
gcagctg	-	-476 to -482	YJR078W
gctgctg	+	-480 to -474	YJR078W
gcagcag	-	-473 to -479	YJR078W
gctgctt	+	-477 to -471	YJR078W
gcagcat	-	-427 to -433	YJR078W
gcagcat	+	-412 to -406	YJR078W
gcagcac	-	-195 to -201	YJR078W
gctgctt	+	-199 to -193	YJR078W
tcagccc	-	-131 to -137	YJR078W
gctgacg	+	-135 to -129	YJR078W
tctgacg	-	-83 to -89	YJR078W
tctgctt	+	-167 to -161	YJR095W
tcagatg	+	-729 to -723	YKL142W
tcagcag	+	-570 to -564	YKL142W
tctgctg	-	-563 to -569	YKL142W
tcagatc	-	-554 to -560	YKL142W
tctgatt	+	-558 to -552	YKL142W
tcagcct	-	-459 to -465	YKL142W
gctgaag	+	-463 to -457	YKL142W
gcagctt	-	-449 to -455	YKL142W
gctgctg	+	-453 to -447	YKL142W
tcagcag	-	-446 to -452	YKL142W
gctgatg	+	-450 to -444	YKL142W
gctgctt	-	-355 to -361	YKL142W
gcagctt	+	-359 to -353	YKL142W
tctgcgg	-	-56 to -62	YKL142W
gctgaac	+	-793 to -787	YLR035C-A
tcagaat	-	-449 to -455	YLR035C-A
tctgatg	+	-453 to -447	YLR035C-A
gcagatc	-	-386 to -392	YLR035C-A
tctgctc	+	-390 to -384	YLR035C-A
gctgagt	-	-368 to -374	YLR035C-A
tcagcat	+	-372 to -366	YLR035C-A
gctgcag	+	-204 to -198	YLR035C-A
tcagacc	-	-152 to -158	YLR035C-A
tctgacg	+	-156 to -150	YLR035C-A
tctgctt	+	-616 to -610	YLR042C
tcagaac	-	-602 to -608	YLR042C
tctgaac	+	-606 to -600	YLR042C
tcagatg	+	-229 to -223	YLR042C
tcagatt	+	-511 to -505	YLR054C
tctgccc	-	-166 to -172	YLR054C
gcagctt	-	-268 to -274	YLR327C
gctgctg	+	-272 to -266	YLR327C
tctgctt	+	-781 to -775	YLR414C
gctgact	-	-493 to -499	YLR414C
tctgagg	-	-397 to -403	YLR414C
tcagagc	+	-401 to -395	YLR414C
gctgcgt	-	-297 to -303	YLR414C
gcagcac	+	-301 to -295	YLR414C
gcagcgt	-	-78 to -84	YLR414C
gctgcgc	+	-82 to -76	YLR414C
tcagaat	-	-686 to -692	YMR173W
tctgaac	+	-690 to -684	YMR173W
tcagaat	-	-398 to -404	YMR173W
tctgccc	-	-714 to -720	YMR315W
gcagacc	+	-718 to -712	YMR315W
gctgaat	-	-153 to -159	YMR315W
tcagcat	+	-157 to -151	YMR315W
tctgaac	-	-757 to -763	YNL042W
tcagaac	+	-761 to -755	YNL042W
tcagcgc	-	-672 to -678	YNL042W
gctgatc	+	-676 to -670	YNL042W
gcagatc	-	-667 to -673	YNL042W
gcagccc	+	-557 to -551	YNL042W
tctgcct	-	-494 to -500	YNL042W
gcagact	+	-498 to -492	YNL042W
gcagctt	-	-200 to -206	YNL042W
gcagcct	-	-765 to -771	YNL208W
gctgctg	+	-769 to -763	YNL208W
tcagcag	-	-762 to -768	YNL208W
gctgatg	+	-766 to -760	YNL208W
gcagctt	-	-630 to -636	YNL208W
gctgctt	+	-634 to -628	YNL208W
gctgctt	+	-613 to -607	YNL208W
tcagcgg	-	-582 to -588	YNL208W
gctgatg	+	-586 to -580	YNL208W
tctgcct	-	-564 to -570	YNL208W
gcagaag	+	-568 to -562	YNL208W
gctgccc	+	-311 to -305	YNL208W
gcagccg	-	-269 to -275	YNL208W
gctgcat	+	-273 to -267	YNL208W
tcagatt	-	-97 to -103	YNL208W
tctgagc	+	-101 to -95	YNL208W
gctgagg	-	-739 to -745	YNR059W
tcagcag	+	-743 to -737	YNR059W
gctgctg	-	-736 to -742	YNR059W
gcagctg	+	-740 to -734	YNR059W
tcagctg	-	-733 to -739	YNR059W
gctgagc	-	-664 to -670	YNR059W
tcagctt	+	-668 to -662	YNR059W
tctgccg	-	-586 to -592	YNR059W
gcagagt	+	-590 to -584	YNR059W
gctgaag	-	-544 to -550	YNR059W
tcagcat	+	-548 to -542	YNR059W
tcagcag	+	-278 to -272	YNR059W
tcagaag	-	-178 to -184	YNR059W
tctgaag	+	-182 to -176	YNR059W
gctgctt	-	-145 to -151	YNR059W
gcagcag	+	-149 to -143	YNR059W
gctgctg	-	-142 to -148	YNR059W
gcagcac	+	-146 to -140	YNR059W
gcagagt	-	-6 to -12	YNR059W
gcagcag	-	-397 to -403	YOR306C
gctgcgc	+	-401 to -395	YOR306C
gcagaac	-	-333 to -339	YOR306C
tctgctg	+	-337 to -331	YOR306C
tcagcag	-	-330 to -336	YOR306C
gctgaat	+	-334 to -328	YOR306C
tctgagc	-	-234 to -240	YOR306C
tcagatc	-	-72 to -78	YOR306C
tctgaat	+	-76 to -70	YOR306C
tcagagc	-	-28 to -34	YOR306C
tctgatt	+	-32 to -26	YOR306C
gcagatc	-	-436 to -442	YOR338W
tctgccg	+	-440 to -434	YOR338W
gcagctt	-	-424 to -430	YOR338W
gctgcag	+	-428 to -422	YOR338W
tcagagt	-	-275 to -281	YOR338W
tctgacg	+	-279 to -273	YOR338W
gctgatt	-	-130 to -136	YOR338W
tcagcat	+	-134 to -128	YOR338W
gcagatc	+	-612 to -606	YPR165W
tcagatt	-	-500 to -506	YPR165W
tctgacc	+	-504 to -498	YPR165W
gctgcac	-	-370 to -376	YPR165W
gcagcgt	+	-374 to -368	YPR165W
tctgagg	-	-308 to -314	YPR165W
tcagagg	-	-149 to -155	YPR165W
tctgagt	+	-153 to -147	YPR165W
----------------------------------------------------------------------------------------------------
Detailed analysis of consensus sequence #3: aagmvkmddvnrmagcag:
Both strands used to compute Sig Value of 38.4436.
PWM:
a	12	12	0	6	7	0	8	3	1	7	6	2	11	12	0	0	12	0
c	0	0	0	6	1	0	4	0	0	4	1	0	1	0	0	12	0	0
g	0	0	12	0	4	9	0	3	7	1	2	10	0	0	12	0	0	12
t	0	0	0	0	0	3	0	6	4	0	3	0	0	0	0	0	0	0
Sequence	Strand	Location	Gene
aagcgtctgaggaagcag	-	-738 to -755	YIL010W
aagaggattcagaagcag	-	-717 to -734	YIL010W
aagcagaagaagaagcag	-	-696 to -713	YIL010W
aagaggattcagaagcag	-	-684 to -701	YIL010W
aagaggattcagaagcag	-	-651 to -668	YIL010W
aagcagaggaagaagcag	-	-630 to -647	YIL010W
aagaagattctgaagcag	-	-618 to -635	YIL010W
aagcagcagatgaagcag	-	-531 to -548	YIL010W
aagcagatgaagcagcag	-	-522 to -539	YIL010W
aagaagcagatgaagcag	-	-519 to -536	YIL010W
aagactagaggaaagcag	+	-455 to -438	YJR078W
aagcatcggacaaagcag	-	-616 to -633	YNL208W
----------------------------------------------------------------------------------------------------
Detailed analysis of consensus sequence #4: cctcrrr:
Both strands used to compute Sig Value of 31.6634.
PWM:
a	0	0	0	0	34	45	32
c	59	59	0	59	0	0	0
g	0	0	0	0	25	14	27
t	0	0	59	0	0	0	0
Sequence	Strand	Location	Gene
cctcgag	+	-604 to -598	YBL049W
cctcaag	-	-379 to -385	YBL049W
cctcgaa	+	-243 to -237	YBR023C
cctcaaa	-	-327 to -333	YBR169C
cctcaag	-	-205 to -211	YBR269C
cctcgag	+	-309 to -303	YBR295W
cctcgga	-	-786 to -792	YCL043C
cctcgaa	+	-695 to -689	YCL043C
cctcaaa	-	-375 to -381	YDL124W
cctcaag	-	-347 to -353	YDL234C
cctcgga	-	-344 to -350	YDR309C
cctcgag	-	-278 to -284	YDR309C
cctcgaa	+	-799 to -793	YER062C
cctcgag	+	-796 to -790	YFR026C
cctcgag	-	-789 to -795	YFR026C
cctcaaa	-	-696 to -702	YGL006W
cctcaaa	-	-207 to -213	YGL006W
cctcgaa	-	-278 to -284	YGL121C
cctcaaa	+	-795 to -789	YGL156W
cctcagg	+	-752 to -746	YGL156W
cctcaag	+	-343 to -337	YGR136W
cctcggg	+	-751 to -745	YGR138C
cctcggg	-	-628 to -634	YGR138C
cctcaaa	-	-335 to -341	YGR138C
cctcaag	-	-739 to -745	YGR213C
cctcaag	-	-602 to -608	YHR030C
cctcaga	+	-749 to -743	YIL010W
cctcaag	+	-677 to -671	YIL050W
cctcaaa	-	-230 to -236	YIL050W
cctcaaa	+	-375 to -369	YIL123W
cctcaag	-	-63 to -69	YIL123W
cctcagg	+	-659 to -653	YIL140W
cctcgaa	+	-465 to -459	YIL140W
cctcaaa	+	-225 to -219	YIL140W
cctcgaa	+	-57 to -51	YIL140W
cctcaag	+	-763 to -757	YJL034W
cctcggg	+	-537 to -531	YJL034W
cctcggg	-	-168 to -174	YJL034W
cctcaaa	-	-347 to -353	YJL066C
cctcaaa	-	-367 to -373	YJR078W
cctcgga	-	-102 to -108	YJR078W
cctcggg	-	-638 to -644	YJR095W
cctcgag	-	-354 to -360	YJR095W
cctcaaa	+	-643 to -637	YLR035C-A
cctcgaa	-	-277 to -283	YLR042C
cctcgaa	+	-619 to -613	YLR054C
cctcagg	+	-336 to -330	YLR327C
cctcaag	-	-205 to -211	YLR327C
cctcaga	+	-403 to -397	YLR414C
cctcgag	+	-293 to -287	YLR414C
cctcaag	-	-767 to -773	YMR173W
cctcgaa	-	-268 to -274	YMR173W
cctcaag	-	-365 to -371	YNL208W
cctcgaa	+	-311 to -305	YNR059W
cctcaaa	-	-784 to -790	YOR306C
cctcaaa	-	-373 to -379	YOR306C
cctcaaa	+	-289 to -283	YOR338W
cctcaaa	-	-744 to -750	YPR165W
cctcaga	+	-314 to -308	YPR165W
----------------------------------------------------------------------------------------------------
Detailed analysis of consensus sequence #5: rwmcsg:
Only + strand used to compute Sig Value of 22.7545.
PWM:
a	70	66	74	0	0	0
c	0	0	30	104	49	0
g	34	0	0	0	55	104
t	0	38	0	0	0	0
Sequence	Strand	Location	Gene
gaacgg	+	-710 to -705	YBL049W
aaacgg	+	-641 to -636	YBL049W
gtaccg	+	-623 to -618	YBL049W
atccgg	+	-395 to -390	YBL049W
aaacgg	+	-796 to -791	YBR023C
gtaccg	+	-617 to -612	YBR023C
ataccg	+	-676 to -671	YBR169C
atacgg	+	-670 to -665	YBR169C
gaccgg	+	-757 to -752	YBR269C
ataccg	+	-609 to -604	YBR269C
atacgg	+	-600 to -595	YBR269C
gaacgg	+	-314 to -309	YBR269C
atccgg	+	-113 to -108	YBR269C
aacccg	+	-142 to -137	YCL043C
atcccg	+	-8 to -3	YCL043C
gtacgg	+	-679 to -674	YDL124W
gaacgg	+	-516 to -511	YDL124W
gacccg	+	-511 to -506	YDL124W
aaacgg	+	-307 to -302	YDL124W
aaccgg	+	-224 to -219	YDL124W
atacgg	+	-102 to -97	YDL124W
aaacgg	+	-53 to -48	YDL124W
aaacgg	+	-31 to -26	YDL124W
atacgg	+	-733 to -728	YDL234C
gacccg	+	-612 to -607	YDL234C
aaaccg	+	-455 to -450	YDL234C
gtacgg	+	-397 to -392	YDL234C
ataccg	+	-613 to -608	YDR309C
gaccgg	+	-422 to -417	YDR309C
gaaccg	+	-791 to -786	YER062C
aaacgg	+	-643 to -638	YER062C
aaacgg	+	-269 to -264	YER062C
gtacgg	+	-730 to -725	YGL121C
aaaccg	+	-250 to -245	YGL121C
aaaccg	+	-90 to -85	YGL121C
gtaccg	+	-626 to -621	YGL156W
gaccgg	+	-511 to -506	YGL156W
atacgg	+	-771 to -766	YGR136W
atacgg	+	-608 to -603	YGR136W
aaaccg	+	-792 to -787	YGR138C
gaaccg	+	-602 to -597	YGR138C
gaccgg	+	-795 to -790	YGR212W
gtcccg	+	-729 to -724	YGR212W
atcccg	+	-594 to -589	YGR212W
atccgg	+	-427 to -422	YGR212W
aaccgg	+	-588 to -583	YGR213C
atcccg	+	-357 to -352	YHR030C
aaaccg	+	-788 to -783	YIL010W
gaccgg	+	-704 to -699	YIL050W
aaacgg	+	-654 to -649	YIL050W
atacgg	+	-500 to -495	YIL050W
aaacgg	+	-193 to -188	YIL050W
aaaccg	+	-42 to -37	YIL050W
ataccg	+	-390 to -385	YIL123W
atccgg	+	-250 to -245	YIL123W
gaaccg	+	-506 to -501	YIL140W
aaaccg	+	-452 to -447	YIL140W
gtaccg	+	-675 to -670	YJL034W
aaacgg	+	-363 to -358	YJL034W
aaacgg	+	-660 to -655	YJL066C
gtaccg	+	-469 to -464	YJL066C
aaaccg	+	-332 to -327	YJL066C
atacgg	+	-264 to -259	YJL066C
aaaccg	+	-24 to -19	YJL066C
aaaccg	+	-16 to -11	YJL066C
gacccg	+	-758 to -753	YJR078W
aaacgg	+	-551 to -546	YJR078W
gacccg	+	-528 to -523	YJR078W
aacccg	+	-646 to -641	YJR095W
gtcccg	+	-494 to -489	YJR095W
aaaccg	+	-486 to -481	YJR095W
aaacgg	+	-479 to -474	YJR095W
atacgg	+	-377 to -372	YJR095W
aaaccg	+	-295 to -290	YJR095W
aaaccg	+	-137 to -132	YKL142W
aaccgg	+	-136 to -131	YKL142W
gaaccg	+	-535 to -530	YLR035C-A
gaacgg	+	-162 to -157	YLR035C-A
aaaccg	+	-691 to -686	YLR042C
gaacgg	+	-641 to -636	YLR042C
aaaccg	+	-150 to -145	YLR042C
gaacgg	+	-792 to -787	YLR054C
gtccgg	+	-176 to -171	YLR054C
aaaccg	+	-701 to -696	YLR327C
aaacgg	+	-687 to -682	YLR327C
aacccg	+	-334 to -329	YLR414C
gaacgg	+	-687 to -682	YMR173W
aaacgg	+	-667 to -662	YMR173W
atacgg	+	-33 to -28	YMR173W
aacccg	+	-539 to -534	YMR315W
aaacgg	+	-183 to -178	YMR315W
gtacgg	+	-539 to -534	YNL042W
aaaccg	+	-696 to -691	YNL208W
ataccg	+	-145 to -140	YNL208W
gaacgg	+	-695 to -690	YNR059W
gaaccg	+	-640 to -635	YNR059W
aaccgg	+	-639 to -634	YNR059W
aaaccg	+	-378 to -373	YNR059W
aaacgg	+	-746 to -741	YOR306C
aaacgg	+	-669 to -664	YOR338W
atcccg	+	-453 to -448	YOR338W
atacgg	+	-417 to -412	YOR338W
atcccg	+	-760 to -755	YPR165W
atcccg	+	-644 to -639	YPR165W
----------------------------------------------------------------------------------------------------
Detailed analysis of consensus sequence #6: cagnnnnngag:
Both strands used to compute Sig Value of 18.5548.
PWM:
a	0	32	0	10	9	5	18	12	0	32	0
c	32	0	0	12	7	6	6	6	0	0	0
g	0	0	32	6	8	16	3	5	32	0	32
t	0	0	0	4	8	5	5	9	0	0	0
Sequence	Strand	Location	Gene
cagccaaagag	-	-282 to -292	YBR023C
cagccgatgag	-	-389 to -399	YBR169C
cagcgcaagag	-	-704 to -714	YDR309C
cagagaaagag	+	-656 to -646	YER062C
caggcttggag	-	-755 to -765	YGL006W
cagcccgtgag	-	-730 to -740	YGR138C
caggcccagag	-	-755 to -765	YGR213C
cagttgatgag	-	-377 to -387	YGR213C
cagctgaagag	-	-711 to -721	YIL010W
cagctgaagag	-	-678 to -688	YIL010W
cagaagaggag	-	-666 to -676	YIL010W
cagctgaagag	-	-645 to -655	YIL010W
cagaagaggag	-	-600 to -610	YIL010W
cagcagaagag	-	-546 to -556	YIL010W
cagaagaggag	-	-471 to -481	YIL010W
cagaggaggag	-	-441 to -451	YIL010W
cagccgtcgag	+	-117 to -107	YIL010W
cagaagctgag	-	-411 to -421	YIL123W
cagatgcagag	-	-558 to -568	YIL140W
cagtactcgag	+	-297 to -287	YIL140W
cagggctcgag	-	-282 to -292	YIL140W
caggatgtgag	-	-130 to -140	YIL140W
cagggtacgag	-	-732 to -742	YJL034W
cagatcgtgag	-	-131 to -141	YJL066C
cagagacagag	+	-715 to -705	YJR078W
cagcagctgag	-	-474 to -484	YJR078W
cagggatcgag	+	-751 to -741	YLR035C-A
cagtggaagag	+	-416 to -406	YLR327C
cagcttatgag	+	-438 to -428	YLR414C
cagaataagag	-	-399 to -409	YMR173W
cagtcaacgag	+	-94 to -84	YNL042W
cagctgctgag	-	-734 to -744	YNR059W
----------------------------------------------------------------------------------------------------
Detailed analysis of consensus sequence #7: gcagnnnnaga:
Both strands used to compute Sig Value of 18.4846.
PWM:
a	0	0	20	0	7	6	4	11	20	0	20
c	0	20	0	0	8	3	2	7	0	0	0
g	20	0	0	20	3	4	11	1	0	20	0
t	0	0	0	0	2	7	3	1	0	0	0
Sequence	Strand	Location	Gene
gcagccaaaga	-	-281 to -291	YBR023C
gcaggagcaga	+	-708 to -698	YDL124W
gcagagaaaga	+	-657 to -647	YER062C
gcagatgcaga	+	-793 to -783	YGR136W
gcaggcccaga	-	-754 to -764	YGR213C
gcagcaaaaga	+	-130 to -120	YGR213C
gcagtggcaga	-	-752 to -762	YIL010W
gcagctgaaga	-	-710 to -720	YIL010W
gcagaagaaga	-	-698 to -708	YIL010W
gcagctgaaga	-	-677 to -687	YIL010W
gcagctgaaga	-	-644 to -654	YIL010W
gcagaggaaga	-	-632 to -642	YIL010W
gcagaagaaga	-	-614 to -624	YIL010W
gcagcagaaga	-	-611 to -621	YIL010W
gcagcttcaga	-	-587 to -597	YIL010W
gcagagctaga	-	-569 to -579	YIL010W
gcagcagaaga	-	-545 to -555	YIL010W
gcagacacaga	+	-683 to -673	YJR078W
gcagtttcaga	+	-235 to -225	YLR042C
gcaggttgaga	-	-400 to -410	YOR306C
----------------------------------------------------------------------------------------------------
Detailed analysis of consensus sequence #8: tcctcnnnngct:
Only + strand used to compute Sig Value of 15.5454.
PWM:
a	0	0	0	0	0	2	0	1	4	0	0	0
c	0	8	8	0	8	1	0	7	1	0	8	0
g	0	0	0	0	0	0	2	0	0	8	0	0
t	8	0	0	8	0	5	6	0	3	0	0	8
Sequence	Strand	Location	Gene
tcctcagacgct	+	-750 to -739	YIL010W
tcctcttcagct	+	-723 to -712	YIL010W
tcctcttcagct	+	-690 to -679	YIL010W
tcctcttctgct	+	-675 to -664	YIL010W
tcctcttcagct	+	-657 to -646	YIL010W
tcctcttctgct	+	-609 to -598	YIL010W
tcctcctctgct	+	-450 to -439	YIL010W
tcctcagcagct	+	-746 to -735	YNR059W
----------------------------------------------------------------------------------------------------
Detailed analysis of consensus sequence #9: caaaccg:
Only + strand used to compute Sig Value of 13.5746.
PWM:
a	0	9	9	9	0	0	0
c	9	0	0	0	9	9	0
g	0	0	0	0	0	0	9
t	0	0	0	0	0	0	0
Sequence	Strand	Location	Gene
caaaccg	+	-251 to -245	YGL121C
caaaccg	+	-793 to -787	YGR138C
caaaccg	+	-789 to -783	YIL010W
caaaccg	+	-43 to -37	YIL050W
caaaccg	+	-17 to -11	YJL066C
caaaccg	+	-296 to -290	YJR095W
caaaccg	+	-151 to -145	YLR042C
caaaccg	+	-697 to -691	YNL208W
caaaccg	+	-379 to -373	YNR059W
----------------------------------------------------------------------------------------------------
Detailed analysis of consensus sequence #10: ctgnnnnnnnnnctg:
Only + strand used to compute Sig Value of 12.9519.
PWM:
a	0	0	0	3	3	4	6	6	3	5	8	1	0	0	0
c	22	0	0	13	7	2	12	3	2	12	2	3	22	0	0
g	0	0	22	6	2	4	2	4	5	4	3	8	0	0	22
t	0	22	0	0	10	12	2	9	12	1	9	10	0	22	0
Sequence	Strand	Location	Gene
ctggtccacggcctg	+	-676 to -662	YCL043C
ctgagttgggcactg	+	-567 to -553	YCL043C
ctgaaaattatcctg	+	-285 to -271	YCL043C
ctggaaggcgtgctg	+	-635 to -621	YDL124W
ctgccgttgctgctg	+	-674 to -660	YDL234C
ctggttaaacacctg	+	-538 to -524	YDL234C
ctgaacgaaaagctg	+	-476 to -462	YER062C
ctgcgtcatcatctg	+	-383 to -369	YER062C
ctggcaattgggctg	+	-451 to -437	YFR026C
ctgcttaggtgtctg	+	-479 to -465	YGR138C
ctggttccgaatctg	+	-773 to -759	YIL010W
ctgcttcttcttctg	+	-713 to -699	YIL010W
ctgcctcctcttctg	+	-680 to -666	YIL010W
ctgcttcttcctctg	+	-647 to -633	YIL010W
ctgcctcctcttctg	+	-614 to -600	YIL010W
ctgcttctgaagctg	+	-602 to -588	YIL010W
ctgccaagtcttctg	+	-572 to -558	YIL010W
ctggctcttctgctg	+	-560 to -546	YIL010W
ctgctgcttcatctg	+	-551 to -537	YIL010W
ctgcttcatctgctg	+	-548 to -534	YIL010W
ctgctgcttcatctg	+	-539 to -525	YIL010W
ctgccgaaaaagctg	+	-439 to -425	YOR338W
----------------------------------------------------------------------------------------------------
Detailed analysis of consensus sequence #11: ggcnnnnnnnaaa:
Both strands used to compute Sig Value of 12.7986.
PWM:
a	0	0	0	15	9	11	11	12	12	21	41	41	41
c	0	0	41	5	13	12	8	7	7	5	0	0	0
g	41	41	0	10	9	5	12	8	8	11	0	0	0
t	0	0	0	11	10	13	10	14	14	4	0	0	0
Sequence	Strand	Location	Gene
ggcggtaaaaaaa	+	-792 to -780	YBR023C
ggcctttctaaaa	+	-201 to -189	YBR295W
ggcctcggacaaa	-	-784 to -796	YCL043C
ggcactaatgaaa	-	-491 to -503	YCL043C
ggcaaattggaaa	-	-189 to -201	YCL043C
ggcagctttaaaa	-	-38 to -50	YCL043C
ggcgcaaaggaaa	-	-325 to -337	YDL124W
ggcttctacaaaa	-	-282 to -294	YDL124W
ggcgatgttgaaa	-	-760 to -772	YDL234C
ggcagaaggaaaa	-	-289 to -301	YDL234C
ggcacccggcaaa	+	-403 to -391	YDR309C
ggctggggacaaa	-	-445 to -457	YER062C
ggctgtgttgaaa	+	-274 to -262	YFR026C
ggcgcccattaaa	-	-441 to -453	YGL006W
ggcgccttccaaa	+	-446 to -434	YGL006W
ggcttaacgaaaa	+	-333 to -321	YGL006W
ggcaatgtaaaaa	-	-275 to -287	YGL156W
ggcaaatataaaa	+	-96 to -84	YGR136W
ggctttttcgaaa	-	-428 to -440	YGR138C
ggctttgataaaa	-	-105 to -117	YGR138C
ggcgcaatctaaa	-	-287 to -299	YGR213C
ggcagaatggaaa	+	-255 to -243	YHR030C
ggctgcggtaaaa	-	-296 to -308	YJL034W
ggctatctataaa	+	-322 to -310	YJR078W
ggcggactggaaa	-	-720 to -732	YJR095W
ggcgctactaaaa	-	-585 to -597	YJR095W
ggcaagagaaaaa	+	-401 to -389	YKL142W
ggcctccactaaa	-	-493 to -505	YLR042C
ggccctgaaaaaa	-	-210 to -222	YLR054C
ggcgatgttgaaa	-	-363 to -375	YLR414C
ggccaggcaaaaa	+	-319 to -307	YLR414C
ggctcaataaaaa	+	-745 to -733	YMR173W
ggcaccgacgaaa	+	-230 to -218	YMR173W
ggcttttttaaaa	+	-187 to -175	YNL042W
ggcagccagaaaa	-	-306 to -318	YNL208W
ggcacgtatgaaa	+	-296 to -284	YNL208W
ggcttggcaaaaa	+	-120 to -108	YNL208W
ggcaaaaccaaaa	-	-600 to -612	YOR306C
ggcgtccgaaaaa	+	-458 to -446	YOR306C
ggcacctgaaaaa	+	-374 to -362	YOR306C
ggcacacctcaaa	+	-295 to -283	YOR338W
----------------------------------------------------------------------------------------------------
Detailed analysis of consensus sequence #12: ctcga:
Both strands used to compute Sig Value of 12.2988.
PWM:
a	0	0	0	0	66
c	66	0	66	0	0
g	0	0	0	66	0
t	0	66	0	0	0
Sequence	Strand	Location	Gene
ctcga	+	-603 to -599	YBL049W
ctcga	-	-598 to -602	YBL049W
ctcga	-	-442 to -446	YBL049W
ctcga	-	-515 to -519	YBR023C
ctcga	+	-242 to -238	YBR023C
ctcga	+	-73 to -69	YBR023C
ctcga	-	-68 to -72	YBR023C
ctcga	+	-657 to -653	YBR169C
ctcga	+	-519 to -515	YBR169C
ctcga	-	-674 to -678	YBR269C
ctcga	-	-512 to -516	YBR269C
ctcga	+	-308 to -304	YBR295W
ctcga	-	-303 to -307	YBR295W
ctcga	-	-49 to -53	YBR295W
ctcga	+	-694 to -690	YCL043C
ctcga	-	-304 to -308	YDR309C
ctcga	+	-284 to -280	YDR309C
ctcga	-	-279 to -283	YDR309C
ctcga	+	-75 to -71	YDR309C
ctcga	+	-798 to -794	YER062C
ctcga	+	-795 to -791	YFR026C
ctcga	-	-790 to -794	YFR026C
ctcga	-	-279 to -283	YGL121C
ctcga	+	-103 to -99	YGR136W
ctcga	-	-98 to -102	YGR136W
ctcga	+	-592 to -588	YGR138C
ctcga	-	-587 to -591	YGR138C
ctcga	-	-694 to -698	YGR213C
ctcga	-	-155 to -159	YIL010W
ctcga	-	-107 to -111	YIL010W
ctcga	+	-625 to -621	YIL123W
ctcga	-	-598 to -602	YIL140W
ctcga	+	-464 to -460	YIL140W
ctcga	-	-298 to -302	YIL140W
ctcga	+	-292 to -288	YIL140W
ctcga	-	-287 to -291	YIL140W
ctcga	-	-186 to -190	YIL140W
ctcga	+	-56 to -52	YIL140W
ctcga	+	-284 to -280	YJL034W
ctcga	-	-279 to -283	YJL034W
ctcga	+	-708 to -704	YJL066C
ctcga	-	-236 to -240	YJL066C
ctcga	+	-6 to -2	YJL066C
ctcga	+	-555 to -551	YJR078W
ctcga	+	-520 to -516	YJR078W
ctcga	+	-360 to -356	YJR095W
ctcga	-	-355 to -359	YJR095W
ctcga	-	-741 to -745	YLR035C-A
ctcga	+	-423 to -419	YLR035C-A
ctcga	-	-278 to -282	YLR042C
ctcga	+	-618 to -614	YLR054C
ctcga	+	-395 to -391	YLR054C
ctcga	+	-680 to -676	YLR327C
ctcga	+	-292 to -288	YLR414C
ctcga	-	-287 to -291	YLR414C
ctcga	-	-269 to -273	YMR173W
ctcga	+	-94 to -90	YMR173W
ctcga	-	-774 to -778	YMR315W
ctcga	-	-507 to -511	YMR315W
ctcga	+	-595 to -591	YNL042W
ctcga	-	-439 to -443	YNL042W
ctcga	+	-283 to -279	YNL042W
ctcga	+	-310 to -306	YNR059W
ctcga	+	-719 to -715	YOR306C
ctcga	-	-776 to -780	YOR338W
ctcga	+	-398 to -394	YPR165W
----------------------------------------------------------------------------------------------------
Detailed analysis of consensus sequence #13: tgcnnnnnnnnctgc:
Only + strand used to compute Sig Value of 12.2643.
PWM:
a	0	0	0	0	2	1	2	2	2	6	0	0	0	0	0
c	0	0	13	4	0	8	3	1	9	2	0	13	0	0	13
g	0	13	0	0	4	2	1	2	0	0	5	0	0	13	0
t	13	0	0	9	7	2	7	8	2	5	8	0	13	0	0
Sequence	Strand	Location	Gene
tgcttttccttctgc	+	-304 to -290	YDL234C
tgcttcttcttctgc	+	-712 to -698	YIL010W
tgcctcctcttctgc	+	-679 to -665	YIL010W
tgcttcttcctctgc	+	-646 to -632	YIL010W
tgcctcctcttctgc	+	-613 to -599	YIL010W
tgcttctgaagctgc	+	-601 to -587	YIL010W
tgctgcttcatctgc	+	-550 to -536	YIL010W
tgcttcatctgctgc	+	-547 to -533	YIL010W
tgctgcttcatctgc	+	-538 to -524	YIL010W
tgccggtgccgctgc	+	-373 to -359	YIL010W
tgctatgttagctgc	+	-237 to -223	YJL034W
tgctagcatatctgc	+	-626 to -612	YLR042C
tgccgaaaaagctgc	+	-438 to -424	YOR338W
----------------------------------------------------------------------------------------------------
Detailed analysis of consensus sequence #14: cggcaccsg:
Both strands used to compute Sig Value of 12.1584.
PWM:
a	0	0	0	0	5	0	0	0	0
c	5	0	0	5	0	5	5	4	0
g	0	5	5	0	0	0	0	1	5
t	0	0	0	0	0	0	0	0	0
Sequence	Strand	Location	Gene
cggcacccg	+	-730 to -722	YDL234C
cggcacccg	+	-404 to -396	YDR309C
cggcaccgg	-	-363 to -371	YIL010W
cggcacccg	+	-179 to -171	YJL034W
cggcacccg	+	-162 to -154	YNL208W
----------------------------------------------------------------------------------------------------
Detailed analysis of consensus sequence #15: aaagaaac:
Both strands used to compute Sig Value of 11.6434.
PWM:
a	21	21	21	0	21	21	21	0
c	0	0	0	0	0	0	0	21
g	0	0	0	21	0	0	0	0
t	0	0	0	0	0	0	0	0
Sequence	Strand	Location	Gene
aaagaaac	-	-285 to -292	YBL049W
aaagaaac	+	-35 to -28	YDL124W
aaagaaac	+	-575 to -568	YDR309C
aaagaaac	+	-189 to -182	YDR309C
aaagaaac	-	-213 to -220	YER062C
aaagaaac	-	-188 to -195	YER062C
aaagaaac	-	-102 to -109	YER062C
aaagaaac	+	-264 to -257	YFR026C
aaagaaac	+	-52 to -45	YFR026C
aaagaaac	+	-258 to -251	YGL121C
aaagaaac	+	-650 to -643	YIL123W
aaagaaac	-	-634 to -641	YIL123W
aaagaaac	-	-316 to -323	YIL123W
aaagaaac	+	-664 to -657	YJL066C
aaagaaac	-	-111 to -118	YJL066C
aaagaaac	+	-800 to -793	YJR095W
aaagaaac	+	-110 to -103	YJR095W
aaagaaac	+	-391 to -384	YKL142W
aaagaaac	+	-109 to -102	YLR414C
aaagaaac	-	-220 to -227	YNL042W
aaagaaac	+	-279 to -272	YOR306C
----------------------------------------------------------------------------------------------------
Detailed analysis of consensus sequence #16: ttgagg:
Only + strand used to compute Sig Value of 11.4532.
PWM:
a	0	0	0	21	0	0
c	0	0	0	0	0	0
g	0	0	21	0	21	21
t	21	21	0	0	0	0
Sequence	Strand	Location	Gene
ttgagg	+	-384 to -379	YBL049W
ttgagg	+	-332 to -327	YBR169C
ttgagg	+	-210 to -205	YBR269C
ttgagg	+	-380 to -375	YDL124W
ttgagg	+	-352 to -347	YDL234C
ttgagg	+	-701 to -696	YGL006W
ttgagg	+	-212 to -207	YGL006W
ttgagg	+	-340 to -335	YGR138C
ttgagg	+	-744 to -739	YGR213C
ttgagg	+	-607 to -602	YHR030C
ttgagg	+	-235 to -230	YIL050W
ttgagg	+	-68 to -63	YIL123W
ttgagg	+	-352 to -347	YJL066C
ttgagg	+	-372 to -367	YJR078W
ttgagg	+	-210 to -205	YLR327C
ttgagg	+	-772 to -767	YMR173W
ttgagg	+	-370 to -365	YNL208W
ttgagg	+	-572 to -567	YNR059W
ttgagg	+	-789 to -784	YOR306C
ttgagg	+	-378 to -373	YOR306C
ttgagg	+	-749 to -744	YPR165W
----------------------------------------------------------------------------------------------------
Detailed analysis of consensus sequence #17: ccccnnnnnnggg:
Both strands used to compute Sig Value of 10.6989.
PWM:
a	0	0	0	0	0	1	3	5	4	3	0	0	0
c	8	8	8	8	2	1	1	2	0	1	0	0	0
g	0	0	0	0	1	2	1	1	2	2	8	8	8
t	0	0	0	0	5	4	3	0	2	2	0	0	0
Sequence	Strand	Location	Gene
cccctttataggg	-	-74 to -86	YBR269C
cccctatcttggg	-	-450 to -462	YCL043C
ccccctgaaaggg	+	-448 to -436	YCL043C
cccctgaaagggg	+	-447 to -435	YCL043C
ccccctaaacggg	+	-275 to -263	YER062C
cccctcaaatggg	-	-694 to -706	YGL006W
cccctttcggggg	+	-162 to -150	YGR136W
ccccggcggaggg	-	-187 to -199	YMR315W
----------------------------------------------------------------------------------------------------
Detailed analysis of consensus sequence #18: aagnnnnnnnnnnagc:
Both strands used to compute Sig Value of 9.4343.
PWM:
a	39	39	0	12	19	13	18	12	8	17	15	12	18	39	0	0
c	0	0	0	15	6	6	8	5	5	11	5	7	10	0	0	39
g	0	0	39	3	8	13	1	6	14	6	10	14	5	0	39	0
t	0	0	0	9	6	7	12	16	12	5	9	6	6	0	0	0
Sequence	Strand	Location	Gene
aaggagtccatccagc	+	-747 to -732	YBL049W
aagttattgcaagagc	+	-501 to -486	YBL049W
aagaatgcaagtcagc	-	-322 to -337	YBL049W
aagtgccaactatagc	-	-298 to -313	YBL049W
aagaaaagaaacgagc	-	-281 to -296	YBL049W
aagcatattcaatagc	+	-363 to -348	YBR023C
aaggaaaatgcgaagc	+	-743 to -728	YBR169C
aagatatattttcagc	+	-341 to -326	YBR269C
aagccactgagagagc	-	-639 to -654	YCL043C
aaggcatcggcacagc	+	-368 to -353	YDL234C
aagtagttcgggcagc	+	-343 to -328	YFR026C
aagttcaaaatgaagc	+	-386 to -371	YGL156W
aagcgcatccaaaagc	+	-560 to -545	YGR213C
aagtacatacatgagc	+	-763 to -748	YHR030C
aagccatctatttagc	+	-337 to -322	YHR030C
aagcgtctgaggaagc	-	-738 to -753	YIL010W
aagaggattcagaagc	-	-717 to -732	YIL010W
aagcagaagaagaagc	-	-696 to -711	YIL010W
aagaggattcagaagc	-	-684 to -699	YIL010W
aagaggattcagaagc	-	-651 to -666	YIL010W
aagcagaggaagaagc	-	-630 to -645	YIL010W
aagaagattctgaagc	-	-618 to -633	YIL010W
aagcagcagatgaagc	-	-531 to -546	YIL010W
aagcagatgaagcagc	-	-522 to -537	YIL010W
aagaagcagatgaagc	-	-519 to -534	YIL010W
aagtaatactacgagc	+	-49 to -34	YIL010W
aagtgcagagaatagc	+	-615 to -600	YJL066C
aagactagaggaaagc	+	-455 to -440	YJR078W
aagtgacagcgtcagc	-	-120 to -135	YJR078W
aagaaattttgacagc	+	-700 to -685	YJR095W
aagtaaagtgcaaagc	+	-157 to -142	YJR095W
aagcagatatgctagc	-	-610 to -625	YLR042C
aagatttataataagc	+	-381 to -366	YLR054C
aagatgttgagctagc	+	-440 to -425	YLR327C
aagccatcgatcaagc	+	-791 to -776	YMR173W
aagcaattgtcaaagc	+	-359 to -344	YMR315W
aagcttcatcagcagc	-	-754 to -769	YNL208W
aagcatcggacaaagc	-	-616 to -631	YNL208W
aagcccaacagccagc	-	-116 to -131	YNL208W
----------------------------------------------------------------------------------------------------
Detailed analysis of consensus sequence #19: ctcnnnnnnngcttc:
Only + strand used to compute Sig Value of 9.4191.
PWM:
a	0	0	0	0	0	0	2	0	0	1	0	0	0	0	0
c	7	0	7	2	0	6	0	0	6	0	0	7	0	0	7
g	0	0	0	1	1	1	1	5	0	1	7	0	0	0	0
t	0	7	0	4	6	0	4	2	1	5	0	0	7	7	0
Sequence	Strand	Location	Gene
ctcttcagctgcttc	+	-721 to -707	YIL010W
ctcctcttctgcttc	+	-676 to -662	YIL010W
ctcttcagctgcttc	+	-655 to -641	YIL010W
ctcctcttctgcttc	+	-610 to -596	YIL010W
ctcttctgctgcttc	+	-556 to -542	YIL010W
ctcttctgcagcttc	+	-511 to -497	YIL010W
ctcgggggtggcttc	+	-503 to -489	YOR306C
----------------------------------------------------------------------------------------------------
Detailed analysis of consensus sequence #20: agcgc:
Both strands used to compute Sig Value of 9.2549.
PWM:
a	48	0	0	0	0
c	0	0	48	0	48
g	0	48	0	48	0
t	0	0	0	0	0
Sequence	Strand	Location	Gene
agcgc	+	-531 to -527	YBL049W
agcgc	-	-252 to -256	YBR023C
agcgc	+	-394 to -390	YCL043C
agcgc	+	-237 to -233	YDL124W
agcgc	+	-790 to -786	YDR309C
agcgc	-	-785 to -789	YDR309C
agcgc	+	-765 to -761	YDR309C
agcgc	-	-760 to -764	YDR309C
agcgc	-	-705 to -709	YDR309C
agcgc	-	-599 to -603	YDR309C
agcgc	+	-504 to -500	YDR309C
agcgc	-	-151 to -155	YER062C
agcgc	+	-66 to -62	YER062C
agcgc	-	-622 to -626	YFR026C
agcgc	+	-522 to -518	YGL006W
agcgc	+	-618 to -614	YGL121C
agcgc	+	-355 to -351	YGL121C
agcgc	+	-180 to -176	YGL156W
agcgc	-	-536 to -540	YGR136W
agcgc	+	-427 to -423	YGR136W
agcgc	-	-420 to -424	YGR136W
agcgc	+	-797 to -793	YGR138C
agcgc	-	-763 to -767	YGR138C
agcgc	+	-724 to -720	YGR138C
agcgc	+	-685 to -681	YGR138C
agcgc	+	-538 to -534	YGR138C
agcgc	+	-225 to -221	YGR212W
agcgc	+	-9 to -5	YGR212W
agcgc	-	-733 to -737	YGR213C
agcgc	-	-717 to -721	YGR213C
agcgc	-	-676 to -680	YGR213C
agcgc	+	-559 to -555	YGR213C
agcgc	+	-735 to -731	YHR030C
agcgc	-	-730 to -734	YHR030C
agcgc	+	-165 to -161	YIL050W
agcgc	-	-355 to -359	YJR078W
agcgc	+	-590 to -586	YJR095W
agcgc	+	-427 to -423	YLR327C
agcgc	+	-700 to -696	YLR414C
agcgc	+	-235 to -231	YLR414C
agcgc	-	-230 to -234	YLR414C
agcgc	-	-674 to -678	YNL042W
agcgc	+	-483 to -479	YNL042W
agcgc	-	-478 to -482	YNL042W
agcgc	+	-760 to -756	YNR059W
agcgc	-	-755 to -759	YNR059W
agcgc	-	-461 to -465	YOR306C
agcgc	-	-392 to -396	YOR306C
----------------------------------------------------------------------------------------------------
Detailed analysis of consensus sequence #21: gaggnnnnnnnnnnaga:
Both strands used to compute Sig Value of 8.5652.
PWM:
a	0	19	0	0	10	6	1	4	9	3	7	11	2	9	19	0	19
c	0	0	0	0	6	1	4	10	1	1	5	1	4	6	0	0	0
g	19	0	19	19	1	7	9	2	2	11	1	2	13	2	0	19	0
t	0	0	0	0	2	5	5	3	7	4	6	5	0	2	0	0	0
Sequence	Strand	Location	Gene
gaggcgcatttgcaaga	+	-148 to -132	YDL234C
gaggctcaggccctaga	+	-539 to -523	YGL006W
gaggtgtttttacaaga	+	-281 to -265	YGL121C
gaggaagcagtggcaga	-	-746 to -762	YIL010W
gaggattcagaagcaga	-	-719 to -735	YIL010W
gaggattcagaagcaga	-	-686 to -702	YIL010W
gaggaggcagctgaaga	-	-671 to -687	YIL010W
gaggattcagaagcaga	-	-653 to -669	YIL010W
gaggcagcagaagaaga	-	-608 to -624	YIL010W
gaggaggcagcagaaga	-	-605 to -621	YIL010W
gaggaagctgcagaaga	-	-494 to -510	YIL010W
gaggcctttgcagaaga	-	-479 to -495	YIL010W
gaggaggcctttgcaga	-	-476 to -492	YIL010W
gaggagctattagtaga	-	-446 to -462	YIL010W
gaggaagaactagaaga	+	-621 to -605	YKL142W
gaggtaggtaatccaga	+	-208 to -192	YLR327C
gagggggggagtggaga	-	-376 to -392	YLR414C
gaggcacctgaaaaaga	+	-376 to -360	YOR306C
gaggctaataatagaga	+	-307 to -291	YOR306C
----------------------------------------------------------------------------------------------------
Detailed analysis of consensus sequence #22: cgccc:
Both strands used to compute Sig Value of 8.2079.
PWM:
a	0	0	0	0	0
c	37	0	37	37	37
g	0	37	0	0	0
t	0	0	0	0	0
Sequence	Strand	Location	Gene
cgccc	+	-411 to -407	YBR023C
cgccc	+	-88 to -84	YBR269C
cgccc	-	-507 to -511	YCL043C
cgccc	+	-464 to -460	YCL043C
cgccc	-	-237 to -241	YCL043C
cgccc	-	-534 to -538	YDL124W
cgccc	+	-328 to -324	YDL124W
cgccc	-	-444 to -448	YDL234C
cgccc	+	-698 to -694	YDR309C
cgccc	-	-601 to -605	YDR309C
cgccc	+	-480 to -476	YER062C
cgccc	-	-478 to -482	YFR026C
cgccc	+	-622 to -618	YGL006W
cgccc	+	-520 to -516	YGL006W
cgccc	-	-443 to -447	YGL006W
cgccc	+	-353 to -349	YGL121C
cgccc	-	-235 to -239	YGL156W
cgccc	-	-767 to -771	YGR138C
cgccc	+	-646 to -642	YGR138C
cgccc	+	-435 to -431	YGR212W
cgccc	-	-20 to -24	YHR030C
cgccc	+	-202 to -198	YIL140W
cgccc	+	-636 to -632	YJL066C
cgccc	-	-729 to -733	YJR078W
cgccc	-	-657 to -661	YJR095W
cgccc	+	-588 to -584	YJR095W
cgccc	+	-584 to -580	YJR095W
cgccc	+	-539 to -535	YJR095W
cgccc	-	-565 to -569	YLR327C
cgccc	+	-515 to -511	YLR414C
cgccc	-	-267 to -271	YLR414C
cgccc	+	-258 to -254	YMR173W
cgccc	+	-152 to -148	YMR173W
cgccc	+	-201 to -197	YMR315W
cgccc	+	-404 to -400	YNL042W
cgccc	+	-229 to -225	YNL208W
cgccc	+	-327 to -323	YOR306C
----------------------------------------------------------------------------------------------------
Detailed analysis of consensus sequence #23: ctgcaga:
Both strands used to compute Sig Value of 8.0287.
PWM:
a	0	0	0	0	9	0	9
c	9	0	0	9	0	0	0
g	0	0	9	0	0	9	0
t	0	9	0	0	0	0	0
Sequence	Strand	Location	Gene
ctgcaga	-	-480 to -486	YBR169C
ctgcaga	+	-485 to -479	YBR169C
ctgcaga	-	-392 to -398	YER062C
ctgcaga	+	-795 to -789	YGR136W
ctgcaga	-	-501 to -507	YIL010W
ctgcaga	-	-468 to -474	YIL010W
ctgcaga	+	-473 to -467	YIL010W
ctgcaga	-	-408 to -414	YIL123W
ctgcaga	-	-386 to -392	YJL066C
----------------------------------------------------------------------------------------------------
Detailed analysis of consensus sequence #24: actgnnnnnnnagta:
Both strands used to compute Sig Value of 7.5885.
PWM:
a	8	0	0	0	4	4	3	3	1	2	1	8	0	0	8
c	0	8	0	0	0	2	1	1	1	3	7	0	0	0	0
g	0	0	0	8	2	1	1	1	2	0	0	0	8	0	0
t	0	0	8	0	2	1	3	3	4	3	0	0	0	8	0
Sequence	Strand	Location	Gene
actgagattcaagta	+	-250 to -236	YFR026C
actggaatcccagta	-	-435 to -449	YGL156W
actgtcttgtcagta	-	-674 to -688	YJL034W
actgacaagacagta	+	-687 to -673	YJL034W
actgatcatccagta	-	-654 to -668	YKL142W
actggatgatcagta	+	-667 to -653	YKL142W
actgtagattcagta	-	-470 to -484	YLR035C-A
actgaatctacagta	+	-483 to -469	YLR035C-A
----------------------------------------------------------------------------------------------------
Detailed analysis of consensus sequence #25: agannnnnnnnctgct:
Both strands used to compute Sig Value of 7.5052.
PWM:
a	9	0	9	2	2	0	2	4	3	3	3	0	0	0	0	0
c	0	0	0	2	3	4	2	0	5	0	0	9	0	0	9	0
g	0	9	0	3	2	1	2	0	1	2	4	0	0	9	0	0
t	0	0	0	2	2	4	3	5	0	4	2	0	9	0	0	9
Sequence	Strand	Location	Gene
agagcccaaagctgct	+	-23 to -8	YBR295W
agacgcttcttctgct	+	-745 to -730	YIL010W
agaatcttcttctgct	+	-628 to -613	YIL010W
agaacgaacgactgct	+	-32 to -17	YIL050W
agagctgactactgct	-	-565 to -580	YIL140W
agacacttgtgctgct	+	-209 to -194	YJR078W
agagttcaaggctgct	+	-779 to -764	YNL208W
agatgtgtcagctgct	-	-726 to -741	YNR059W
agatatataaactgct	+	-177 to -162	YOR306C
----------------------------------------------------------------------------------------------------
Detailed analysis of consensus sequence #26: agatat:
Both strands used to compute Sig Value of 7.2092.
PWM:
a	48	0	48	0	48	0
c	0	0	0	0	0	0
g	0	48	0	0	0	0
t	0	0	0	48	0	48
Sequence	Strand	Location	Gene
agatat	+	-797 to -792	YBR169C
agatat	+	-784 to -779	YBR169C
agatat	+	-764 to -759	YBR269C
agatat	-	-468 to -473	YBR269C
agatat	+	-340 to -335	YBR269C
agatat	+	-61 to -56	YBR295W
agatat	-	-460 to -465	YDL124W
agatat	-	-148 to -153	YDL124W
agatat	+	-102 to -97	YDL234C
agatat	+	-56 to -51	YDL234C
agatat	+	-550 to -545	YER062C
agatat	+	-466 to -461	YFR026C
agatat	-	-76 to -81	YGL121C
agatat	+	-316 to -311	YGL156W
agatat	+	-725 to -720	YGR136W
agatat	+	-272 to -267	YGR136W
agatat	-	-200 to -205	YGR136W
agatat	-	-134 to -139	YGR212W
agatat	+	-32 to -27	YGR212W
agatat	-	-535 to -540	YGR213C
agatat	-	-229 to -234	YGR213C
agatat	+	-121 to -116	YHR030C
agatat	+	-99 to -94	YIL010W
agatat	-	-117 to -122	YIL050W
agatat	-	-692 to -697	YIL123W
agatat	-	-126 to -131	YIL123W
agatat	-	-59 to -64	YIL140W
agatat	+	-104 to -99	YJL034W
agatat	+	-322 to -317	YJL066C
[truncated: 709 more rows]
