# Supplementary material for: Identifying functional relationships within sets of co-expressed genes by combining upstream regulatory motif analysis and gene expression information
Source: BMC Genomics. 2010 Nov 2;11(Suppl 2):S8. doi: 10.1186/1471-2164-11-S2-S8 (PMC2975146; doi:10.1186/1471-2164-11-S2-S8)
Supplement: Additional file 11 — Cullen cluster B. SCOPE output for the genes from Cullen cluster B (Figure 7). [file 1471-2164-11-S2-S8-S11.txt]

Species name: Saccharomyces cerevisiae
Results from running BEAM, PRISM, SPACER on Saccharomyces cerevisiae (fixed 800) with list of gene identifiers:
Sequences for genes: YBR301W;YDL223C;YDL215C;YDL130W-A;YDL024C;YDR525W-A;YFL030W;YFR022W;YGR040W;YGR244C;YHR179W;YJL171C;YJL159W;YJR158W;YKR061W;YLL064C;YLR121C;YLR343W;YMR291W;YNL192W;YNL015W;YOL047C;YOR208W;YOR299W;YOR374W;YPR154W
>YBR301W; upstream sequence, from -800 to -1, size 800
tagagaaacgtagacctaggcggcaaccgttgcctaacatacgaagcgctggtgctgttc
tccgattattagtattacaaaaaaaattatataatacttattaagatgttgatttatcaa
tttccggtatagtttccggtatggccagcttgatccagtggaagttccgctgtttcagaa
ctagggcttcgtagcacctcgaatgctcatttattcttgtcaacatttttgctggcagtg
tataagactgtaggcacctacaatatacgactccggtattcgataagtctttcactttct
attttaagaaaaacagaatcgacaattttcccgtagcaaccgtttagagcacaaagatta
ggtggcctcttaacgagggttcaaagcaaatttggttttggctttttcttggccaaaagc
tgcagctgcatctctgaaggcaccctaaagggattcttcggaagtatgtacactgtgaga
aaacattcttgtgccttggaaatgcaataaaaggtataggcactatgaagcgtgcgcctc
gtatacgggacctatgaaagacgcatcgttcaagtacagaagcaccgtaataatatgaat
aatgaatgtgggatgaaaattgtacactgaggcattttaggtgagagatgggtgccagat
gataactcgtttgtgccagggaagttggcaagacattcatataaatagagctgctgtagc
tatccatctttgaggtatgcgctttcatttcactatttcttgttaagcttacatcagcac
taaaaaacaaaacaaataca
>YDL223C; upstream sequence, from -800 to -1, size 800
gctcgtgaacgccatttggtccactatattcagtgctacccacaaggcccactctaccta
ctcggaccacgacatgtatgcccaatatgaaagcccttctgttgacaccggtgctcaaat
ggagaaatccacttacaatagtggggcgacggacggcgcgggccctatcacagccgcacc
tgtggttggacagcctcaacctacaaccaccactactccggctggcaatggcaagttctt
tcaaaaactgaaaacaagaaagcaggtgccatcagctgagttagaaccagctggggatgg
tggtcttgccgggccagtgacggtacgcgactaggaaggaaataatcaccataaaatact
tcctaattttttttttcttcctacattcgcagtaccataactctgcatctacctccaacc
gaaatatttttttgtgacatggtataatccatatgtatcgtgctgaaattttttcttgga
gattttcatttattctccaccattctttctcgcctcccctcctccttttccttctaataa
taacttagttctttttccttcttcattaaagagactaagaaaaaaaaaacgtcaataata
cccggcaccttagtgtaattaatagtaataatattgaatttaattctttaataataccac
cccctcaagaaaattaatatataatactaactaactcaaaaacacctttttttatatgta
actgtagagataagaataataccgaacaccgtgaagatttcccagtggagagctatcaag
aatatcacccaacccaagat
>YDL215C; upstream sequence, from -800 to -1, size 800
gtcattgatatgggtcccaatttcattctgcacagactaccagaagaaactcacaaaata
atgaggcgtatactggaagtttcacctttcagaagaattaccataaacggaatattacaa
gatggctggatcaaagaaatagaaacgtgtcaagttgtgggcgcggcaagcccaaatgag
gcatcgcttcgaataataaacaaaggtaatcacatacatacaaacatcgatcaacgatac
gcccacattggcggcctgcatcagcgaacgtaactggaagaatagcaatgtcatactggc
catatgctccagcttttacttacgcaagtaatacttacagcactgtaaccataggtacat
atacgtgaaaatacgactatatctaatctaatctgtcatttatttatttatttaccgtcg
gaaaaccaagtccgcttgaaaagggttacccatctggcggctatgtgtgcggcgattccg
caggaccgaatttaatactgcctgacggcgtgccacaacaaggagcaattggggtaaaaa
tacacattaatagttgagtaggacaagtaactacgagtcaacggcggcatcaataacaat
aacaaaagttatactgtcgacatcaacactgacaagcgtttactcattgctgctgtttag
tcagaattcttgttatataagaacaaccggtttctaaaaaatacattaccttttggtata
atcctttttgtgattgtcacgatctcaacaaaacatacaaaacaaggatattaaattcac
aacaataaaaagaataaaga
>YDL130W-A; upstream sequence, from -800 to -1, size 800
attttggctaacccatctacctacgaaatcttggaccctcacgatttcggtatgaagaga
tatatccacttcgccaacagactaactggttggaatgcaatcaaatcaagagtcgaccaa
ttgaacttgaatttgacggatgatcaaatcaaggaagttactgctaagattaagaagctg
ggtgatgtcagaccgctaaatattgatgatgtagactccattatcaaggacttccatgca
gaattgagcaccccacttttaaaaccagtaaataagggtacagatgacgacaatatcgat
atttccaatgggcatgtttctaaaaaggcaaaggtcaccaaatagtttcattatatatat
agtacacatatttcaaacatacacatactgggcgttattaggtgtttaagtactggcgat
taccgtaataaaattactatttacgtcaactttattcaataagctttttctcctactccg
atgttcaattgaggcggttgcatctagcttgaagacggggtattttaatcaattaattga
gatcaatgaatattgactctgtgcgattccccacgctattatactctcacggagtatttc
cgttatgataatgatcactatatacgtcaaatgatcggtttctatttgctaactatttca
agcatcattattatcttttagggggcggctggggaattatttattatatttagttcagtc
gttcataagaaaattgagctctccattgtagatattaagaagcactttcacccagtcatc
caaccaaacacgctatcaat
>YDL024C; upstream sequence, from -800 to -1, size 800
aagtacgttgtcatttcagtatggactgtcttgtactgtaaaacataggacgcttctatt
ttgaccacctcgtcttgctagaactgtatgaaaatacttattatgtacgtgagaaacgtg
cgcgacgcaaaattcaaatcattttgcgacggcagacacagttggccacgtctgcatctc
ggcaccgcggaaagtaaaaaataatttggacgagtccggaatcgaaccggagacctctcc
catgctaagggagcgcgctaccgactacgccacacgcccaatatttgtatggtcgttacc
gagaatctttcttacatgtttgcacttaatttactattattacatagccatcaaaggttt
ttaacagggtctggcccccttaaaaagtcacctttcctctcattgtgttggagagcccca
cttgggtaatttctatttctgggttaattaatggttcaaggatcaaaagctaaataacct
gtgtgaatggttacatcatcgataatgcattagtgctaccttaaagagaaaaattctttt
ctttttaaacaagggacgttgaaattggtgaatttgaattattccatcctgagtttttac
catgtactaccttgtgccaaagacaacctacgggaaccttcagtgttcctctttagcgat
gacttttcatgagaggggggagagcggtgatgtgttatcttgcgcctgtaggctttacct
ctatataatgcctcttttttttaacacttttttgaggcagaagtattttcagctatgttc
taatacaccatacaggaaca
>YDR525W-A; upstream sequence, from -800 to -1, size 800
cattgttttgttgatgattagtgttgattgaaacttatgtttaatgatgattttcctcta
aaatcaaaaacaatattaactaataaagtaaataatacagtaggagaagatggaaaagaa
aatcaagaatttctcgagttccttatatatgaggagaaaagccaggaaaaccaccgcgat
gacacacagcaccatatctcatgtaacaaacgtgaaaaaagcgatgattttttttctgct
ttctttttctcatttctcaagcggatattccgcttgcaaaaagaaaaggcgtggctctgg
tcttcgctattttggaaataaactttggcgtcctacgcccagaagcggccaaagcggcca
atcacgcccgaagacgggaccgcacggctcccaacgagtcgtttttttggaactgaaaaa
ggcccaacgttgggcctaggcccttaccgcgcccatttcggaaactgcattactttttcg
ggacgtattctcgggaaataagcaggtccagatccgcgtagcatgaatggggcgccaaaa
cagtcgcgggtaacgaaagagcgcaaccacgcgtatattccgggccggtgaggggcaacg
cgcattgtcccggggcgatataatccatgtaccggaacccgcactttttcgactttcttt
ccccttttcctgtctcctattgtgcgagaaaggtttgattgacaagagatctttactgat
cgatcttagttagtcctcgaataagcattttgcaagtaccagtcatcgtattagagaaca
tacaactttagaattacact
>YFL030W; upstream sequence, from -800 to -1, size 800
gaacaaatagagccattcttttcttattactaagaaatggacggcttgcttgtactgtcc
gaagcgcagtcaggtttgaattcatttgaattgaatgatttcttcatcacttcatgaaga
caatcgcaagagggtataattttttttttctcgttattatcgctgttggtgggttttttc
ttttcatatatttctttttcgcttagtggtttctactgttctgtctccggttagtgtgtg
ctacttcaaccgaagaagaagaggcttttcaagaatgcaaacgtgaggttggcgcgccct
cctacaattatttgtggcgactgggcagcgacactgaacatagctcttgaacaagaccct
tttttggctgcaaggagcaagactggctggggttccacctcaaagagccacgctctgctt
tttttctatctgtttgtgtcatatctatctgtctatttatctatatatatatttttttat
ataaaactataaagaattcttgatgtatgcccttaggttgggcagcttttcaaccttaga
cttgatgctaacgccgctctgttccttctcccgtgctcccgcaagcgaacatctccccct
aactccgggccaatgagtgataactatatcaaataccttcgaaaggaccttagtcatcat
atcactctcactctcacggctctctgtagtcctcctcgaggagtggccaagaatgttctg
ttccgcagtctttatataatcgcactggttgaagacgaaagctcatataattctttttcc
atagcctaaatacaccaacg
>YFR022W; upstream sequence, from -800 to -1, size 800
tcctcgcgccattttgcgtctttgaaacttcccgttgaaaccaattcccatgtaatgacc
atatcaagtataggctctccaatagatatagacacatccgagtatccggaactcttcgaa
actggcaattccgcaagtacagagtcctaccatgagcctgttatgaagatggtccccatc
agggtcgtttcctcggatggatacctatacaactttgttatggacccggagagaggcggc
gattgcttaatattgtcacagtattccatcttgatggattgatcacggaagtgtctcgcg
ctgccttccgtacgtcacaacgcatacacaatatagtttatataaactcctgcgtataat
ctatccttttgcataatattttcgtcaccattatcttgttgcggtgtttttatttaaaac
aatagaactcgcctaaaggggaaattttcgatataaaaattcaaaaaaatggctttcatg
gatcgagtatttgtttgtcgaaaaaggatcactggagtgacgttactacgctacgaagcc
tccttccggcttagccctgttgattacgaatttggatcagttggtatttgattcctcgga
agagttaacttcacgcgggtaaatcacttgtgatgcggtatattctctatacggctaata
gatgaatcagggtgttttaaagtgcgtataaacccttttgctattttcgtttatataatt
ggcgttgataaagagccaatatctattgttgctacatagaggcagctctcttagcaaaat
aaaaatacaaaaagttcgac
>YGR040W; upstream sequence, from -800 to -1, size 800
tgactatttttcatcatttgcgtcatcttctaacaccgtatatgataatatactagtaac
gtaaatactagttagtagatgatagttgatttttattccaacagtatttatgttttgtca
ttcttttctacataatcttgaaactaggtagatctacaattgaaaagtaaatactaacat
tatttactaaatttaagttagaaatcggcacgaaaaaaatttgacagattacgagagtcc
agccaaaatatgagtatattactatttccccttggtgaaagaaatgaaagatgttatttt
ttaccggcttagtaatactgagctacttacttgggggaaagaaagattggctacttatta
tgtatgaagcctcagattaccttgaattcctcaaccgtttgagcagtatgctcttcaaat
tcgaactttttgaacatctttcctccacattcctgattttttcacattcaaaacgcgctg
tgaagctgttagaaatttacagatcgaggcatatttctatatataatgtatttttattaa
gacacccaaagtacttccaatctgtagatattgcactttatctgaccagaagccagactt
gaacagttacatattgtgctttgcagtcgttaaatttcccgaactgttttcgtatttttt
tttcttttcctcttttccactggatcagatcaaaagccgactaaaaatttggcaatttaa
agaaagcatcttttaaagatagaaaaggttatttcaacaaaaaagtatcttttcttcact
tttctttcaacaattcaaag
>YGR244C; upstream sequence, from -800 to -1, size 800
acaagaattgcgtaatgaggaaagcgttgctaaaataatgggtatccacaaacaagacaa
gcgtgaagagttagttgatgcaagtacactaacaggccctatcaaatacaaacagtctcg
tgaggaaagattacaaaaggtgttggaaggtcgtgaaggtagagacaaatttggtagtag
acgcggtaagcgtgacaacatgcgttctactaccaacagagaaaaagaaagaaggaagaa
ctttgttatgtctattcacaagagatctgttagaggtaaacaaaaaatgtcactacgaga
caagcaaaaagtgttacgtgcacacatcaccaaacaaaagaagaaggggtattagacgac
atcgtagccatattaatatatacatacatatacacagatacattcatctctccaactgta
tgaggacttctctaccttgaatggaacaccaaagccaggtagatactaaaaaaaactctt
tttatgtcttggtacagagaaaaatgctccaactggtatcgattatgtgttcatcgggaa
ttctcggcttttccccgcagcggcggagtgagtattctaaaagttggttggcctttcaat
tgccgcgtagtcaacatctttgaggttttatataagatcgacgttttccttatcagcact
ttgacgttttctctcgaaaaataacagtgactatagagcgatagtccagtttttttgtaa
ctgacttttaggtagttaggattaataaggattgagtcaatacaatcgaaaaaaatactg
aagcattgcaactgaacaaa
>YHR179W; upstream sequence, from -800 to -1, size 800
tgattgccatgaactcttaaagcgatttatgagaacaattaattgattatatatatatat
ctttgcaattatgtcgtttgttgcaagatgcttctgaaagtaagtaactctataagatag
ataatgctacaagacgccaaacgcaagtgagtaagaaataagagctggcaggtcttcgcc
ggaacactatcatcaaaatcactacaatttagcggcttagcacaatacgcgttttcaact
tcctacgctagcgatgacaaaatgtctccaagaggcggaacttgcgacggatgcatggaa
atatcttacgtaatgaacttccgtaatgaacttccgtaattcaagatctcttagcatctc
ttgttcaatcttcagactctactaagtgttcttaccaaccattggatgctcattacaaat
gaatgaatatattgcacggaacggaagcggcatgctttttccgtctcgtgtgcttagtaa
agcaaaacggagtagaatcggtaagaacttcctttttgggttggaaaatcattgccattg
tttggacacctttctttttccgtattgttcgagcaccgcgtttctttttgggtacttgat
gaggtagcagattcctggaacgtgctttctctcgaggtaacctgccttgttcctcctggt
gactttctaaaatataaaaggaaaagcatatctctagtttcgagttttttcttcatactt
tatttccttatgttaaacggtccagatatagaataaatcatcatattaagctaaatatag
acgataatatagtatcgata
>YJL171C; upstream sequence, from -800 to -1, size 800
aatactgttgccaatgcaaatcatgtaaaatgagtgtgcctgtccaaccttggctgccaa
ggttttttgtttttggaatcttgtgccccgttttctggttggtgaatcttttagcctggt
ggttcttacagtattggcaaccacatgaattggaattccacgacttgcaagaagacgaat
acccaggattttatgaatatgaagccataactaaaagaacggtgatacccataaaggaag
aagtcctccaagagattcgcgtcatgcagaatttcagtgatagcaacagcgaagaatatt
acgagagcaaagacggtatgccgtcgtctttcctaaacgtgaacacggaacaagtcgagg
acgagaatgacaccttgaaaaaatatcgttacgcgtttttgaagaaggtagcccacgatg
tgctggagtcgcacgatttattacgtaagaccttccgcgactggaatttacggtctttgc
ttggcctcctcatcgattctatactcataatatttgtagttctcctatgtaagaaaagcc
gttaggtagatctaaagacagaaaatgatatcagcctctttcttttccacagcctccatt
tcccatttttgctgtatctgcaagggttcctttttccatttttttttttcaaagtcttgg
ctccgcccttttcttttgtctattttgccgagcttaggttatttataaacctgaaaatcc
tcgagaaacaatccttatcgaaggaagcagccataatagaacatactcaagtgcaaacat
tacaagcttaaataagacaa
>YJL159W; upstream sequence, from -800 to -1, size 800
aaactctgtcactataccagccatcagttcatagtaaaacagtaaaaattgtaaaaacaa
gcaaaaaaaaaacaagaaggaacaaatgcaccaaactgttgatctattctgcaaaaaaaa
gtatggtaaattttttccattatcctggccgctaatccatatggaggtgaacttagaact
tgcacaaggatgcgatgaatgataggctttgtgctataattaatgcaggcaggtccgcca
tgtccaacacgttgctggccgcaaaacgagtcaatctcactgctttgccacgctcatttc
tccccccttctgcccaattaggcgaccctcacaatgcacatacacatttcccacctctat
tggaaggggccgtaaatggtaattcttgggagttattcatattaagtgatcttactattt
cctatttcggaaattattaaagacaaaaaagctcattaatggctttccgtctgtagtgat
aagtcgccaactcagcctaatttttcatttctttaccagatcaggaaaactaatagtaca
aatgagtgttttctcaagcggaacaccacattttgagctaaatttagattttggtcaaaa
taagaaagatcctaaaaaaggaatggttggtgaaaaatttattagcttgaatggtaggaa
tcctcgagatataaaaggaacacttgaagtctaacgacaatcaatttcgattatgtcctt
ccttttacctcaaagctcaaaaaaatatcaataagaaactcatattccttttctaaccct
agtacaataataataatata
>YJR158W; upstream sequence, from -800 to -1, size 800
gattccaccttaaaagacgacaatagtaactttgtccttgatctgggttactaaatcagc
gatatgatcattaaagtgaatatccccttcttaaaatgtaccaaatatcttatacgtttg
cagtttttcttttcctttttctttatttctttggtaaggactaggtaattatttccgtat
ttggctcctttggcgcttaaaaaatcttgtacgcaaatttccacaagatattgcgtgaca
attactattactgaagttgaacttgtttcatgtctccgcctgtgttaactccgttttgct
taactccgtctcgtattacagtaaattcatgatgtgcctatgaatatgcagctagcctgc
tgcaggcaaaattatttttagctttgtgcgctacagtggtagtaacttaaaacttaaaag
ctaaaatgcaaaaacagtagagtgcggggtatgcttttcttttgaacgtgcactgcgcag
aggcacaatttagcaaagaagtcaggcaaggtagatgatgtaaacaaacgaggacttgta
ctgcgcatcttgaacctttcaatatcataagtgcaatcagctaaaggtttgattttccga
atgctctgcaaaaaagttaaacatggttatataactcaagtatgataactccagtgttgg
cctgtaatcaccaactttcaaacgtataaagaaagtaagtaattcattgtttgcttcagg
tttagtcttattactatccatagaagtaaaactattgatattattgacagaaaaggagga
aaggaaactaaaggaaaaaa
>YKR061W; upstream sequence, from -800 to -1, size 800
agattttgacttggtcgttgccgattacagagttcaccacttacttccggaggttcttgg
tagcagattttatcacggtagtaaaaaattgccatacatgatccgcatgtcgaaagaagt
aaaattgaagcgtcaacaaatggtcgaaaaatgtgaccccatttacgtgagagcacaatt
gagaagtatatgtaagaatacctcatacattcccaataatgacaactgcttaagcgtcag
ggtcggttatattcaaaaacactccataccagaaattttgcaaaacatccaagatacaat
aaactttctcactgataaaagtaagagaccgcaaggcggcgtcattaaaggaggaataat
atctatatttgtcaagaccagtaacagtactagtttgcctatatatcagttttcagaggc
tagagaaaatcagaaaaatgaagatctgagtgatattaaattgtaaaattaaagcatcat
cttttaaatacggtatttaaacactcccaatgaaaaagcgtgattttgtctaactaatta
tagcattaataaagtgttttaaactttaattcctttcaagaatttgcaagattatagaaa
tttagtaagcgaaaaaaaaaaagaaaaaaaaaagaacagacaccctataaaaatagaata
aacataataagccaccatttgcctgtctgatgatattcttgattctttatatctcttcag
gtatgtgacacctatacatgcaacgctttttttgcgttttttctatacaatagttgttta
tttaaaagcgtaggagcttc
>YLL064C; upstream sequence, from -800 to -1, size 800
acgctcactgtattgttttattatcgaaatataagacgatgaaattgaagatgagaagtg
aaccactcacaccattccgccaaaaatcacattaaaatttcaaaaaattacttacgcgga
tacagaaacccccttcggcagctctttagatatcaactatttgactactatctgcttctc
agaagcctacaagtacgcaattgtttcaatgaatttactgagaacacctaaaactacaga
ttctaacaatatacgactcccaacacatgtctgctattcttaattaaacttttaggaaag
ctataatatagttatttttcttccatggaagccgtttagaacagactgagtatgggcttt
aacaataagcttctgtacgagggtccaaatctaaaattcggatattctttttgaccgaaa
aaggaaatgtcacaggcgcgcgcaaaagggtttttcaaggcaccccggcacccctataat
tggcattcccacattctgcgcatacgaatacacatgagtgccataaaacaatactccaca
tacgaaacctatgaaagatgtacgattcgttcagaaacaagagcatctccatagagataa
tgagattgtgtgaaagatgagatatggagaatatgtgaggtgctaaatgagcgtctgtta
acgaatcgtttaagtagtgatgacagatggaggaacgggtataaatagagctgcttcaac
tatatgcctttgaggtatgcgctttcatttcactatttcttgttaagattacatcagcac
taacaaacaaaacaaataca
>YLR121C; upstream sequence, from -800 to -1, size 800
gtggatagaacggcgttacatggcacatcagctgaagctagcgcaagtaattttcaacgc
attcaaacgaaaaacttatctaaatacaattgtaacataccggcttgctgtgtgtgaacc
cctttccccaattgtatatcagaaacgtctgagtggagggtgaggaatcactcactacct
tttctccattcgacgcctataagcagcgtattttaaaggaaaggggaattagtgcggaga
tgggccagaaatgtactctttttttggcagagtttttccgggcgggacaaaacaatggcg
tggggtgatgaaataagcaaaattcaatatcccttatgacggaatggcagaattggccac
cattttgtcttggcattcaatatacatacaaatcttcactaccgcgatattgttggtaat
ggagattgctttttggcctcctggcttatagggctctgagtctcgtggtagtggaatccg
gcacagaaacgagaatcggatatttggggccgggccatgtacaggcaaaagaaatagcga
aaatatctcttatttttttcgcgcttcctttgtagtagaaattattggcgatcggattac
tattcgcggaaaagaaattaaaaatagcgaagaacttagaactataagcctcaaaaggaa
acttgtgtggtcgaaggctggacgccataataatatatatatgtacgtatatatattata
tatgaatatctgtagccgctaacttgtgtgtttgtgaatttatataggataaatagagca
aaattactcggcattgaaaa
>YLR343W; upstream sequence, from -800 to -1, size 800
ccactcgattatgctattctggctaaagccctctcgtcaaattcgtcccccaatttactc
tctgaagcaaactcgtttgcgtaagcgtatggtcaagaagtactgctctttgtacttttt
agtattggctatttttgcaggatgcattattggtcctgctgtagcctctgctaagatcca
caaacacattggagattcattggatggcgttgttcacaatctattccaaccaataaatac
aaccaataatgacactggttcccaaatgtcaacttatcaaagtcactactatactcatac
gccatcattaaagacctggtcaactataaaataatacaatcaatacttgcttgaacgctt
gattttactgatattctatccaaaagcaagtagaccagaaactctcaagatgttgcaaat
accgttcgatgtttttggtttagattgttttaatgttgatgcttttttacttatttttgg
aagcgtctttttaatttagttttatattataggtatatgaatgtgtttatgccaataagg
gtttttttgtacagttatgtgattataaacagtcttttgtctagtttttttcaccagtat
cggcctctatttataaaaaacggagcagctttcggtgtcagtaattctgaaaaaatttgt
gtcactctgattgtaaatgaattaatttagctagatagttgcgagccccaacgagaagat
tgtcagacaaagacaacattcaacaacctacatccgttactattcgttaactcgaggtac
ttgaaacttttcagttaagt
>YMR291W; upstream sequence, from -800 to -1, size 800
aagaaaatagaagtagcagcgctttgtaaagcattaaagcgtcatggattgcaaaataca
cataatatatcacttgtgatagtgagaaatggaatgaagtggtttaagatgctcttttac
caataaacatattgcgcctatcaaatcattttccacccctgttaactgatacagatatag
ccttacatataacttttgcactccctaaaattaccatggctgttcaccgcctgctatcat
ccatgtttttacatacatctattaggtttgccatcttagccgccgaagctatcgttgccg
gtacaggcgctccttgaataaccccctcccccccacgctattcttcaaattccgatttca
gcttctctttgtttttccttttttggcacctcggaaaaacctccacgtgttaggttattc
cgccgattccacgggtggggtgctaccaagactcctgaaaaagaaactgtatgacgaaaa
gaaaaaaaaaaagctgcttgaattccaacaccgctttcttgttctgacaatagaaagggg
gattcctaaaaaaagaaaaagagggcggggtttatcatgtactcagaatatgaaaacgtg
tcgaacggggatgacttcttctgcttctttacttctttctatttagagtgacagtttttt
tatttgttttgctaacttgtttatttattaatttcttgtttgctccttcagttacctacc
acgactgtctcagccaaaccgcgatattttcatacaattgacattacaacagttcaaaaa
gaaaaatacacatccaggat
>YNL192W; upstream sequence, from -800 to -1, size 800
agtaaattcctccgataatgaactgagaaggtacgctataaaagaatcaactgaaaagtc
acaaaaaacccccgggggagcgcatactttaaacatattgatgaaaaacgctaacgtttt
tctgaataatgctgtcgctatctcatcaaaacagtgcgggttacaagaaacgattattga
taaactgaagaggaactatatccataatcaagccaaggaaagactacttttcttacagag
gctggaacagaagtcaaatgaggatgacggtacttctgcttcgcctaccgcaatgacgtt
cgatatgccaccagaacaccctttttatagccactatcggtagtgaaattacgtacatat
acataagtagaagataattcgttgcgcatatgctacaagaacccttggtgaaacgaaatt
tgatacaagtaaatacatgcaggaaacatacattacctctgaaacaaagccgagacgggg
cccagcagtctttttttagaaatcgcgtggcttggtaacgcgataatgacgcgacacagc
cattagtgtgaaatttgattttcttggccaaactaggtataatatttgttacaaattatt
gattttaatatatatctcgggttcattttttacgtcggtactccaaaggatcaaaacact
tacattttgaggcctaccggaccttgcagtactgcttgtttaaatacgcagtatacattt
cttcttcttcttctctcttctttccttcctcgaagagtcactaaattaatactgggaagc
caaaccaaaaaaactataca
>YNL015W; upstream sequence, from -800 to -1, size 800
taaaaataaagaacgtattttctgaaggctttctttattatatttcctttttcctttctt
accctattttttttaaacatccatcccactgtattttgtcgagtccatatatataatttt
tgtttttattttttacaacttttgttaagtatataaaaatgctacctagcgttatggaga
catgtcagtcttgagtccaggcacataaaggcaacagccactaccactgcgcacccgtga
cgctgctccaacgttctcattaagtacggaactgtgtttcgaacaaaagaatggctgtta
agaccaaaaaaaaggcagcttaacaggaacccggctggttccacaggacttttctttctt
tagggaaaggttgtgaaaatgacaaccaaaaagtcgcgacgccaaatatcaaaaacctag
atgatattacttcgtctgccaaacacctcctttccctctatccagcccttattttttttc
caagagcttcatatgcacgcccgaatcatttcgaatcgcgtacgtggcaggttgtggctg
gcatctttcccaaaaggaaacggaccaataccacgcatccccgagctcttggtctttctt
tatcttgcatagcccaaaaaataaaatggggcgggaaaaagggggcatatcagagcatcg
ggaacttctttcaatgcaatatatatggcacatataaaaaattctggcttcattatgtta
ggtgcagagattccgtttagaccaattgaacggtaaccagaaggtaatcttaaatataca
aacaaaaaacaaggtccata
>YOL047C; upstream sequence, from -800 to -1, size 800
tttagaatatgaaatgtcggcaggagcggctgcactaaccgggtatgtcattgtgttctt
tgtttatgattctttactttaatctagcagggcagaggagtaacaataaaacgccctgca
aagaagtatgattactgttcttgccagacttagaattctaagtgttaaaagtcaccaata
aggaaggaaaaaagtttatgatagtttatactgttgttgttactacctgctccgttatgt
ttctaacaaggaataaaacagggtatagacgtgatgtcagcttaaagaggaaaacgaaat
atgtaaactttgttaaaaataaacagggccccttattgatcgttcgcgatgctattattt
tataagccagcctttatcgtttcttttgatcttgtttctttttcttgtttttttttttaa
cttcgttctcttttcacgtactgattactcacaccaggagaaagaagttgaaaaatgctg
ttattctctggaacacgctattagatagtacttgctggttccgtagacaaacagctcttg
cgctttatcacttcgacaagtgtctttacagcttcgcgatgacatatcgtctcttgcccc
tgccccacctgtaacaatagcttggccaaaaaagaaaaaaatgttccgacgaatttttcc
gctgattttggctgatcgcgtcgcgccacaaaaacgaaacttccataataaaacattata
taaagctttttattattattattattactttcttagttatagcattagaactataagagc
tgctaagacaccaagcaaac
>YOR208W; upstream sequence, from -800 to -1, size 800
ataatcttttgtcgaagaagaggacttcttacccactctaatatcgacgtacttcaggta
gaattctggatcaacatcactcaaaattaattgatttgcctttataattttttttaaatc
tgtatcaacgaagtagttaaatgagtcaagatgttgcttcaccaaacctttaaccttcaa
gaatgctggtaaaaggtgccacttatcctgagcagtattgatttcatcagttagtttctt
acctttatatactggtttcaataaatcatcaaaagcctcgtctttcacatgcttatgtat
atgagttttccgtctttttgtcgcagcaaccatttttcaacaagcactaagtccctagcg
attaaaacgctcaattatcaacactttaaactccctttaattctttcctaacttgtccat
atatcatcacttaagcatagatcgaaaaattttcagctcatctcacaattacaatttcgt
ccgacgtgatctggaaaatacgcgcctgctttatggaactatttatatctttatgtgtag
tacacctaacaataaggaatatataaaaataatgcacctattaaaacctttgggaagtgc
caactttgaatcatcatctttctttgaacaccgcgctgcgacctttgacaagaaagacga
gatcactcaacctgacagacccgattcccctggttcccctcttccgctttgcacagccct
tttcgcttagtttggaagcctaggtccgatccccagtgctattaatagtttacaataaaa
taggatcgacgttgctattg
>YOR299W; upstream sequence, from -800 to -1, size 800
caccagctcttgctctgctaccaataatagtatttgtatcccagtcagacatttttcttt
acgattttgctcgttaacttttttgttttctagcttattagcttttacagttatggaagc
gtagattcaaccttccctaacacatgaaactattattggttaacgacaggcgcctttcca
gctacctaatatataccaccaccgtcaaggggcgcccgttcatgaaagaggcaacgatgg
tgatcgattatttccaggaattgttccatgacgttctacgtggttctcttggtcgggtaa
tacaatcagggtaacatagtcagggtaacagaatccttgcttctattaccctccaatgca
aagttgactggcgtacatttgggccaagtatcaggcctaccatcttttcatcagtgttcg
ataaatgagacgtagtgacccaaattcagtatgtcttgatagcttagtaagacttataag
cattttcacgcatcttggaagaaagttgcgagcattgccttaagattctgtcatgcgggt
gtcgatagcgtcacgtgaacacattccaagtccttttttcttcacctttttcggtacctg
gtacctgagccaggaatagaagaaggatctgaaaaacgtatgcaaatatagcaagagggc
gtaagcttagcctcgaggcaatggcgttttaattattttaagattttttttccataaata
gtgctgttattaagttgaagtgtttgagaagggagtgagcgcaaaaaaataaagaactaa
ggaagaagagcttccctcag
>YOR374W; upstream sequence, from -800 to -1, size 800
tctcttctctaaaatccaccaacttatattctctaactatagctaatgttagagacttca
cacacttaccagtggacctctccaaggaactaccgttcttgcaagagctacatctgccag
gcaacaacctacaaaacgcacacaagttaacaaaaactctcccacgccaatcagtaaaat
ttcttgatctacgaaataacccaatcacgacaccacgccacgatcgcgccagcacgagct
tgcattaccggcagttgctccagcttgctggcctctgccagcagcaatgtcccgccctgg
cgaccctctggttagatgacactcctgccccaactgccacgaatctgtaaccccataact
atacccgtacgcagtactaaaaatgtatgtaattagtaaatgtatgtaacaatttcaccg
ttttgtgtaacaattcattcattcattcttttgatcctttagtaccgtccgcacatgatg
tcatttccccctcatttttgtttgctggtatgattccccgcccgggcgacggtacggctg
ttatccagcgatgcgggacttccgtccacaggtatctttttctccaactccaacagagat
ggaaaatgaggggcgggtgtaggtaagcagaatgaggagaaatttgtaatgaaaatggaa
gttcggcggttatataaatggggggggtttgtcggtgacaattgacttcactctcctttc
ctcaaaaattcttgggtgttaggattagaagtatctggaaaaccaaccaagaaaactaca
ataacaaaaataaataaagc
>YPR154W; upstream sequence, from -800 to -1, size 800
ataataggcacaaaactaacaataaaaacatccactactctgtcgcatgttccctgtgct
cagatcattcgtaacaaataacgatatacctgttggatatgtaacgccaaaattcccctc
attatactggcccatcaacaactcgaagtataatactgcattcttatactatatatctga
catttggaaattttcgctgtactggactttgatctttaatggtgcattttacgttactgc
tggtgtgtatgctagcttgacccatagaaagaaggctggaagtgtatggatattcgtcat
gtacgtcttatacggaggcgttcaaggcttgacgactggtacagttatggggtttttaat
aggtgcgatctatagatctggtttattttctatgtctacatgggtcccactttgttgcgc
agtagtccaaatccttttcgatgtggtgctaagttattccatggttggttccgttatgtg
aaagcttctgtcaagaaaaaacaagaaggggtttactgatttgatgataaaagttagcag
caacttttgaatgagaatgtgccatccttcacgtaaagagcctaatactctttcttcaaa
gcgctagattgttctaaacgtttctttaactattgttttcgttcgtgcagcgtgattaac
cgagcctccttcgaggcggggatggatattgtaagctgcatatatagtcgaacctcaaat
cggttgagacaataggcaaagtgcccacattggcgcaaacacaagaacattaggaaagaa
ggcaatctgatatttcaaaa
Low length variation scorer used: true
Group sequence length average percentage variation: 0.0
Summary of Top 50 Motifs:
	Consensus Sequence	Count	Sig Value	Coverage
#1	cctcrar	23	28.3348	61.50%
#2	bthccg	83	24.3658	92.30%
#3	amawmca	53	19.1855	76.90%
#4	agngckg	27	15.7385	73.10%
#5	ctamcw	66	14.3206	92.30%
#6	cccrcmbbggcg	5	13.3601	15.40%
#7	gcywgca	11	12.7548	26.90%
#8	tgarbnnngcgc	7	11.5732	23.10%
#9	aaandnvrwnndvkgcgg	8	10.8636	26.90%
#10	cataca	26	10.0484	61.50%
#11	abmgtga	20	9.363	50.00%
#12	ggccaa	17	9.1833	42.30%
#13	cctcgag	8	8.6852	23.10%
#14	aggtag	19	8.1921	50.00%
#15	aagcgt	13	8.0352	26.90%
#16	mgaagta	10	7.8673	34.60%
#17	acgcc	31	6.5602	61.50%
#18	ccagc	35	6.2549	65.40%
#19	taannata	37	6.102	69.20%
#20	aaaannnnnnnggg	12	6.0405	26.90%
#21	acgnnnnnnnnnagta	10	5.8737	34.60%
#22	aactannnata	9	5.8376	30.80%
#23	cctnnnnnnnnnncca	19	5.8188	53.80%
#24	ctannnnnnnaaa	45	5.7748	96.20%
#25	acgcg	22	5.4372	46.20%
#26	cccgccc	6	5.2773	15.40%
#27	ctaac	26	5.2035	65.40%
#28	ttatta	25	4.6211	50.00%
#29	aaatannnnnnntat	16	4.5945	38.50%
#30	accaataa	5	4.4888	15.40%
#31	ccgnnnnnnggcg	5	4.3713	15.40%
#32	gcgnnnnnnnacaa	7	4.2972	26.90%
#33	actnnnnnnnnaaa	43	4.253	80.80%
#34	tccttc	9	3.9077	26.90%
#35	actcc	19	3.8132	46.20%
#36	gccnnnnnnnnnnaac	11	3.8047	38.50%
#37	gtgcca	9	3.804	26.90%
#38	cacnnnnnnnagtgg	5	3.7238	11.50%
#39	cctcc	19	3.7198	46.20%
#40	agagtga	5	3.7172	15.40%
#41	gggtnnnnnaatc	5	3.6848	15.40%
#42	akggtcg	6	3.4769	19.20%
#43	atagagc	5	3.4392	19.20%
#44	ccannnnnnnnnttt	23	3.3846	57.70%
#45	gacgg	15	3.2797	42.30%
#46	tacnnnnnnnnnaaaa	23	3.0673	53.80%
#47	gtannnnnnncct	12	2.9928	26.90%
#48	gaannnnnnnnccca	7	2.587	19.20%
#49	cctannnnnacc	6	2.5648	19.20%
#50	caannnnnnnnntac	26	2.5317	61.50%
----------------------------------------------------------------------------------------------------
Detailed analysis of consensus sequence #1: cctcrar:
Both strands used to compute Sig Value of 28.3348.
PWM:
a	0	0	0	0	11	23	14
c	23	23	0	23	0	0	0
g	0	0	0	0	12	0	9
t	0	0	23	0	0	0	0
Sequence	Strand	Location	Gene
cctcgaa	+	-604 to -598	YBR301W
cctcaaa	-	-66 to -72	YBR301W
cctcaaa	-	-44 to -50	YDL024C
cctcaag	+	-138 to -132	YDL223C
cctcgaa	+	-66 to -60	YDR525W-A
cctcaaa	+	-403 to -397	YFL030W
cctcgag	+	-107 to -101	YFL030W
cctcgag	-	-100 to -106	YFL030W
cctcaaa	-	-176 to -182	YGR244C
cctcgag	-	-164 to -170	YHR179W
cctcgag	+	-139 to -133	YJL159W
cctcaaa	+	-73 to -67	YJL159W
cctcgag	+	-82 to -76	YJL171C
cctcaaa	-	-66 to -72	YLL064C
cctcaaa	+	-152 to -146	YLR121C
cctcgag	-	-24 to -30	YLR343W
cctcaaa	-	-129 to -135	YNL192W
cctcgaa	+	-53 to -47	YNL192W
cctcgag	+	-130 to -124	YOR299W
cctcgag	-	-123 to -129	YOR299W
cctcaaa	+	-81 to -75	YOR374W
cctcgaa	-	-125 to -131	YPR154W
cctcaaa	+	-88 to -82	YPR154W
----------------------------------------------------------------------------------------------------
Detailed analysis of consensus sequence #2: bthccg:
Both strands used to compute Sig Value of 24.3658.
PWM:
a	0	0	24	0	0	0
c	21	0	17	83	83	0
g	28	0	0	0	0	83
t	34	83	42	0	0	0
Sequence	Strand	Location	Gene
tttccg	+	-680 to -675	YBR301W
tttccg	+	-668 to -663	YBR301W
gttccg	+	-637 to -632	YBR301W
ttcccg	+	-473 to -468	YBR301W
cttccg	-	-337 to -342	YBR301W
gtcccg	-	-250 to -255	YBR301W
tttccg	-	-608 to -613	YDL024C
ctaccg	+	-543 to -538	YDL024C
ttaccg	+	-505 to -500	YDL024C
ttcccg	-	-165 to -170	YDL024C
ttaccg	+	-381 to -376	YDL130W-A
tttccg	+	-204 to -199	YDL130W-A
ttaccg	+	-389 to -384	YDL215C
tttccg	-	-377 to -382	YDL215C
gtaccg	-	-475 to -480	YDL223C
gtcccg	-	-421 to -426	YDR525W-A
ttaccg	+	-357 to -352	YDR525W-A
tttccg	-	-337 to -342	YDR525W-A
gtcccg	-	-317 to -322	YDR525W-A
ttcccg	-	-304 to -309	YDR525W-A
gtcccg	+	-194 to -189	YDR525W-A
gtaccg	+	-172 to -167	YDR525W-A
gttccg	-	-163 to -168	YDR525W-A
ctcccg	+	-233 to -228	YFL030W
ctcccg	+	-225 to -220	YFL030W
gttccg	+	-81 to -76	YFL030W
ttcccg	+	-772 to -767	YFR022W
gttccg	-	-689 to -694	YFR022W
cttccg	-	-510 to -515	YFR022W
cttccg	+	-496 to -491	YFR022W
cttccg	+	-258 to -253	YFR022W
cttccg	-	-199 to -204	YFR022W
ttaccg	+	-500 to -495	YGR040W
ttcccg	+	-165 to -160	YGR040W
ttaccg	-	-612 to -617	YGR244C
ttcccg	-	-261 to -266	YGR244C
gttccg	-	-616 to -621	YHR179W
gttccg	-	-520 to -525	YHR179W
cttccg	+	-483 to -478	YHR179W
cttccg	+	-470 to -465	YHR179W
gttccg	-	-359 to -364	YHR179W
cttccg	-	-354 to -359	YHR179W
tttccg	+	-343 to -338	YHR179W
ttaccg	-	-297 to -302	YHR179W
tttccg	+	-244 to -239	YHR179W
tttccg	-	-368 to -373	YJL159W
tttccg	+	-337 to -332	YJL159W
gttccg	-	-237 to -242	YJL159W
gttccg	-	-450 to -455	YJL171C
cttccg	+	-349 to -344	YJL171C
tttccg	+	-629 to -624	YJR158W
tttccg	+	-207 to -202	YJR158W
cttccg	+	-757 to -752	YKR061W
ctaccg	-	-720 to -725	YKR061W
tttccg	+	-526 to -521	YLR121C
gtcccg	-	-513 to -518	YLR121C
ctaccg	+	-402 to -397	YLR121C
tttccg	-	-189 to -194	YLR121C
gtaccg	-	-497 to -502	YMR291W
tttccg	-	-404 to -409	YMR291W
gttccg	-	-529 to -534	YNL015W
ttcccg	-	-164 to -169	YNL015W
ttcccg	-	-137 to -142	YNL015W
ttaccg	-	-45 to -50	YNL015W
gtaccg	-	-528 to -533	YNL192W
ctaccg	+	-516 to -511	YNL192W
ctaccg	-	-458 to -463	YNL192W
gtaccg	-	-160 to -165	YNL192W
ctaccg	+	-127 to -122	YNL192W
gttccg	+	-283 to -278	YOL047C
gttccg	+	-158 to -153	YOL047C
tttccg	+	-145 to -140	YOL047C
tttccg	+	-494 to -489	YOR208W
cttccg	+	-100 to -95	YOR208W
gtaccg	-	-204 to -209	YOR299W
ctaccg	+	-711 to -706	YOR374W
ttaccg	+	-556 to -551	YOR374W
gtcccg	+	-512 to -507	YOR374W
gtaccg	+	-339 to -334	YOR374W
gtaccg	-	-266 to -271	YOR374W
gtcccg	-	-242 to -247	YOR374W
cttccg	+	-242 to -237	YOR374W
gttccg	+	-333 to -328	YPR154W
----------------------------------------------------------------------------------------------------
Detailed analysis of consensus sequence #3: amawmca:
Only + strand used to compute Sig Value of 19.1855.
PWM:
a	53	29	53	25	40	0	53
c	0	24	0	0	13	53	0
g	0	0	0	0	0	0	0
t	0	0	0	28	0	0	0
Sequence	Strand	Location	Gene
aaaaaca	+	-492 to -486	YBR301W
aaaaaca	+	-18 to -12	YBR301W
aaataca	+	-7 to -1	YBR301W
aaaacca	+	-540 to -534	YDL130W-A
acataca	+	-424 to -418	YDL130W-A
acataca	+	-589 to -583	YDL215C
acataca	+	-585 to -579	YDL215C
acaaaca	+	-581 to -575	YDL215C
aaaacca	+	-379 to -373	YDL215C
aaataca	+	-263 to -257	YDL215C
aaataca	+	-102 to -96	YDL215C
acataca	+	-48 to -42	YDL215C
aaatcca	+	-676 to -670	YDL223C
acaacca	+	-598 to -592	YDL223C
aaaaaca	+	-103 to -97	YDL223C
aaaaaca	+	-735 to -729	YDR525W-A
aaaacca	+	-634 to -628	YDR525W-A
acataca	+	-23 to -17	YDR525W-A
aaataca	+	-13 to -7	YFL030W
aaataca	+	-18 to -12	YFR022W
acaaaca	+	-753 to -747	YGR244C
aaataca	+	-697 to -691	YGR244C
acaaaca	+	-693 to -687	YGR244C
acataca	+	-419 to -413	YGR244C
aaaaaca	+	-748 to -742	YJL159W
aaaaaca	+	-733 to -727	YJL159W
acataca	+	-463 to -457	YJL159W
aaaaaca	+	-371 to -365	YJR158W
aaaaaca	+	-546 to -540	YKR061W
acatcca	+	-516 to -510	YKR061W
acaaaca	+	-18 to -12	YLL064C
aaataca	+	-7 to -1	YLL064C
aaataca	+	-719 to -713	YLR121C
acataca	+	-417 to -411	YLR121C
acaaaca	+	-621 to -615	YLR343W
aaataca	+	-566 to -560	YLR343W
acaacca	+	-562 to -556	YLR343W
aaataca	+	-747 to -741	YMR291W
acataca	+	-550 to -544	YMR291W
aaataca	+	-17 to -11	YMR291W
acatcca	+	-11 to -5	YMR291W
acatcca	+	-724 to -718	YNL015W
acaacca	+	-419 to -413	YNL015W
acaaaca	+	-23 to -17	YNL015W
aaaaaca	+	-16 to -10	YNL015W
aaataca	+	-370 to -364	YNL192W
acataca	+	-355 to -349	YNL192W
acaaaca	+	-274 to -268	YOL047C
aaatcca	+	-789 to -783	YOR374W
aaaacca	+	-42 to -36	YOR374W
aaaaaca	+	-777 to -771	YPR154W
acatcca	+	-773 to -767	YPR154W
aaaaaca	+	-304 to -298	YPR154W
----------------------------------------------------------------------------------------------------
Detailed analysis of consensus sequence #4: agngckg:
Both strands used to compute Sig Value of 15.7385.
PWM:
a	27	0	10	0	0	0	0
c	0	0	3	0	27	0	0
g	0	27	5	27	0	10	27
t	0	0	9	0	0	17	0
Sequence	Strand	Location	Gene
agcgctg	+	-756 to -750	YBR301W
agagctg	+	-94 to -88	YBR301W
agtgctg	-	-20 to -26	YBR301W
agagcgg	+	-120 to -114	YDL024C
agtgctg	-	-457 to -463	YDL215C
agtgcgg	-	-156 to -162	YDR525W-A
agagcgg	-	-241 to -247	YFL030W
agagctg	-	-32 to -38	YFR022W
agtgctg	-	-141 to -147	YGR244C
agagctg	+	-640 to -634	YHR179W
agggcgg	-	-132 to -138	YJL171C
agtgcgg	+	-360 to -354	YJR158W
agagctg	-	-656 to -662	YLL064C
agagctg	+	-94 to -88	YLL064C
agtgctg	-	-20 to -26	YLL064C
agtgcgg	+	-570 to -564	YLR121C
agcgctg	-	-778 to -784	YMR291W
agggcgg	+	-239 to -233	YMR291W
agggctg	-	-332 to -338	YNL015W
agtgcgg	+	-648 to -642	YNL192W
agagctg	-	-263 to -269	YOL047C
agagctg	+	-25 to -19	YOL047C
agcgcgg	-	-164 to -170	YOR208W
agggctg	-	-81 to -87	YOR208W
agagctg	-	-791 to -797	YOR299W
agtgctg	+	-81 to -75	YOR299W
agggcgg	-	-503 to -509	YOR374W
----------------------------------------------------------------------------------------------------
Detailed analysis of consensus sequence #5: ctamcw:
Both strands used to compute Sig Value of 14.3206.
PWM:
a	0	0	66	34	0	29
c	66	0	0	32	66	0
g	0	0	0	0	0	0
t	0	66	0	0	0	37
Sequence	Strand	Location	Gene
ctaaca	+	-767 to -762	YBR301W
ctacct	+	-285 to -280	YDL024C
ctacct	+	-194 to -189	YDL024C
ctacct	+	-784 to -779	YDL130W-A
ctaact	+	-719 to -714	YDL130W-A
ctaact	+	-152 to -147	YDL130W-A
ctacca	+	-764 to -759	YDL215C
ctacct	+	-747 to -742	YDL223C
ctaact	-	-517 to -522	YDL223C
ctacct	+	-392 to -387	YDL223C
ctaact	+	-114 to -109	YDL223C
ctaact	+	-110 to -105	YDL223C
ctaact	-	-68 to -73	YDR525W-A
ctaact	+	-202 to -197	YFL030W
ctacca	+	-654 to -649	YFR022W
ctaaca	+	-771 to -766	YGR040W
ctaact	-	-726 to -731	YGR040W
ctacct	-	-650 to -655	YGR040W
ctaaca	+	-627 to -622	YGR040W
ctaact	-	-600 to -605	YGR040W
ctaaca	-	-309 to -314	YGR040W
ctaact	-	-727 to -732	YGR244C
ctaaca	+	-712 to -707	YGR244C
ctacct	-	-639 to -644	YGR244C
ctacca	-	-624 to -629	YGR244C
ctacca	+	-591 to -586	YGR244C
ctaaca	-	-528 to -533	YGR244C
ctacct	+	-369 to -364	YGR244C
ctacct	-	-339 to -344	YGR244C
ctacct	-	-66 to -71	YGR244C
ctaact	-	-62 to -67	YGR244C
ctacct	-	-194 to -199	YHR179W
ctacca	-	-144 to -149	YJL159W
ctacct	-	-390 to -395	YJL171C
ctacct	-	-252 to -257	YJL171C
ctacca	-	-399 to -404	YJR158W
ctacct	-	-287 to -292	YJR158W
ctacca	-	-738 to -743	YKR061W
ctaact	+	-271 to -266	YKR061W
ctaaca	+	-558 to -553	YLL064C
ctaaca	+	-21 to -16	YLL064C
ctacct	+	-626 to -621	YLR121C
ctacca	-	-330 to -335	YLR121C
ctaact	+	-62 to -57	YLR121C
ctaaca	-	-388 to -393	YMR291W
ctacca	+	-358 to -353	YMR291W
ctaact	+	-129 to -124	YMR291W
ctacca	+	-85 to -80	YMR291W
ctacct	+	-639 to -634	YNL015W
ctacca	+	-580 to -575	YNL015W
ctaaca	-	-80 to -85	YNL015W
ctacct	+	-578 to -573	YOL047C
ctaaca	+	-558 to -553	YOL047C
ctacct	-	-740 to -745	YOR208W
ctaact	-	-567 to -572	YOR208W
ctaact	+	-393 to -388	YOR208W
ctaaca	+	-255 to -250	YOR208W
ctacca	+	-783 to -778	YOR299W
ctaaca	+	-664 to -659	YOR299W
ctacct	+	-619 to -614	YOR299W
ctacca	+	-404 to -399	YOR299W
ctaact	+	-768 to -763	YOR374W
ctaaca	-	-749 to -754	YOR374W
ctaaca	-	-59 to -64	YOR374W
ctaaca	+	-785 to -780	YPR154W
ctaact	-	-264 to -269	YPR154W
----------------------------------------------------------------------------------------------------
Detailed analysis of consensus sequence #6: cccrcmbbggcg:
Both strands used to compute Sig Value of 13.3601.
PWM:
a	0	0	0	2	0	3	0	0	0	0	0	0
c	5	5	5	0	5	2	2	1	0	0	5	0
g	0	0	0	3	0	0	1	1	5	5	0	5
t	0	0	0	0	0	0	2	3	0	0	0	0
Sequence	Strand	Location	Gene
cccacattggcg	+	-559 to -548	YDL215C
cccgcagcggcg	+	-247 to -236	YGR244C
cccgccctggcg	+	-510 to -499	YOR374W
cccgcccgggcg	+	-284 to -273	YOR374W
cccacattggcg	+	-57 to -46	YPR154W
----------------------------------------------------------------------------------------------------
Detailed analysis of consensus sequence #7: gcywgca:
Both strands used to compute Sig Value of 12.7548.
PWM:
a	0	0	0	6	0	0	11
c	0	11	8	0	0	11	0
g	11	0	0	0	11	0	0
t	0	0	3	5	0	0	0
Sequence	Strand	Location	Gene
gccagca	-	-565 to -571	YBR301W
gcctgca	+	-547 to -541	YDL215C
gcttgca	+	-529 to -523	YDR525W-A
gcctgca	-	-571 to -577	YJL159W
gccagca	-	-542 to -548	YJL159W
gcctgca	-	-434 to -440	YJR158W
gccagca	+	-573 to -567	YOR374W
gcttgca	+	-563 to -557	YOR374W
gccagca	-	-529 to -535	YOR374W
gccagca	+	-524 to -518	YOR374W
gctagca	-	-545 to -551	YPR154W
----------------------------------------------------------------------------------------------------
Detailed analysis of consensus sequence #8: tgarbnnngcgc:
Only + strand used to compute Sig Value of 11.5732.
PWM:
a	0	0	7	4	0	1	2	1	0	0	0	0
c	0	0	0	0	1	2	1	1	0	7	0	7
g	0	7	0	3	5	1	2	2	7	0	7	0
t	7	0	0	0	1	3	2	3	0	0	0	0
Sequence	Strand	Location	Gene
tgaagcgtgcgc	+	-275 to -264	YBR301W
tgaggtatgcgc	+	-70 to -59	YBR301W
tgaatggggcgc	+	-277 to -266	YDR525W-A
tgaggttggcgc	+	-517 to -506	YFL030W
tgaggtatgcgc	+	-70 to -59	YLL064C
tgaagctagcgc	+	-768 to -757	YLR121C
tgaacaccgcgc	+	-176 to -165	YOR208W
----------------------------------------------------------------------------------------------------
Detailed analysis of consensus sequence #9: aaandnvrwnndvkgcgg:
Both strands used to compute Sig Value of 10.8636.
PWM:
a	8	8	8	4	2	2	4	6	6	4	2	4	1	0	0	0	0	0
c	0	0	0	1	0	2	1	0	0	2	1	0	1	0	0	8	0	0
g	0	0	0	2	4	2	3	2	0	1	2	1	6	4	8	0	8	8
t	0	0	0	1	2	2	0	0	2	1	3	3	0	4	0	0	0	0
Sequence	Strand	Location	Gene
aaacgtagacctaggcgg	+	-795 to -778	YBR301W
aaagtcgaaaaagtgcgg	-	-145 to -162	YDR525W-A
aaaaacagtagagtgcgg	+	-371 to -354	YJR158W
aaaggggaattagtgcgg	+	-581 to -564	YLR121C
aaaagaaaaagagggcgg	+	-250 to -233	YMR291W
aaaaataaaatggggcgg	+	-184 to -167	YNL015W
aaatgacatcatgtgcgg	-	-315 to -332	YOR374W
aaaatggaagttcggcgg	+	-149 to -132	YOR374W
----------------------------------------------------------------------------------------------------
Detailed analysis of consensus sequence #10: cataca:
Both strands used to compute Sig Value of 10.0484.
PWM:
a	0	26	0	26	0	26
c	26	0	0	0	26	0
g	0	0	0	0	0	0
t	0	0	26	0	0	0
Sequence	Strand	Location	Gene
cataca	-	-711 to -716	YDL024C
cataca	-	-510 to -515	YDL024C
cataca	+	-12 to -7	YDL024C
cataca	+	-423 to -418	YDL130W-A
cataca	+	-588 to -583	YDL215C
cataca	+	-584 to -579	YDL215C
cataca	+	-47 to -42	YDL215C
cataca	-	-721 to -726	YDL223C
cataca	+	-22 to -17	YDR525W-A
cataca	-	-292 to -297	YFL030W
cataca	+	-478 to -473	YFR022W
cataca	-	-435 to -440	YGR040W
cataca	+	-418 to -413	YGR244C
cataca	-	-379 to -384	YGR244C
cataca	+	-462 to -457	YJL159W
cataca	+	-708 to -703	YKR061W
cataca	+	-597 to -592	YKR061W
cataca	+	-416 to -411	YLR121C
cataca	+	-549 to -544	YMR291W
cataca	-	-328 to -333	YMR291W
cataca	+	-50 to -45	YMR291W
cataca	+	-354 to -349	YNL192W
cataca	-	-412 to -417	YOR374W
cataca	-	-395 to -400	YOR374W
cataca	-	-550 to -555	YPR154W
cataca	-	-513 to -518	YPR154W
----------------------------------------------------------------------------------------------------
Detailed analysis of consensus sequence #11: abmgtga:
Both strands used to compute Sig Value of 9.3630.
PWM:
a	20	0	12	0	0	0	20
c	0	4	8	0	0	0	0
g	0	9	0	20	0	20	0
t	0	7	0	0	20	0	0
Sequence	Strand	Location	Gene
atagtga	-	-45 to -51	YBR301W
atcgtga	-	-756 to -762	YDL130W-A
atagtga	-	-180 to -186	YDL130W-A
atcgtga	-	-58 to -64	YDL215C
accgtga	+	-53 to -47	YDL223C
agagtga	-	-133 to -139	YFL030W
agagtga	-	-127 to -133	YFL030W
agcgtga	+	-741 to -735	YGR244C
agcgtga	+	-612 to -606	YGR244C
acagtga	+	-117 to -111	YGR244C
atagtga	-	-786 to -792	YJL159W
accgtga	-	-722 to -728	YKR061W
agcgtga	+	-284 to -278	YKR061W
acagtga	-	-790 to -796	YLL064C
atagtga	-	-45 to -51	YLL064C
agagtga	-	-133 to -139	YLR343W
atagtga	+	-722 to -716	YMR291W
agagtga	+	-156 to -150	YMR291W
agagtga	-	-87 to -93	YOR374W
agcgtga	+	-152 to -146	YPR154W
----------------------------------------------------------------------------------------------------
Detailed analysis of consensus sequence #12: ggccaa:
Both strands used to compute Sig Value of 9.1833.
PWM:
a	0	0	0	0	17	17
c	0	0	17	17	0	0
g	17	17	0	0	0	0
t	0	0	0	0	0	0
Sequence	Strand	Location	Gene
ggccaa	-	-387 to -392	YBR301W
ggccaa	+	-390 to -385	YBR301W
ggccaa	-	-634 to -639	YDL024C
ggccaa	+	-454 to -449	YDR525W-A
ggccaa	+	-445 to -440	YDR525W-A
ggccaa	+	-193 to -188	YFL030W
ggccaa	+	-96 to -91	YFL030W
ggccaa	-	-208 to -213	YGR244C
ggccaa	-	-315 to -320	YJL171C
ggccaa	-	-139 to -144	YJR158W
ggccaa	-	-443 to -448	YLR121C
ggccaa	-	-363 to -368	YLR121C
ggccaa	-	-232 to -237	YNL192W
ggccaa	+	-235 to -230	YNL192W
ggccaa	-	-174 to -179	YOL047C
ggccaa	+	-177 to -172	YOL047C
ggccaa	+	-419 to -414	YOR299W
----------------------------------------------------------------------------------------------------
Detailed analysis of consensus sequence #13: cctcgag:
Both strands used to compute Sig Value of 8.6852.
PWM:
a	0	0	0	0	0	8	0
c	8	8	0	8	0	0	0
g	0	0	0	0	8	0	8
t	0	0	8	0	0	0	0
Sequence	Strand	Location	Gene
cctcgag	+	-107 to -101	YFL030W
cctcgag	-	-100 to -106	YFL030W
cctcgag	-	-164 to -170	YHR179W
cctcgag	+	-139 to -133	YJL159W
cctcgag	+	-82 to -76	YJL171C
cctcgag	-	-24 to -30	YLR343W
cctcgag	+	-130 to -124	YOR299W
cctcgag	-	-123 to -129	YOR299W
----------------------------------------------------------------------------------------------------
Detailed analysis of consensus sequence #14: aggtag:
Both strands used to compute Sig Value of 8.1921.
PWM:
a	19	0	0	0	19	0
c	0	0	0	0	0	0
g	0	19	19	0	0	19
t	0	0	0	19	0	0
Sequence	Strand	Location	Gene
aggtag	-	-280 to -285	YDL024C
aggtag	-	-189 to -194	YDL024C
aggtag	-	-779 to -784	YDL130W-A
aggtag	-	-742 to -747	YDL223C
aggtag	-	-387 to -392	YDL223C
aggtag	+	-655 to -650	YGR040W
aggtag	+	-644 to -639	YGR244C
aggtag	-	-364 to -369	YGR244C
aggtag	+	-344 to -339	YGR244C
aggtag	+	-71 to -66	YGR244C
aggtag	+	-199 to -194	YHR179W
aggtag	+	-395 to -390	YJL171C
aggtag	+	-257 to -252	YJL171C
aggtag	+	-292 to -287	YJR158W
aggtag	-	-621 to -626	YLR121C
aggtag	-	-634 to -639	YNL015W
aggtag	-	-573 to -578	YOL047C
aggtag	+	-745 to -740	YOR208W
aggtag	-	-614 to -619	YOR299W
----------------------------------------------------------------------------------------------------
Detailed analysis of consensus sequence #15: aagcgt:
Only + strand used to compute Sig Value of 8.0352.
PWM:
a	13	13	0	0	0	0
c	0	0	0	13	0	0
g	0	0	13	0	13	0
t	0	0	0	0	0	13
Sequence	Strand	Location	Gene
aagcgt	+	-273 to -268	YBR301W
aagcgt	+	-167 to -162	YDL215C
aagcgt	+	-779 to -774	YGR244C
aagcgt	+	-742 to -737	YGR244C
aagcgt	+	-613 to -608	YGR244C
aagcgt	+	-673 to -668	YKR061W
aagcgt	+	-569 to -564	YKR061W
aagcgt	+	-285 to -280	YKR061W
aagcgt	+	-15 to -10	YKR061W
aagcgt	+	-718 to -713	YLR343W
aagcgt	+	-320 to -315	YLR343W
aagcgt	+	-764 to -759	YMR291W
aagcgt	+	-684 to -679	YOR299W
----------------------------------------------------------------------------------------------------
Detailed analysis of consensus sequence #16: mgaagta:
Only + strand used to compute Sig Value of 7.8673.
PWM:
a	8	0	10	10	0	0	10
c	2	0	0	0	0	0	0
g	0	10	0	0	10	0	0
t	0	0	0	0	0	10	0
Sequence	Strand	Location	Gene
agaagta	+	-42 to -36	YDL024C
agaagta	+	-59 to -53	YJR158W
agaagta	+	-686 to -680	YKR061W
agaagta	+	-619 to -613	YKR061W
agaagta	+	-705 to -699	YLR343W
agaagta	+	-792 to -786	YMR291W
agaagta	+	-679 to -673	YOL047C
cgaagta	+	-672 to -666	YOR208W
agaagta	+	-54 to -48	YOR374W
cgaagta	+	-657 to -651	YPR154W
----------------------------------------------------------------------------------------------------
Detailed analysis of consensus sequence #17: acgcc:
Both strands used to compute Sig Value of 6.5602.
PWM:
a	31	0	0	0	0
c	0	31	0	31	31
g	0	0	31	0	0
t	0	0	0	0	0
Sequence	Strand	Location	Gene
acgcc	+	-534 to -530	YDL024C
acgcc	+	-527 to -523	YDL024C
acgcc	-	-406 to -410	YDL130W-A
acgcc	-	-732 to -736	YDL215C
acgcc	+	-562 to -558	YDL215C
acgcc	-	-290 to -294	YDL215C
acgcc	+	-792 to -788	YDL223C
acgcc	-	-509 to -513	YDR525W-A
acgcc	-	-470 to -474	YDR525W-A
acgcc	+	-466 to -462	YDR525W-A
acgcc	+	-437 to -433	YDR525W-A
acgcc	+	-250 to -246	YFL030W
acgcc	-	-76 to -80	YFR022W
acgcc	+	-667 to -663	YHR179W
acgcc	-	-459 to -463	YKR061W
acgcc	-	-785 to -789	YLR121C
acgcc	+	-608 to -604	YLR121C
acgcc	-	-500 to -504	YLR121C
acgcc	+	-119 to -115	YLR121C
acgcc	-	-591 to -595	YLR343W
acgcc	+	-502 to -498	YLR343W
acgcc	+	-402 to -398	YNL015W
acgcc	+	-304 to -300	YNL015W
acgcc	+	-690 to -686	YOL047C
acgcc	-	-427 to -431	YOR299W
acgcc	-	-139 to -143	YOR299W
acgcc	-	-114 to -118	YOR299W
acgcc	+	-637 to -633	YOR374W
acgcc	+	-586 to -582	YOR374W
acgcc	+	-697 to -693	YPR154W
acgcc	-	-480 to -484	YPR154W
----------------------------------------------------------------------------------------------------
Detailed analysis of consensus sequence #18: ccagc:
Both strands used to compute Sig Value of 6.2549.
PWM:
a	0	0	35	0	0
c	35	35	0	0	35
g	0	0	0	35	0
t	0	0	0	0	0
Sequence	Strand	Location	Gene
ccagc	-	-749 to -753	YBR301W
ccagc	+	-656 to -652	YBR301W
ccagc	-	-566 to -570	YBR301W
ccagc	-	-620 to -624	YDL130W-A
ccagc	-	-109 to -113	YDL130W-A
ccagc	-	-672 to -676	YDL215C
ccagc	+	-492 to -488	YDL215C
ccagc	-	-576 to -580	YDL223C
ccagc	+	-514 to -510	YDL223C
ccagc	-	-507 to -511	YDL223C
ccagc	-	-411 to -415	YFL030W
ccagc	+	-562 to -558	YGR040W
ccagc	-	-633 to -637	YHR179W
ccagc	+	-784 to -780	YJL159W
ccagc	-	-543 to -547	YJL159W
ccagc	-	-375 to -379	YJL171C
ccagc	-	-120 to -124	YLR121C
ccagc	-	-463 to -467	YNL015W
ccagc	+	-339 to -335	YNL015W
ccagc	-	-260 to -264	YNL015W
ccagc	-	-556 to -560	YNL192W
ccagc	+	-319 to -315	YNL192W
ccagc	+	-434 to -430	YOL047C
ccagc	-	-283 to -287	YOL047C
ccagc	-	-612 to -616	YOR208W
ccagc	+	-798 to -794	YOR299W
ccagc	+	-623 to -619	YOR299W
ccagc	+	-572 to -568	YOR374W
ccagc	+	-541 to -537	YOR374W
ccagc	-	-530 to -534	YOR374W
ccagc	+	-523 to -519	YOR374W
ccagc	-	-293 to -297	YOR374W
ccagc	+	-256 to -252	YOR374W
ccagc	-	-558 to -562	YPR154W
ccagc	-	-522 to -526	YPR154W
----------------------------------------------------------------------------------------------------
Detailed analysis of consensus sequence #19: taannata:
Only + strand used to compute Sig Value of 6.1020.
PWM:
a	0	37	37	13	23	37	0	37
c	0	0	0	12	5	0	0	0
g	0	0	0	4	2	0	0	0
t	37	0	0	8	7	0	37	0
Sequence	Strand	Location	Gene
taataata	+	-213 to -206	YBR301W
taaccata	+	-455 to -448	YDL215C
taaaaata	+	-266 to -259	YDL215C
taacaata	+	-207 to -200	YDL215C
taataata	+	-266 to -259	YDL223C
taataata	+	-175 to -168	YDL223C
taataata	+	-152 to -145	YDL223C
taagaata	+	-70 to -63	YDL223C
taactata	+	-180 to -173	YFL030W
taaaaata	+	-21 to -14	YFR022W
taaagata	+	-67 to -60	YGR040W
taaatata	+	-29 to -22	YHR179W
taataata	+	-13 to -6	YJL159W
taataata	+	-10 to -3	YJL159W
taagaata	+	-608 to -601	YKR061W
taattata	+	-266 to -259	YKR061W
taaaaata	+	-153 to -146	YKR061W
taaacata	+	-142 to -135	YKR061W
taacaata	+	-557 to -550	YLL064C
taacaata	+	-441 to -434	YLL064C
taaaaata	+	-182 to -175	YLR121C
taataata	+	-113 to -106	YLR121C
taaacata	+	-677 to -670	YMR291W
taaaaata	+	-800 to -793	YNL015W
taagtata	+	-655 to -648	YNL015W
taaatata	+	-30 to -23	YNL015W
taaacata	+	-711 to -704	YNL192W
taacaata	+	-700 to -693	YOL047C
taaaaata	+	-487 to -480	YOL047C
taacaata	+	-189 to -182	YOL047C
taagcata	+	-369 to -362	YOR208W
taacaata	+	-254 to -247	YOR208W
taaaaata	+	-237 to -230	YOR208W
taactata	+	-767 to -760	YOR374W
taactata	+	-445 to -438	YOR374W
taacaata	+	-784 to -777	YPR154W
taacgata	+	-722 to -715	YPR154W
----------------------------------------------------------------------------------------------------
Detailed analysis of consensus sequence #20: aaaannnnnnnggg:
Only + strand used to compute Sig Value of 6.0405.
PWM:
a	12	12	12	12	6	6	7	4	5	4	2	0	0	0
c	0	0	0	0	3	3	3	3	4	4	3	0	0	0
g	0	0	0	0	2	1	2	4	3	3	6	12	12	12
t	0	0	0	0	1	2	0	1	0	1	1	0	0	0
Sequence	Strand	Location	Gene
aaaacagtcgcggg	+	-264 to -251	YDR525W-A
aaaagaagaagggg	+	-465 to -452	YGR244C
aaaaagagggcggg	+	-245 to -232	YMR291W
aaaagagggcgggg	+	-244 to -231	YMR291W
aaaaataaaatggg	+	-184 to -171	YNL015W
aaaataaaatgggg	+	-183 to -170	YNL015W
aaaaaacccccggg	+	-738 to -725	YNL192W
aaaaacccccgggg	+	-737 to -724	YNL192W
aaaacccccggggg	+	-736 to -723	YNL192W
aaaaataaacaggg	+	-486 to -473	YOL047C
aaaaacaagaaggg	+	-304 to -291	YPR154W
aaaacaagaagggg	+	-303 to -290	YPR154W
----------------------------------------------------------------------------------------------------
Detailed analysis of consensus sequence #21: acgnnnnnnnnnagta:
Both strands used to compute Sig Value of 5.8737.
PWM:
a	10	0	0	1	5	3	3	1	7	2	3	7	10	0	0	10
c	0	10	0	3	2	3	4	3	1	0	3	2	0	0	0	0
g	0	0	10	2	0	1	0	3	0	5	1	0	0	10	0	0
t	0	0	0	4	3	3	3	3	2	3	3	1	0	0	10	0
Sequence	Strand	Location	Gene
acgcatcgttcaagta	+	-240 to -225	YBR301W
acgtacataataagta	-	-691 to -706	YDL024C
acggtaatcgccagta	-	-375 to -390	YDL130W-A
acgccgtcaggcagta	-	-290 to -305	YDL215C
acgtcccgaaaaagta	-	-315 to -330	YDR525W-A
acgtataaagaaagta	+	-119 to -104	YJR158W
acgaatcgtttaagta	+	-140 to -125	YLL064C
acgttctcattaagta	+	-550 to -535	YNL015W
acgctattagatagta	+	-306 to -291	YOL047C
acggaaccagcaagta	-	-277 to -292	YOL047C
----------------------------------------------------------------------------------------------------
Detailed analysis of consensus sequence #22: aactannnata:
Both strands used to compute Sig Value of 5.8376.
PWM:
a	9	9	0	0	9	3	3	3	9	0	9
c	0	0	9	0	0	1	1	0	0	0	0
g	0	0	0	0	0	2	1	2	0	0	0
t	0	0	0	9	0	3	4	4	0	9	0
Sequence	Strand	Location	Gene
aactaaatata	-	-86 to -96	YDL130W-A
aactagagata	-	-102 to -112	YHR179W
aactacaaata	-	-280 to -290	YJL171C
aactattgata	+	-51 to -41	YJR158W
aactaattata	+	-269 to -259	YKR061W
aactaggtata	+	-230 to -220	YNL192W
aactatttata	+	-284 to -274	YOR208W
aactattaata	-	-31 to -41	YOR208W
aactaacaata	+	-787 to -777	YPR154W
----------------------------------------------------------------------------------------------------
Detailed analysis of consensus sequence #23: cctnnnnnnnnnncca:
Both strands used to compute Sig Value of 5.8188.
PWM:
a	0	0	0	1	5	4	5	4	11	6	3	7	2	0	0	19
c	19	19	0	7	3	6	7	8	4	3	3	3	4	19	19	0
g	0	0	0	6	5	2	2	4	0	5	7	4	6	0	0	0
t	0	0	19	5	6	7	5	3	4	5	6	5	7	0	0	0
Sequence	Strand	Location	Gene
cctcgttaagaggcca	-	-423 to -438	YBR301W
cctcaacctacaacca	+	-607 to -592	YDL223C
cctcgaggagtggcca	+	-107 to -92	YFL030W
cctctctccgggtcca	-	-565 to -580	YFR022W
ccttcacgaccttcca	-	-642 to -657	YGR244C
cctcatcaagtaccca	-	-197 to -212	YHR179W
cctggccgctaatcca	+	-657 to -642	YJL159W
cctcacatattctcca	-	-161 to -176	YLL064C
cctgcaaaaatagcca	-	-660 to -675	YLR343W
cctctgctaagatcca	+	-636 to -621	YLR343W
cctttccctctatcca	+	-352 to -337	YNL015W
ccttattttttttcca	+	-334 to -319	YNL015W
cctttttcccgcccca	-	-159 to -174	YNL015W
cctttgggaagtgcca	+	-214 to -199	YOR208W
cctgatacttggccca	-	-406 to -421	YOR299W
cctggtacctgagcca	+	-204 to -189	YOR299W
cctggctcaggtacca	-	-187 to -202	YOR299W
cctgccccaactgcca	+	-477 to -462	YOR374W
cctattaaaaacccca	-	-438 to -453	YPR154W
----------------------------------------------------------------------------------------------------
Detailed analysis of consensus sequence #24: ctannnnnnnaaa:
Both strands used to compute Sig Value of 5.7748.
PWM:
a	0	0	45	23	15	19	18	18	14	17	45	45	45
c	45	0	0	6	11	7	4	7	9	7	0	0	0
g	0	0	0	6	10	10	7	8	11	12	0	0	0
t	0	45	0	10	9	9	16	12	11	9	0	0	0
Sequence	Strand	Location	Gene
ctattttaagaaa	+	-502 to -490	YBR301W
ctaaaaaacaaaa	+	-21 to -9	YBR301W
ctaaaaaggcaaa	+	-481 to -469	YDL130W-A
ctaccagaagaaa	+	-764 to -752	YDL215C
ctaagaaaaaaaa	+	-226 to -214	YDL223C
ctaaaatcaaaaa	+	-743 to -731	YDR525W-A
ctaataaagtaaa	+	-721 to -709	YDR525W-A
ctaaggttgaaaa	-	-262 to -274	YFL030W
ctattgttttaaa	-	-376 to -388	YFR022W
ctagtaacgtaaa	+	-748 to -736	YGR040W
ctacaattgaaaa	+	-647 to -635	YGR040W
ctaagccggtaaa	-	-489 to -501	YGR040W
ctaactacctaaa	-	-62 to -74	YGR244C
ctaagccgctaaa	-	-581 to -593	YHR179W
ctaaaatataaaa	+	-134 to -122	YHR179W
ctattctgcaaaa	+	-697 to -685	YJL159W
ctacagacggaaa	-	-325 to -337	YJL159W
ctaatagtacaaa	+	-271 to -259	YJL159W
ctagggttagaaa	-	-19 to -31	YJL159W
ctatgtaagaaaa	+	-276 to -264	YJL171C
ctaaagacagaaa	+	-249 to -237	YJL171C
ctaaaatgcaaaa	+	-380 to -368	YJR158W
ctaaaggaaaaaa	+	-13 to -1	YJR158W
ctaccgtgataaa	-	-720 to -732	YKR061W
ctagcctctgaaa	-	-378 to -390	YKR061W
ctacgcttttaaa	-	-8 to -20	YKR061W
ctaacaaacaaaa	+	-21 to -9	YLL064C
ctattcgcggaaa	+	-201 to -189	YLR121C
ctataatataaaa	-	-289 to -301	YLR343W
ctatttataaaaa	+	-194 to -182	YLR343W
ctatctagctaaa	-	-103 to -115	YLR343W
ctaagatggcaaa	-	-522 to -534	YMR291W
ctaaaaaaagaaa	+	-255 to -243	YMR291W
ctaaagaaagaaa	-	-438 to -450	YNL015W
ctatctcatcaaa	+	-663 to -651	YNL192W
ctaagtgttaaaa	+	-643 to -631	YOL047C
ctaactgatgaaa	-	-567 to -579	YOR208W
ctagcgattaaaa	+	-446 to -434	YOR208W
ctaggcttccaaa	-	-58 to -70	YOR208W
ctagaaaacaaaa	-	-708 to -720	YOR299W
ctaacacatgaaa	+	-664 to -652	YOR299W
ctatttatggaaa	-	-80 to -92	YOR299W
ctaaaggatcaaa	-	-339 to -351	YOR374W
ctacaataacaaa	+	-25 to -13	YOR374W
ctaacaataaaaa	+	-785 to -773	YPR154W
----------------------------------------------------------------------------------------------------
Detailed analysis of consensus sequence #25: acgcg:
Both strands used to compute Sig Value of 5.4372.
PWM:
a	22	0	0	0	0
c	0	22	0	22	0
g	0	0	22	0	22
t	0	0	0	0	0
Sequence	Strand	Location	Gene
acgcg	+	-476 to -472	YDL223C
acgcg	-	-282 to -286	YDR525W-A
acgcg	+	-232 to -228	YDR525W-A
acgcg	-	-227 to -231	YDR525W-A
acgcg	+	-203 to -199	YDR525W-A
acgcg	+	-188 to -184	YFR022W
acgcg	+	-328 to -324	YGR040W
acgcg	+	-620 to -616	YGR244C
acgcg	-	-193 to -197	YGR244C
acgcg	+	-574 to -570	YHR179W
acgcg	-	-569 to -573	YHR179W
acgcg	-	-220 to -224	YHR179W
acgcg	-	-539 to -543	YJL171C
acgcg	+	-410 to -406	YJL171C
acgcg	-	-405 to -409	YJL171C
acgcg	+	-687 to -683	YLL064C
acgcg	-	-280 to -284	YNL015W
acgcg	-	-293 to -297	YNL192W
acgcg	+	-283 to -279	YNL192W
acgcg	+	-272 to -268	YNL192W
acgcg	-	-120 to -124	YOL047C
acgcg	+	-301 to -297	YOR208W
----------------------------------------------------------------------------------------------------
Detailed analysis of consensus sequence #26: cccgccc:
Both strands used to compute Sig Value of 5.2773.
PWM:
a	0	0	0	0	0	0	0
c	6	6	6	0	6	6	6
g	0	0	0	6	0	0	0
t	0	0	0	0	0	0	0
Sequence	Strand	Location	Gene
cccgccc	-	-515 to -521	YLR121C
cccgccc	-	-232 to -238	YMR291W
cccgccc	-	-166 to -172	YNL015W
cccgccc	+	-510 to -504	YOR374W
cccgccc	+	-284 to -278	YOR374W
cccgccc	-	-184 to -190	YOR374W
----------------------------------------------------------------------------------------------------
Detailed analysis of consensus sequence #27: ctaac:
Only + strand used to compute Sig Value of 5.2035.
PWM:
a	0	0	26	26	0
c	26	0	0	0	26
g	0	0	0	0	0
t	0	26	0	0	0
Sequence	Strand	Location	Gene
ctaac	+	-767 to -763	YBR301W
ctaac	+	-793 to -789	YDL130W-A
ctaac	+	-719 to -715	YDL130W-A
ctaac	+	-152 to -148	YDL130W-A
ctaac	+	-114 to -110	YDL223C
ctaac	+	-110 to -106	YDL223C
ctaac	+	-253 to -249	YFL030W
ctaac	+	-202 to -198	YFL030W
ctaac	+	-771 to -767	YGR040W
ctaac	+	-627 to -623	YGR040W
ctaac	+	-712 to -708	YGR244C
ctaac	+	-110 to -106	YJL159W
ctaac	+	-28 to -24	YJL159W
ctaac	+	-271 to -267	YKR061W
ctaac	+	-558 to -554	YLL064C
ctaac	+	-21 to -17	YLL064C
ctaac	+	-62 to -58	YLR121C
ctaac	+	-129 to -125	YMR291W
ctaac	+	-690 to -686	YNL192W
ctaac	+	-766 to -762	YOL047C
ctaac	+	-558 to -554	YOL047C
ctaac	+	-393 to -389	YOR208W
ctaac	+	-255 to -251	YOR208W
ctaac	+	-664 to -660	YOR299W
ctaac	+	-768 to -764	YOR374W
ctaac	+	-785 to -781	YPR154W
----------------------------------------------------------------------------------------------------
Detailed analysis of consensus sequence #28: ttatta:
Only + strand used to compute Sig Value of 4.6211.
PWM:
a	0	0	25	0	0	25
c	0	0	0	0	0	0
g	0	0	0	0	0	0
t	25	25	0	25	25	0
Sequence	Strand	Location	Gene
ttatta	+	-735 to -730	YBR301W
ttatta	+	-703 to -698	YBR301W
ttatta	+	-703 to -698	YDL024C
ttatta	+	-464 to -459	YDL024C
ttatta	+	-406 to -401	YDL130W-A
ttatta	+	-133 to -128	YDL130W-A
ttatta	+	-100 to -95	YDL130W-A
ttatta	+	-777 to -772	YFL030W
ttatta	+	-647 to -642	YFL030W
ttatta	+	-446 to -441	YGR040W
ttatta	+	-267 to -262	YGR040W
ttatta	+	-367 to -362	YJL159W
ttatta	+	-162 to -157	YJL159W
ttatta	+	-363 to -358	YJL171C
ttatta	+	-73 to -68	YJR158W
ttatta	+	-783 to -778	YLL064C
ttatta	+	-116 to -111	YMR291W
ttatta	+	-766 to -761	YNL015W
ttatta	+	-71 to -66	YOL047C
ttatta	+	-68 to -63	YOL047C
ttatta	+	-65 to -60	YOL047C
ttatta	+	-62 to -57	YOL047C
ttatta	+	-59 to -54	YOL047C
ttatta	+	-706 to -701	YOR299W
ttatta	+	-74 to -69	YOR299W
----------------------------------------------------------------------------------------------------
Detailed analysis of consensus sequence #29: aaatannnnnnntat:
Both strands used to compute Sig Value of 4.5945.
PWM:
a	16	16	16	0	16	4	4	3	7	4	9	3	0	16	0
c	0	0	0	0	0	5	2	2	2	3	3	2	0	0	0
g	0	0	0	0	0	4	3	6	1	2	1	3	0	0	0
t	0	0	0	16	0	3	7	5	6	7	3	8	16	0	16
Sequence	Strand	Location	Gene
aaatagtttcattat	+	-461 to -447	YDL130W-A
aaatatgtgtactat	-	-428 to -442	YDL130W-A
aaatagtaattttat	-	-359 to -373	YDL130W-A
aaatactaacattat	+	-632 to -618	YGR040W
aaataatgttagtat	-	-616 to -630	YGR040W
aaatacattatatat	-	-268 to -282	YGR040W
aaatattatgagtat	-	-286 to -300	YJL171C
aaatatagatattat	-	-431 to -445	YKR061W
aaataactatattat	-	-484 to -498	YLL064C
aaatacgctgcttat	-	-588 to -602	YLR121C
aaatagcgaaaatat	+	-269 to -255	YLR121C
aaatacacataatat	+	-747 to -733	YMR291W
aaataaagaacgtat	+	-797 to -783	YNL015W
aaatacgttctttat	-	-781 to -795	YNL015W
aaataatgcacctat	+	-234 to -220	YOR208W
aaatagtgctgttat	+	-85 to -71	YOR299W
----------------------------------------------------------------------------------------------------
Detailed analysis of consensus sequence #30: accaataa:
Only + strand used to compute Sig Value of 4.4888.
PWM:
a	5	0	0	5	5	0	5	5
c	0	5	5	0	0	0	0	0
g	0	0	0	0	0	0	0	0
t	0	0	0	0	0	5	0	0
Sequence	Strand	Location	Gene
accaataa	+	-572 to -565	YLR343W
accaataa	+	-559 to -552	YLR343W
accaataa	+	-682 to -675	YMR291W
accaataa	+	-627 to -620	YOL047C
accaataa	+	-781 to -774	YOR299W
----------------------------------------------------------------------------------------------------
Detailed analysis of consensus sequence #31: ccgnnnnnnggcg:
Both strands used to compute Sig Value of 4.3713.
PWM:
a	0	0	0	0	2	2	2	0	1	0	0	0	0
c	5	5	0	2	2	0	1	1	1	0	0	5	0
g	0	0	5	1	0	1	1	3	3	5	5	0	5
t	0	0	0	2	1	2	1	1	0	0	0	0	0
Sequence	Strand	Location	Gene
ccgcttctgggcg	-	-453 to -465	YDR525W-A
ccgtcttcgggcg	-	-424 to -436	YDR525W-A
ccggagagaggcg	+	-575 to -563	YFR022W
ccgcaaggcggcg	+	-472 to -460	YKR061W
ccgtcaaggggcg	+	-599 to -587	YOR299W
----------------------------------------------------------------------------------------------------
Detailed analysis of consensus sequence #32: gcgnnnnnnnacaa:
Only + strand used to compute Sig Value of 4.2972.
PWM:
a	0	0	0	1	1	1	1	3	1	2	7	0	7	7
c	0	7	0	2	4	3	3	1	3	3	0	7	0	0
g	7	0	7	2	2	2	0	2	2	1	0	0	0	0
t	0	0	0	2	0	1	3	1	1	1	0	0	0	0
Sequence	Strand	Location	Gene
gcgtgccacaacaa	+	-293 to -280	YDL215C
gcgccctcctacaa	+	-507 to -494	YFL030W
gcggcttagcacaa	+	-589 to -576	YHR179W
gcgcagaggcacaa	+	-326 to -313	YJR158W
gcgggacaaaacaa	+	-519 to -506	YLR121C
gcgtcgcgccacaa	+	-123 to -110	YOL047C
gcgacctttgacaa	+	-163 to -150	YOR208W
----------------------------------------------------------------------------------------------------
Detailed analysis of consensus sequence #33: actnnnnnnnnaaa:
Both strands used to compute Sig Value of 4.2530.
PWM:
a	43	0	0	19	13	11	19	19	17	16	11	43	43	43
c	0	43	0	7	13	12	6	5	7	8	8	0	0	0
g	0	0	0	10	5	9	9	12	6	9	10	0	0	0
t	0	0	43	7	12	11	9	7	13	10	14	0	0	0
Sequence	Strand	Location	Gene
actgccagcaaaaa	-	-562 to -575	YBR301W
actaaaaaacaaaa	+	-22 to -9	YBR301W
acttctgcctcaaa	-	-37 to -50	YDL024C
actaccagaagaaa	+	-765 to -752	YDL215C
actaagaaaaaaaa	+	-227 to -214	YDL223C
actaataaagtaaa	+	-722 to -709	YDR525W-A
acttcccgttgaaa	+	-774 to -761	YFR022W
actagtaacgtaaa	+	-749 to -736	YGR040W
actgttggaataaa	-	-696 to -709	YGR040W
actaagccggtaaa	-	-488 to -501	YGR040W
actacagacggaaa	-	-324 to -337	YJL159W
actaatagtacaaa	+	-272 to -259	YJL159W
actagggttagaaa	-	-18 to -31	YJL159W
actttgaaaaaaaa	-	-146 to -159	YJL171C
acttaaaacttaaa	+	-396 to -383	YJR158W
acttaaaagctaaa	+	-389 to -376	YJR158W
acttctttgctaaa	-	-299 to -312	YJR158W
actaaaggaaaaaa	+	-14 to -1	YJR158W
actaccgtgataaa	-	-719 to -732	YKR061W
actcccaatgaaaa	+	-298 to -285	YKR061W
actaacaaacaaaa	+	-22 to -9	YLL064C
actctgccaaaaaa	-	-528 to -541	YLR121C
actattcgcggaaa	+	-202 to -189	YLR121C
actcggcattgaaa	+	-15 to -2	YLR121C
actgtacaaaaaaa	-	-246 to -259	YLR343W
actggtgaaaaaaa	-	-203 to -216	YLR343W
actctgattgtaaa	+	-137 to -124	YLR343W
actatctagctaaa	-	-102 to -115	YLR343W
actgtatgacgaaa	+	-335 to -322	YMR291W
actctaaatagaaa	-	-152 to -165	YMR291W
actgtcactctaaa	-	-146 to -159	YMR291W
actgaaggagcaaa	-	-89 to -102	YMR291W
actgcttgtttaaa	+	-110 to -97	YNL192W
actgcgtatttaaa	-	-89 to -102	YNL192W
actgggaagccaaa	+	-30 to -17	YNL192W
acttccataataaa	+	-102 to -89	YOL047C
actaactgatgaaa	-	-566 to -579	YOR208W
actatttatggaaa	-	-79 to -92	YOR299W
actcccttctcaaa	-	-45 to -58	YOR299W
actaaaggatcaaa	-	-338 to -351	YOR374W
actacaataacaaa	+	-26 to -13	YOR374W
actaacaataaaaa	+	-786 to -773	YPR154W
actctttcttcaaa	+	-214 to -201	YPR154W
----------------------------------------------------------------------------------------------------
Detailed analysis of consensus sequence #34: tccttc:
Only + strand used to compute Sig Value of 3.9077.
PWM:
a	0	0	0	0	0	0
c	0	9	9	0	0	9
g	0	0	0	0	0	0
t	9	0	0	9	9	0
Sequence	Strand	Location	Gene
tccttc	+	-272 to -267	YDL223C
tccttc	+	-245 to -240	YDL223C
tccttc	+	-238 to -233	YFL030W
tccttc	+	-260 to -255	YFR022W
tccttc	+	-85 to -80	YJL159W
tccttc	+	-97 to -92	YMR291W
tccttc	+	-58 to -53	YNL192W
tccttc	+	-236 to -231	YPR154W
tccttc	+	-134 to -129	YPR154W
----------------------------------------------------------------------------------------------------
Detailed analysis of consensus sequence #35: actcc:
Only + strand used to compute Sig Value of 3.8132.
PWM:
a	19	0	0	0	0
c	0	19	0	19	19
g	0	0	0	0	0
t	0	0	19	0	0
Sequence	Strand	Location	Gene
actcc	+	-531 to -527	YBR301W
actcc	+	-586 to -582	YDL130W-A
actcc	+	-326 to -322	YDL130W-A
actcc	+	-586 to -582	YDL223C
actcc	+	-199 to -195	YFL030W
actcc	+	-455 to -451	YFR022W
actcc	+	-513 to -509	YJR158W
actcc	+	-498 to -494	YJR158W
actcc	+	-153 to -149	YJR158W
actcc	+	-540 to -536	YKR061W
actcc	+	-298 to -294	YKR061W
actcc	+	-545 to -541	YLL064C
actcc	+	-268 to -264	YLL064C
actcc	+	-601 to -597	YMR291W
actcc	+	-350 to -346	YMR291W
actcc	+	-161 to -157	YNL192W
actcc	+	-411 to -407	YOR208W
actcc	+	-480 to -476	YOR374W
actcc	+	-214 to -210	YOR374W
----------------------------------------------------------------------------------------------------
Detailed analysis of consensus sequence #36: gccnnnnnnnnnnaac:
Only + strand used to compute Sig Value of 3.8047.
PWM:
a	0	0	0	5	4	4	5	6	3	4	4	3	3	11	11	0
c	0	11	11	0	3	2	1	1	1	4	1	3	3	0	0	11
g	11	0	0	1	4	1	2	0	2	1	3	4	2	0	0	0
t	0	0	0	5	0	4	3	4	5	2	3	1	3	0	0	0
Sequence	Strand	Location	Gene
gcctcttttttttaac	+	-71 to -56	YDL024C
gcctgcatcagcgaac	+	-547 to -532	YDL215C
gccggtgaggggcaac	+	-217 to -202	YDR525W-A
gccaatgagtgataac	+	-192 to -177	YFL030W
gcctaaatacaccaac	+	-17 to -2	YFL030W
gcctgtaatcaccaac	+	-141 to -126	YJR158W
gccaaatatcaaaaac	+	-400 to -385	YNL015W
gccaaaccaaaaaaac	+	-22 to -7	YNL192W
gccacaaaaacgaaac	+	-116 to -101	YOL047C
gcctgctttatggaac	+	-297 to -282	YOR208W
gccacgaatctgtaac	+	-465 to -450	YOR374W
----------------------------------------------------------------------------------------------------
Detailed analysis of consensus sequence #37: gtgcca:
Only + strand used to compute Sig Value of 3.8040.
PWM:
a	0	0	0	0	0	9
c	0	0	0	9	9	0
g	9	0	9	0	0	0
t	0	9	0	0	0	0
Sequence	Strand	Location	Gene
gtgcca	+	-149 to -144	YBR301W
gtgcca	+	-128 to -123	YBR301W
gtgcca	+	-187 to -182	YDL024C
gtgcca	+	-291 to -286	YDL215C
gtgcca	+	-535 to -530	YDL223C
gtgcca	+	-283 to -278	YLL064C
gtgcca	+	-605 to -600	YOR208W
gtgcca	+	-204 to -199	YOR208W
gtgcca	+	-242 to -237	YPR154W
----------------------------------------------------------------------------------------------------
Detailed analysis of consensus sequence #38: cacnnnnnnnagtgg:
Both strands used to compute Sig Value of 3.7238.
PWM:
a	0	5	0	1	2	2	1	2	3	1	5	0	0	0	0
c	5	0	5	0	1	1	2	0	1	1	0	0	0	0	0
g	0	0	0	0	1	0	0	2	0	0	0	5	0	5	5
t	0	0	0	4	1	2	2	1	1	3	0	0	5	0	0
Sequence	Strand	Location	Gene
cactgaatatagtgg	-	-766 to -780	YDL223C
cactattgtaagtgg	-	-658 to -672	YDL223C
cacttacaatagtgg	+	-671 to -657	YDL223C
cactaccgatagtgg	-	-456 to -470	YNL192W
cacacttaccagtgg	+	-740 to -726	YOR374W
----------------------------------------------------------------------------------------------------
Detailed analysis of consensus sequence #39: cctcc:
Only + strand used to compute Sig Value of 3.7198.
PWM:
a	0	0	0	0	0
c	19	19	0	19	19
g	0	0	0	0	0
t	0	0	19	0	0
Sequence	Strand	Location	Gene
cctcc	+	-389 to -385	YDL223C
cctcc	+	-288 to -284	YDL223C
cctcc	+	-283 to -279	YDL223C
cctcc	+	-280 to -276	YDL223C
cctcc	+	-503 to -499	YFL030W
cctcc	+	-110 to -106	YFL030W
cctcc	+	-262 to -258	YFR022W
cctcc	+	-359 to -355	YGR040W
cctcc	+	-149 to -145	YHR179W
cctcc	+	-556 to -552	YJL171C
cctcc	+	-316 to -312	YJL171C
cctcc	+	-208 to -204	YJL171C
cctcc	+	-364 to -360	YLR121C
cctcc	+	-476 to -472	YMR291W
cctcc	+	-401 to -397	YMR291W
cctcc	+	-355 to -351	YNL015W
cctcc	+	-792 to -788	YNL192W
cctcc	+	-451 to -447	YOR299W
cctcc	+	-136 to -132	YPR154W
----------------------------------------------------------------------------------------------------
Detailed analysis of consensus sequence #40: agagtga:
Both strands used to compute Sig Value of 3.7172.
PWM:
a	5	0	5	0	0	0	5
c	0	0	0	0	0	0	0
g	0	5	0	5	0	5	0
t	0	0	0	0	5	0	0
Sequence	Strand	Location	Gene
agagtga	-	-133 to -139	YFL030W
agagtga	-	-127 to -133	YFL030W
agagtga	-	-133 to -139	YLR343W
agagtga	+	-156 to -150	YMR291W
agagtga	-	-87 to -93	YOR374W
----------------------------------------------------------------------------------------------------
Detailed analysis of consensus sequence #41: gggtnnnnnaatc:
Only + strand used to compute Sig Value of 3.6848.
PWM:
a	0	0	0	0	3	3	0	3	2	5	5	0	0
c	0	0	0	0	0	0	2	0	1	0	0	0	5
g	5	5	5	0	0	1	1	0	1	0	0	0	0
t	0	0	0	5	2	1	2	2	1	0	0	5	0
Sequence	Strand	Location	Gene
gggtattttaatc	+	-283 to -271	YDL130W-A
gggttggaaaatc	+	-283 to -271	YHR179W
gggttactaaatc	+	-756 to -744	YJR158W
gggtaatacaatc	+	-506 to -494	YOR299W
gggtaacagaatc	+	-478 to -466	YOR299W
----------------------------------------------------------------------------------------------------
Detailed analysis of consensus sequence #42: akggtcg:
Both strands used to compute Sig Value of 3.4769.
PWM:
a	6	0	0	0	0	0	0
c	0	0	0	0	0	6	0
g	0	4	6	6	0	0	6
t	0	2	0	0	6	0	0
Sequence	Strand	Location	Gene
atggtcg	+	-512 to -506	YDL024C
agggtcg	+	-620 to -614	YFR022W
agggtcg	-	-472 to -478	YJL159W
atggtcg	+	-661 to -655	YKR061W
agggtcg	+	-562 to -556	YKR061W
agggtcg	-	-494 to -500	YOR374W
----------------------------------------------------------------------------------------------------
Detailed analysis of consensus sequence #43: atagagc:
Only + strand used to compute Sig Value of 3.4392.
PWM:
a	5	0	5	0	5	0	0
c	0	0	0	0	0	0	5
g	0	0	0	5	0	5	0
t	0	5	0	0	0	0	0
Sequence	Strand	Location	Gene
atagagc	+	-96 to -90	YBR301W
atagagc	+	-794 to -788	YFL030W
atagagc	+	-108 to -102	YGR244C
atagagc	+	-96 to -90	YLL064C
atagagc	+	-28 to -22	YLR121C
----------------------------------------------------------------------------------------------------
Detailed analysis of consensus sequence #44: ccannnnnnnnnttt:
Only + strand used to compute Sig Value of 3.3846.
PWM:
a	0	0	23	6	7	6	8	5	6	5	4	7	0	0	0
c	23	23	0	5	7	7	5	5	7	5	7	2	0	0	0
g	0	0	0	4	2	5	6	8	6	6	2	3	0	0	0
t	0	0	0	8	7	5	4	5	4	7	10	11	23	23	23
Sequence	Strand	Location	Gene
ccatcaaaggttttt	+	-453 to -439	YDL024C
ccacttgggtaattt	+	-383 to -369	YDL024C
ccatcctgagttttt	+	-217 to -203	YDL024C
ccaatgggcatgttt	+	-496 to -482	YDL130W-A
ccaaccgaaatattt	+	-386 to -372	YDL223C
ccaacgagtcgtttt	+	-410 to -396	YDR525W-A
ccacgctctgctttt	+	-393 to -379	YFL030W
ccattttgcgtcttt	+	-792 to -778	YFR022W
ccatcagggtcgttt	+	-625 to -611	YFR022W
ccacattcctgattt	+	-356 to -342	YGR040W
ccacagcctccattt	+	-214 to -200	YJL171C
ccatttcccattttt	+	-205 to -191	YJL171C
ccataccagaaattt	+	-537 to -523	YKR061W
ccatggaagccgttt	+	-478 to -464	YLL064C
ccaataagggttttt	+	-269 to -255	YLR343W
ccatatatataattt	+	-696 to -682	YNL015W
ccaaacacctccttt	+	-362 to -348	YNL015W
ccagcccttattttt	+	-339 to -325	YNL015W
ccagaacaccctttt	+	-490 to -476	YNL192W
ccagcagtctttttt	+	-319 to -305	YNL192W
ccaataatagtattt	+	-780 to -766	YOR299W
ccagtcagacatttt	+	-760 to -746	YOR299W
ccacaggtatctttt	+	-235 to -221	YOR374W
----------------------------------------------------------------------------------------------------
Detailed analysis of consensus sequence #45: gacgg:
Only + strand used to compute Sig Value of 3.2797.
PWM:
a	0	15	0	0	0
c	0	0	15	0	0
g	15	0	0	15	15
t	0	0	0	0	0
Sequence	Strand	Location	Gene
gacgg	+	-653 to -649	YDL024C
gacgg	+	-666 to -662	YDL130W-A
gacgg	+	-287 to -283	YDL130W-A
gacgg	+	-297 to -293	YDL215C
gacgg	+	-653 to -649	YDL223C
gacgg	+	-649 to -645	YDL223C
gacgg	+	-482 to -478	YDL223C
gacgg	+	-428 to -424	YDR525W-A
gacgg	+	-761 to -757	YFL030W
gacgg	+	-515 to -511	YHR179W
gacgg	+	-489 to -485	YJL171C
gacgg	+	-463 to -459	YLR121C
gacgg	+	-535 to -531	YNL192W
gacgg	+	-327 to -323	YNL192W
gacgg	+	-273 to -269	YOR374W
----------------------------------------------------------------------------------------------------
Detailed analysis of consensus sequence #46: tacnnnnnnnnnaaaa:
Both strands used to compute Sig Value of 3.0673.
PWM:
a	0	23	0	5	13	8	6	6	7	11	6	7	23	23	23	23
c	0	0	23	8	3	4	3	5	8	4	5	4	0	0	0	0
g	0	0	0	2	2	6	8	7	4	4	6	7	0	0	0	0
t	23	0	0	8	5	5	6	5	4	4	6	5	0	0	0	0
Sequence	Strand	Location	Gene
tacactgccagcaaaa	-	-559 to -574	YBR301W
tacatcagcactaaaa	+	-31 to -16	YBR301W
taccttaaagagaaaa	+	-284 to -269	YDL024C
tacttctgcctcaaaa	-	-36 to -51	YDL024C
tacatatacgtgaaaa	+	-445 to -430	YDL215C
taccatgtcacaaaaa	-	-357 to -372	YDL223C
tactgttggaataaaa	-	-695 to -710	YGR040W
tactaagccggtaaaa	-	-487 to -502	YGR040W
taccaacagagaaaaa	+	-590 to -575	YGR244C
tacgagacaagcaaaa	+	-507 to -492	YGR244C
taccaagacataaaaa	-	-307 to -322	YGR244C
taccagatcaggaaaa	+	-287 to -272	YJL159W
tactagggttagaaaa	-	-17 to -32	YJL159W
tactaccgtgataaaa	-	-718 to -733	YKR061W
tactattcgcggaaaa	+	-203 to -188	YLR121C
tactcggcattgaaaa	+	-16 to -1	YLR121C
tacctataatataaaa	-	-286 to -301	YLR343W
tacaacagttcaaaaa	+	-36 to -21	YMR291W
tacagatttaaaaaaa	-	-677 to -692	YOR208W
taccaggtaccgaaaa	-	-198 to -213	YOR299W
tacgcagtactaaaaa	+	-433 to -418	YOR374W
tactaaaggatcaaaa	-	-337 to -352	YOR374W
taccagcaaacaaaaa	-	-291 to -306	YOR374W
----------------------------------------------------------------------------------------------------
Detailed analysis of consensus sequence #47: gtannnnnnncct:
Only + strand used to compute Sig Value of 2.9928.
PWM:
a	0	0	12	4	2	3	1	4	3	5	0	0	0
c	0	0	0	1	4	3	0	2	2	0	12	12	0
g	12	0	0	3	4	0	7	3	2	1	0	0	0
t	0	12	0	4	2	6	4	3	5	6	0	0	12
Sequence	Strand	Location	Gene
gtatacgggacct	+	-260 to -248	YBR301W
gtaggctttacct	+	-93 to -81	YDL024C
gtatttgattcct	+	-217 to -205	YFR022W
gtaagaacttcct	+	-300 to -288	YHR179W
gtagcagattcct	+	-197 to -185	YHR179W
gtaactttgtcct	+	-775 to -763	YJR158W
gtatttggctcct	+	-624 to -612	YJR158W
gtatgtgacacct	+	-80 to -68	YKR061W
gtagattcaacct	+	-680 to -668	YOR299W
gtaacagaatcct	+	-476 to -464	YOR299W
gtacctggtacct	+	-207 to -195	YOR299W
gtaagcttagcct	+	-140 to -128	YOR299W
----------------------------------------------------------------------------------------------------
Detailed analysis of consensus sequence #48: gaannnnnnnnccca:
Only + strand used to compute Sig Value of 2.5870.
PWM:
a	0	7	7	1	3	1	1	1	3	3	3	0	0	0	7
c	0	0	0	2	2	2	1	0	1	0	3	7	7	7	0
g	7	0	0	2	1	3	4	4	0	0	1	0	0	0	0
t	0	0	0	2	1	1	1	2	3	4	0	0	0	0	0
Sequence	Strand	Location	Gene
gaattgagcacccca	+	-560 to -546	YDL130W-A
gaaaagggttaccca	+	-363 to -349	YDL215C
gaagacgaataccca	+	-630 to -616	YJL171C
gaacggtgataccca	+	-584 to -570	YJL171C
gaagaaggtagccca	+	-400 to -386	YJL171C
gaacccctttcccca	+	-685 to -671	YLR121C
gaatctgtaacccca	+	-460 to -446	YOR374W
----------------------------------------------------------------------------------------------------
Detailed analysis of consensus sequence #49: cctannnnnacc:
Only + strand used to compute Sig Value of 2.5648.
PWM:
a	0	0	0	6	2	3	3	2	2	6	0	0
c	6	6	0	0	3	0	1	1	2	0	6	6
g	0	0	0	0	0	1	1	2	1	0	0	0
t	0	0	6	0	1	2	1	1	1	0	0	0
Sequence	Strand	Location	Gene
cctacgggaacc	+	-174 to -163	YDL024C
cctactcggacc	+	-744 to -733	YDL223C
cctacaaccacc	+	-601 to -590	YDL223C
cctaaatacacc	+	-16 to -5	YFL030W
cctaaaattacc	+	-597 to -586	YMR291W
cctattaaaacc	+	-224 to -213	YOR208W
----------------------------------------------------------------------------------------------------
Detailed analysis of consensus sequence #50: caannnnnnnnntac:
Both strands used to compute Sig Value of 2.5317.
PWM:
a	0	26	26	9	10	12	7	6	5	12	8	9	0	26	0
c	26	0	0	5	3	4	3	6	7	4	6	6	0	0	26
g	0	0	0	8	4	2	8	7	7	5	3	3	0	0	0
t	0	0	0	4	9	8	8	7	7	5	9	8	26	0	0
Sequence	Strand	Location	Gene
caagacagtccatac	-	-768 to -782	YDL024C
caaattattttttac	-	-593 to -607	YDL024C
caaacatacacatac	+	-427 to -413	YDL130W-A
caaaaaggattatac	-	-71 to -85	YDL215C
caaggcccactctac	+	-758 to -744	YDL223C
caactttagaattac	+	-18 to -4	YDR525W-A
caattccgcaagtac	+	-675 to -661	YFR022W
caaaagggtttatac	-	-101 to -115	YFR022W
caattgtagatctac	-	-639 to -653	YGR040W
caaatttgtctctac	-	-628 to -642	YGR244C
caacatgcgttctac	+	-605 to -591	YGR244C
caacttttagaatac	-	-215 to -229	YGR244C
caagaagacgaatac	+	-633 to -619	YJL171C
caaggacaaagttac	-	-761 to -775	YJR158W
caagatgcgcagtac	-	-249 to -263	YJR158W
caatgaattacttac	-	-92 to -106	YJR158W
caaacaatgaattac	-	-88 to -102	YJR158W
caaaaaattacttac	+	-700 to -686	YLL064C
caactatttgactac	+	-647 to -633	YLL064C
caatactccacatac	+	-272 to -258	YLL064C
caagttagcggctac	-	-55 to -69	YLR121C
caaaaagaaaaatac	+	-26 to -12	YMR291W
caacctgccacgtac	-	-267 to -281	YNL015W
caaggattctgttac	-	-462 to -476	YOR299W
caaataacgatatac	+	-726 to -712	YPR154W
caagaaggggtttac	+	-299 to -285	YPR154W
