# Supplementary material for: Identifying functional relationships within sets of co-expressed genes by combining upstream regulatory motif analysis and gene expression information
Source: BMC Genomics. 2010 Nov 2;11(Suppl 2):S8. doi: 10.1186/1471-2164-11-S2-S8 (PMC2975146; doi:10.1186/1471-2164-11-S2-S8)
Supplement: Additional file 13 — Cullen cluster D. SCOPE output for the genes from Cullen cluster D (Figure 7). [file 1471-2164-11-S2-S8-S13.txt]

Species name: Saccharomyces cerevisiae
Results from running BEAM, PRISM, SPACER on Saccharomyces cerevisiae (fixed 800) with list of gene identifiers:
Sequences for genes: YCR007C;YCR098C;YDR034W-B;YDR251W;YER144C;YFL010C;YGL178W;YGR110W;YGR166W;YIL146C;YIL101C;YJR149W;YMR011W;YMR295C;YNR064C;YOL031C;YPL067C
>YCR007C; upstream sequence, from -800 to -1, size 800
taaaaactataccaaccacagtttggacgtacatctgaagatggcatccaatagcagcgg
tattcatttgtgcgggctggattgaaaaaagcatcacaattattggggcgtttattgtag
tctttgaaccgagataatccaggtgttaaatattggttggatatgcatgcaaaattttca
gcaaaaacgatggaagcagaacaaacagtgcttatctttgcttctgctcttgtgtaagtc
taaaggacaatatctttgttattaagcactctagctgcccactgtataaacagaactttt
gacaaaaagtctagccagcgatgatataatttgcctgcacaaagagtttactattagtag
cacaactaagtcatcgaaacgcttttagtggacagatctaaagttacaaatatttaggta
tgcgtaaaagggtaattaacctagtatcaaatgagtcgaagccccgaccgcgcccagaag
aaaagccattatcatttaggtgacgccttgttctaaggcttagttaataatattcctttc
aaccaaacaatgaccttccaaggtgttcagtaagtggctctcattttaagttagttgggt
attatacgccttgtatccggggctatgcttaggttaaataagaatactgcttgaatagct
caagtttacaaaataatttaaaaagagtttatgaacttcaataaaacttcgaacctgaaa
atgtaagtctgtgttctgtttatatacaccagtcggttgtctataccatatcaagacaag
aaacaaaactccgtatctgc
>YCR098C; upstream sequence, from -800 to -1, size 800
tcgaaaagcacatgctatcgtgtcatcatttcgtgaactatacttctaatggtgtctgca
ccacaaataccatatacacattagagcatgacgatgagtacttacttttcttgactgtac
agccacagatgttgcagtgcgtttcaaaagttccagccccacgttttgccaagataaatt
aaaaaaagaacgtgcatatgaatatgacagtattgagcatagtctttttgacagtatccc
ctaaatgccagagtgtccgcatgattaatacttttcgcggcgcacgtgcatgacggtaaa
gaaagcagagaatcaaaagaagcagcacgtagtaatagcggcgtagaatgttgtacccaa
cagcaatgatgttagaataataggggttatatgattggatcctacggtcttccgcgttgc
cgtttggtgccacatttatcttcatattcatgaatttccttactggacccccaccttagc
atggattgattatataggcatatgggcattccgtccactgtatcgtaggattattttcca
acattagttaacttagttctctggttaacctagtttttcaatctggctatcttaattctt
tgatgagggacatctgctggaagacatccagaatgtgtctggatgaagtaggaaactcgt
gaatatataaaccccgatgaatgtagttgtagcagatgttcgttacagtatttattatct
gtttcttgtgactagtcaaccagccgcagacgtgagttgatctttttgcttataatcaaa
aaaatagaataggataaaaa
>YDR034W-B; upstream sequence, from -800 to -1, size 800
atttatgttactagtatattatcatatacggtgttagaagatgacacaaatgatgagaaa
tagtcatctaaattagtggaaactgaaacgcaaggattgataatgtaataggataatgaa
acatataaaactgaatgaggaatgatcgtaatattagcatgtagaaatatagattccatt
atggggattcctatatcctggaggagaacttctagtatatctacatacctaatattattg
ccttattaaaaatggaatcccaacaattacatcagaatccgcacaattatcatagatgat
aatggatttttattccaacaatcagcatgccttttgtatttctgtaaagaagagtaaacc
ataacctaagtcaatatcaaatttaggattgatgaattttctactcaaaatgctttgttc
aagaaggtacgaaagaaggttccaatcgtccattttagggtcctatagtgtagtggttat
cactttcggttttgatccggacaaccccggttcgaatccgggtaggaccttttctatttt
ttaaccctcttgttttatttttctttcttggctttgaattgcacagcccctcgcattttt
tttcgataccctgaaaaaaggaaaaaggcgaagaaataagggcaatttctatttaaaaat
tatacaagctcgatttttcattttctccttcccctctcgcccctcccagttttcaactgt
atttaaatgtttctcagttatgttgtgaattaaaataatcctaattgtcaactaaaaaag
tctaagttagcaataccaaa
>YDR251W; upstream sequence, from -800 to -1, size 800
ctaaaaatacactgcgtgaaaaaagcactgcttactttaacaacattagtcctctttaaa
tatatttcattactcatcgcaaactgaacaattcttgatgcttaattcttactagctgca
aaaaagacaagatgaaacgcggtgtatggttggacgatatagtcttatcctaaatacaca
caacatatattgcgtaataaagagatcttcctatctatagcacaatttgaagttgaaaag
gcgtatctaaaatgctaatactaaacaaggcatcatgtttttgtcccattcacgtagcac
tggcgatttgcttccatattcttctgtgtacaataatagcttgggtggcttttttcacaa
tgggctctacgcgaaattgtcgcagccccctgttggccgtgctgtgggccattctcgaga
ctagaatgaaacagaaatctacaaacatgaaaaggtagagtaaagtcgagtaagtagtag
aaaagaaaagtgatattggcatacacgatagcgaagttgttcatatctattatcaccagg
ccattcattaaaaacttaccgctaaattgaaaaagaggcgactgccaacatacttgccct
tttttttttcgctattattagtgtcctttgattacaaactacatccattcgaaaagcttg
taaccaacactaaagtctgtgattctacccaaatatttgctctccgtcatttctattctg
tttgaactactgtgcatatatttttctttttgtttcctacattttattcccggcatatct
cgcgataggtatattgaata
>YER144C; upstream sequence, from -800 to -1, size 800
aaccttgccagtggtggtgatgcttccgaaggcggtgatggtaatgggtcttataacatc
agaaaggccgtttaccatgtcaattgttgcaacccagaactggacaatgggtgggatatc
ttcaatgctttgcttggatggcagaacaccggctacttgtcatccatgctttgttacaac
atctattggttggttcttatcattgtgttgagtttaatgatattcgaagaaaggcgtggt
cacttgcctttcaccaaaaacttacaattgaaacacttgaacccaggatactggatcaag
aacaagaaaaagcaggagttgacggaagagcaaaagagacaactgtttgccaagatggag
aacatcaacttcaatgaagatggtgagatcaatgtgcaagagaactacgaacttcccgag
caaactaccagtcattcctcgtctcaaaacgtcgccacagacaaggaagtcctccacgtt
aaagccgactctctttgaatgaagtctagcacagggtgggagttttccacctattttctg
ttgataaaaatactacatttatatacatatatacaataatttctaatatcgtttttataa
agttggccttgtctgtacggcgtcgcaaaacaagaacccctggtccaattgatctaccgg
gcattgattttttttcttttttccttgcgcctcacttcaacacatcaagtaaacaccagc
tatatttagttgctaggtattctccaacgtatgtggagtcctttctttattatctctcta
cacaaataggcacaagcgta
>YFL010C; upstream sequence, from -800 to -1, size 800
tgcggcagaaccatcatccacagacatcaaaagtttttctgcatcgttggatatatctgt
taaattgtgcagaccgtcattatccacagacgctgcaccggtgttctgtaagttaactgg
atggagggttttgtgattatcatgttttacccttttgaaatcactgcgttcaggagtgga
ttcgccagaaccagctgctcttttcctctgatactcatcgatatcttcttcgccgtcttc
tgtctcaactgtcttagccgtggacgagtttcgatgagtgccagcggcagtaacaagcgc
agtaacactacctgaggaagctataccgccagacacacggtagctataaggaacagggat
atcacgtaatggaaactcagctaagggaaacgaccccatcgtacagcgtaatttttgcct
ttctttgattctttatgcgtaattttcttcgaaccgcaacaagttgaatgaggagaagaa
gaagagaatactgtaaataaacgtttttttcccaaaaaagacactatattttaagcacac
agaaaaagacacgctttgttgagcaatctatattcatataacagtggtaatagcctttct
ctcacaagatatacaagcgctgtgacgttttaacgtattcagtattatttcaacaggctt
ttttgtttcgtccacctgaccgagccggcagctggaagaaaaagtttactttagtcatga
taatcaaaagactctttctgaattgcttttatcactcactacaagagagtcgataaaaaa
acccaaaacattttaaagta
>YGL178W; upstream sequence, from -800 to -1, size 800
ctggactagcttagagccaattaatactgacgattgcctctttttctttaccgtttatgt
atgctgtatgcccttttcatgtataaaagaagggtaatttaaaaaagtttataatcatcc
agattccttattttttttcttctttcgccaggtgttttacccagctaagactaaccttgt
ggttcagattacactagtattgccgtccgatattacaattctgaaatcagttttcttgtg
atcattctttttttctctcttgccattcttaaacgtggcctacaagaactcttcttcttt
cctggttcgcatctgtgttaaacgtatagattttcttacatagaggcctaaaaagcataa
taggtggtttcctttcaatatatatctgaaacattgaatatactgaacacaattcacatt
tcaaaaccttgggtactgttgagtcaacatcaagatcagcctatttcataatttacttta
tcttttcacacaaaaagagaacaggtaaaaaagaacagatctgctagccccgagaagatc
attgacacatcattgattggcaagttaagtaataaaagaaaggtaataacatcaagaagt
caagcgccttgaaattactagatttggactacggatcagcaaaagcctgctactacaacc
gccacttttactattccttaagataaaagctaaaaaaccaaaaaaaaaaaaaaaaaaacc
tcctcaactcctctccaacacatagtaaagcgaattctacgcaaatttataaatcaatta
cgatttttccagtttctctt
>YGR110W; upstream sequence, from -800 to -1, size 800
atgggtcgttacattgaaactatagtaaaagatctcgttattggtatatcggtcataatg
aagatgaaatagtcggtatgtatttttatacccccccctatatggtaaaaaggttaagat
tcatatttaaatcttcattaataccacctctaatttctaattaccaacatttttaactcc
acttttattatatgctatatacaacattatgtaaaaggagtataccaaaaattctccttc
ataatataggaattcacaaaatggaaccgatatctccgcataatgctattatcatttctt
actcgttttatacattgtcattcattatcttattgcatttgcaatccttgttttccggct
tctgtgaaatttgacgactgattctcaattttatgtcatctttttacacttatatatgac
aatatactagtagtatgaagactaatcaacggaggttatttgatttctattctaacttat
ttgaacatatataatttgtaaattttatgcagattagacttgggagttatcacaacattt
tgtcagtgtttagcctctttcacctttgcctttttcagccttttttgtgtaaattgatgg
tgtagtttgtttctgaaagggctctttttatttttttcgcttccgccgttcgttattgga
taatccccgaaatatgctagagtggctgatacattatagaacataaaagtgagctgcaat
gagcactcaagcacgttattgacaaggataacggaaaggtacactaatacttatactgat
taataagggttagcctttta
>YGR166W; upstream sequence, from -800 to -1, size 800
agtatcttctgatttgaaaactatggacgagactttatatagaatgtttcccgtcttcga
ctcagatgcctcttttaaacgggagaatttaagcgaaattcctgttccgcaaaagacttt
ggcgtcaagattcctcaccattgcagagtcagaaccttttgggcctgttgatgcagccca
tgttttagaattagagcctgctgtagagaccttaaggaatttgtctactgtgggggaaca
ttctagtggccatcaacaatccactaataagaatacgaaggttatatatggtgagcttgt
cgaaggtgaaagatcacaatataaatttactaacgcaaaggttggaaaagtgggataccg
ttacggtagcggaaatagggataacaagaaagacagaagaattggctttaataaactggg
ccaaatggtatatatataaccactttttgtcttatgagtgctttcttgtatatgcgtata
tgtcgtcatattttcagccattattacttgtacataaaatattctacataaatttatata
tcccatgaaagagccatggtcacgttgggcacatttcttgaatactcgtttgcaaggctt
atttttctgtcttttcacatctttctattttagtgcgagaaatgcaggacctatgaaaaa
ttggtaacaaaaataattaaaagtaaatgctataaaattgtgggtaaataaaagtggaac
aagagctgagttcacaactctacactctatatggacaatattcgaattaagcgcaattga
taaatcacaactcattgacc
>YIL146C; upstream sequence, from -800 to -1, size 800
aatcatcgatactgtgactcaaatatgggcaccctacgttgattcccacgatttcaaaat
cgactatgtttccttagcagattttaagactcttgatgaactctccgatgttgaaaacac
cagcgaacagcagccaatagtcattagttgtgctgtatacgtgactgaccgcgaaaaacc
cgatacggtcgtcagactaatagataacatcgttatttaaactaggtgattgggccttcc
cgtgtctgtgttgcagtatataccactcttatacagtatgcacgatattcttttaaacca
acaacgggatgatagatttcacgcttgatgactttttttttagacggctgaagggacgac
atccccatcgctcaaaacacaaatatggaaaggacaaatcgtctttcacagtttgcatag
taaaagcaaagtttatactacttcagcaaagttgaagttgtttggcacttgtttcgtgct
ttctcaaatatcttagatcaccgtctgtctagagcatatatctattgtttgacgcacccc
ttttacaaaaaaaaaaaaaagaaacagatctattaagtaataaaaaagttatttaggaaa
taaggtgcagtaagcttcctgaggcataatcattatacttttaaaatctatatttttggg
ttattgttgaaatattttcttacaaagcccatttctcgtttttgacaatttttcttatca
gttgtgacttctcttatcgataagcaatattgaagtcctaatcacaaaagcaaaaaaaat
ctgccaggaacagtaaacat
>YIL101C; upstream sequence, from -800 to -1, size 800
ctgagcatgccgagtaatttgttataaaacatcttttgtcttgccattttgctgctgtta
cttatttgaaatcttgctctagtccacgattatcactatattgtaaatgtacgatttctt
gtgtaacagaacagataacggatccagagccaagagatgagaaaaaatacgaaatgcgca
ggaggaaacagggaaccaaaaaaggacccttgcttctgtgcctgagtcccctaatttgtg
actccacacatgcaggcaagttaaaagcaccttgtacgagtgctatgaatgggtgttact
ctggcccgatttccctgactttccttattcaccctcacccctaatacccgtttccgcgga
taatgttctatgcttcgaagcgccccccttgcgctgggcctcgaaccgcatccattgaac
aacagcttggccttccctgtattctaccacatccattgctattgcccctctccccttctc
ctctctcttcttctccactatactgtgcttttcagcccattcggcgcgcgaaatcacaag
ctgtatatatacatttacatatacatatatatatatatatatatgtgcataaatgtatgt
acatatatgaatgccgggccgcgtggcgtctgtagcttgtgcgtgtacgtgtgtacacac
ttcaacatatatatacatacatatatatatctattattcgtgtactagtgttttaacttg
ctcgttctcggtacgcatccagttcttctccccacacaacggcaagctcaaaatacctta
tcatagacaccttctccaac
>YJR149W; upstream sequence, from -800 to -1, size 800
actacgccccctgcgtcctgccacaattgcaagctgcttcaaggggttaccaacaaaatt
tatggctatttggtccaaataacaacattactgaagtcggcaccatgaatgcttttttcg
tgtttaaagatagtaaaacgggcaagaaggaactagttactgctccactagacggtacca
ttttggaaggtgttactagggattccattttaaatcttgctaaagaaagactcgaaccaa
gtgaatggaccattagtgaacgctacttcactataggcgaagttactgagagatccaaga
acggtgaactacttgaagcctttggttctggtactgctgcgattgtttctcccattaagg
aaatcggctggaaaggcgaacaaattaatattccgttgttgcccggcgaacaaaccggtc
cattggccaaagaagttgcacaatggattaatggaatccaatatggcgagactgagcatg
gcaattggtcaagggttgttactgatttgaactgaagtatcgctattgctacgtaaagta
attaaaagttaaaaagaataaaactagagcgttttttctactgagttaaggggtcatgtc
agaatataacataccctttgacattgtatatatgaattcctggattttgcagtgatctga
taaaaaatgtatgtcgaaacctgcaattatcctttcgttttttttcttgtcatctagtgc
tggcctatcggtatcaaggacatcttttgcgcggatagaaaagggcccatacatacctta
gaagcaactcaagacaattc
>YMR011W; upstream sequence, from -800 to -1, size 800
ttactatcaagataccgtagaaaagaaaaagaaccggggatgaataataacaaaacgggc
tgctttttctttttctctttctttttcatttggtccctctccactctttctccacgtggc
tttgctttccccgtatttttcttcgtcagagagactacatgatagtccaaagaaaagaaa
cggggggacgaagaagaggagaggaaaaaccaaaatataattttccgtgaaatagattct
ttttctccactgcacgacttcttctcctcccacaaaaaatgacgcctcatagacagcccc
gcagcttcacttttaagtttctttttctcctcacggcgcaaccgctaacttaagctaatc
cttatgaatccggagaaaagcggggtcttttaactcaataaaattttccgaaatcctttt
tcctacgcgttttcttcgggaactagataggtggctcttccacctgtttttccatcattt
tagtttttcgcaagccatgcgtgccttttcgtttttgcgatggcgaagcagggctggaaa
aattaacggtacgccgcctaacgatagtaataggccacgcaactggcgtggacgacaaca
ataagtcgcccattttttatgttttcaaaacctagcaacccccaccaaacttgtcatcgt
tcccggattcacaaatgatataaaaagcgattacaattctacattctaaccagatttgag
atttcctctttctcaattcctcttatattagattataagaacaacaaattaaattacaaa
aagacttataaagcaacata
>YMR295C; upstream sequence, from -800 to -1, size 800
aattgatggactccaacaacgacgccgtccagacgctgcaaaaactatccaaatctttgc
atgattcctttgcatctgacgactccttgcgttcatacgtaatcgtcacgtcctctccag
tgtctgctgtcctacatctgcaactgactcccgcatataggtctcgcaagttcggataca
cctgcgaacagctattcgaaaccatgtcagctttgcaaaagaagtcccagacaaacaaat
tcattgagccatacgaagaggaggaaaaatttctgcagtccatagtagatcatgctctta
ttaactacaacgttctcatcacaagaaacactattgttttaaaacaggagacgctaccaa
ttgtccctagcttgaaaatctgctgtaacgccgccatgtccccagaggaactcaaaaatg
cttgcgaaagtgtcaagcagtccatccttgcctgttgccaagaatctaataaataaaaat
agaaagccagtatatgcacacgcacatatatatataaatatttatacaataatacaaata
atcgtaacatcatctctgtcaaattgacgtggtgcacggcgcccagagaatgcgctaaaa
attttcggatccgaaattttctttccttttaccatcgaggcaaagcaacctgtattattt
atttgtttatttattaatagaaaagaaaggagtactttcgtggtacgctttcttgagcat
tttcggtttcactaggcagagaactaacacaagagacacagcaaacatcaaacaaggtta
aaacagcacaccaaggcaat
>YNR064C; upstream sequence, from -800 to -1, size 800
aatgggggattttcaagatttgaagaaataagattaggagacgatgggctgatagaaaac
aataggaccgatagagttgtcaacatcattgtaagactaggattatgcatttctttaatt
accaagtctgcatttcaacgcacgaaggcaggtgtagcacgcttttcttcaaaattaagg
gcaaggtttggcaacagaaaaggtcctacttactcttcgctgcttcagggtcagttttca
gatgaatcagatggcttgcatgaagatgctaacgatttatccagtttcacaagtcaagac
agtaattttgaaattgaacaagaagatgcttacagacccgaacaagagcacacgtcacag
atagaccagcctgccactagcaatattccagacgcattgccagcacgtagtgctattcac
aagcctgattcaactgctgtgcgcaacgaggacgagtaaatagatttttttaatagacta
aataatcgtatgtttgctaacaaaaagtacgcatatgcattttctcaatattgtgcattt
tctaaatctccattcacctttgttattaacatagtcatttaaaggtatgataattcagta
ttcatcttttccacagacggcgctgcatgccattcgtctgtaacttgcctagggactgcg
ccgcacataatcgtgacagaaatttcaaaagtgataggagccaaaagtgataggagccaa
aaagaacatatataagcacgatcaaattaactgaacttgaccacttttctttcactgtca
gaattggacgaaggacaaaa
>YOL031C; upstream sequence, from -800 to -1, size 800
atataaaacctttcacctgattccgaattaaaaaatgcattgcctttaatttcaatggat
ggtgtggaactgttactgctgctagcagcctgagccaaaccagcacttaaaacgaaggca
cttgtaagagaacgtagtaacatagctatttagagctgtgtgtgtagcgagtgatatata
atatgtttgttacagcccactgtttacttttatatacgaaatgcaacactgtcaacaaat
cagttcagggaccttcctatttatagtataagcaaaataaaagtgaaaaatttcctgcgg
agttttttttctcgagaaattgtgaacaaaagaaagcaaagacacagaagatgataagag
agagaaacaacgaagaaagaacaacaatgttggggttcacccgagagatattgacatact
gaccttagaaaaggcattactgaggctactgactaaagcgcgttacataaatgcatagta
tatttcttgttgtatacgcagcggccaactagtggcagcaagaatgtaatgaacgattca
tctgcaggtttggaggccgcaactagatcaaaacgtaaatagcgggtgaagtgttctgga
cgttagaagtaacgtccgcagatcgaagctaaacacgagattagatttcgggtaacggaa
ttgtgataattaagaaagaccagactatgtgaaaaggccacgtaaatgatagagcacaca
ttagcaactataatagactagttttcgcatcgctggaagttctcgatattgaatatcact
tccaagaacgcaaacttaga
>YPL067C; upstream sequence, from -800 to -1, size 800
tcggattatagtttgtttctttgatgtcgtcaggtagcccaatcgtcaaaggtatgtcta
tgccaataagatcattgttgagatcgtcgccatcatgggtagggtgggataacacgatgt
ttttcttataatgaatgctgatgttctggttactggtgtcagaatggccattagaggggt
ccgacggacgattaaatggggtgaaagagctgttattgctgctataaaggtttttgttga
aatatatttcaattgtctttaaaacaatttcgatctttaccaatttgaatggcaaagagt
tgtttgagcgcactcttaactggcattcgattcgtggtaacgtatcaggtaaaccggggc
agccccgtattacagaattgtagcttggctttagtgatataactgggtgcgtcattttca
cttcttcgattctttatcagctgttatatacccatagaaaaccaaggtgaacagaaagca
tcccacaaaaaagtgtcggagcagtgatgaccgtgacagctgaaatattgaactaatatt
tcactctttctgtcaaactagcgcgcttttggcaatctccattttccttctttttttttc
cgtttttgttatactaaacaacttcggggcgcgttatagatagaacgacttatacacatc
tatttttacgtacttatatatgtatataaatggatggtgagagtaagatgctcttgttta
gtaggcgtgaggctaaggacgccagcatgctgtatatatttgtattgcacttgatttact
tataacagcttaggtttaca
Low length variation scorer used: true
Group sequence length average percentage variation: 0.0
Summary of Top 50 Motifs:
	Consensus Sequence	Count	Sig Value	Coverage
#1	cgssgy	38	21.8345	82.40%
#2	acaycng	19	14.7388	58.80%
#3	cacnnddgca	15	14.185	64.70%
#4	crtcca	25	13.7107	82.40%
#5	gaywak	88	13.1938	100.00%
#6	gabtcc	14	12.502	52.90%
#7	wkcacam	23	10.9022	76.50%
#8	cagccc	12	10.2058	58.80%
#9	tatnnaca	31	9.8041	82.40%
#10	aagnnnnnnnnnnnctg	18	9.3533	64.70%
#11	catnnnnnnnnnnacata	7	8.6778	17.60%
#12	gwmtgy	32	8.5475	82.40%
#13	tcgnnncgc	9	8.5345	35.30%
#14	gktacwrc	10	8.4149	35.30%
#15	tacannnnnnnnnata	12	8.1868	47.10%
#16	tatnnncata	13	6.5117	52.90%
#17	caannnnnntta	18	6.3837	70.60%
#18	cttatannnnnnnata	6	5.8417	17.60%
#19	tacgcata	4	5.8342	23.50%
#20	actag	36	5.5673	88.20%
#21	cggnncgc	5	5.4278	17.60%
#22	cacagac	7	5.1156	35.30%
#23	atagtty	6	5.0951	35.30%
#24	aaaannnnntgc	15	5.0715	47.10%
#25	ttataa	10	4.5502	35.30%
#26	cacagaag	4	4.3704	23.50%
#27	ctgacga	5	4.3666	29.40%
#28	tagnnnnnnnaag	13	4.3464	52.90%
#29	acacctg	4	4.2826	23.50%
#30	acannnnnnnnngcc	12	4.0667	58.80%
#31	gtgatnnnnnccaa	4	3.9832	17.60%
#32	gagccaa	5	3.9753	23.50%
#33	atannnnnnnnnncat	20	3.3873	52.90%
#34	ctgnnnnnngca	14	3.2873	47.10%
#35	catnnnnnnnnnnaca	21	3.2213	52.90%
#36	acannnnnnnnnntata	15	3.1414	47.10%
#37	tttct	66	3.1295	94.10%
#38	tctnnnnnnnnnngcac	6	3.068	29.40%
#39	gcagtaaca	3	3.035	11.80%
#40	acgnnntgc	11	2.8247	41.20%
#41	gaaca	27	2.8059	88.20%
#42	cctnnnnnnnnnnnccg	7	2.8049	41.20%
#43	gaaga	50	2.4273	88.20%
#44	aaannnnnnntgc	27	2.4203	94.10%
#45	tctccaac	3	2.2898	17.60%
#46	acanntat	19	2.249	64.70%
#47	atagtc	7	2.1298	41.20%
#48	gtcnnnnnnnngatga	5	1.8515	29.40%
#49	ttggc	13	1.8126	58.80%
#50	gacnnnnnnnnnngcc	9	1.5649	41.20%
----------------------------------------------------------------------------------------------------
Detailed analysis of consensus sequence #1: cgssgy:
Both strands used to compute Sig Value of 21.8345.
PWM:
a	0	0	0	0	0	0
c	38	0	17	23	0	20
g	0	38	21	15	38	0
t	0	0	0	0	0	18
Sequence	Strand	Location	Gene
cggggc	-	-335 to -340	YCR007C
cgcggt	-	-329 to -334	YCR007C
cggggc	+	-183 to -178	YCR007C
cgcggc	+	-525 to -520	YCR098C
cgccgc	-	-519 to -524	YCR098C
cggcgc	+	-523 to -518	YCR098C
cgccgc	-	-458 to -463	YCR098C
cggcgt	+	-462 to -457	YCR098C
cggggt	-	-125 to -130	YCR098C
cggggt	-	-292 to -297	YDR034W-B
cgcggt	+	-663 to -658	YDR251W
cgccgt	-	-179 to -184	YER144C
cggcgt	+	-183 to -178	YER144C
cgccgt	+	-570 to -565	YFL010C
cggggc	-	-269 to -274	YGL178W
cgccgt	+	-157 to -152	YGR110W
cggcgc	+	-279 to -274	YIL101C
cgcggc	-	-178 to -183	YIL101C
cgcggt	-	-628 to -633	YIL146C
cggggc	-	-500 to -505	YMR011W
cgccgt	-	-463 to -468	YMR011W
cggcgc	+	-467 to -462	YMR011W
cggggt	+	-420 to -415	YMR011W
cggcgt	-	-245 to -250	YMR011W
cgccgc	+	-249 to -244	YMR011W
cggcgt	-	-774 to -779	YMR295C
cgccgt	+	-778 to -773	YMR295C
cggcgt	-	-408 to -413	YMR295C
cgccgc	+	-412 to -407	YMR295C
cgccgt	-	-220 to -225	YMR295C
cggcgc	+	-224 to -219	YMR295C
cgccgt	-	-179 to -184	YNR064C
cggcgc	+	-183 to -178	YNR064C
cggcgc	-	-138 to -143	YNR064C
cgccgc	+	-142 to -137	YNR064C
cggggc	+	-446 to -441	YPL067C
cggggc	-	-434 to -439	YPL067C
cggggc	+	-176 to -171	YPL067C
----------------------------------------------------------------------------------------------------
Detailed analysis of consensus sequence #2: acaycng:
Both strands used to compute Sig Value of 14.7388.
PWM:
a	19	0	19	0	0	7	0
c	0	19	0	10	19	0	0
g	0	0	0	0	0	3	19
t	0	0	0	9	0	9	0
Sequence	Strand	Location	Gene
acatctg	+	-770 to -764	YCR007C
acacctg	-	-655 to -661	YCR007C
acaccag	+	-55 to -49	YCR007C
acatctg	-	-669 to -675	YCR098C
acatctg	+	-191 to -185	YCR098C
acatctg	-	-102 to -108	YCR098C
acatcag	+	-532 to -526	YDR034W-B
acatcag	+	-745 to -739	YER144C
acaccgg	+	-655 to -649	YER144C
acaccag	+	-88 to -82	YER144C
acaccgg	-	-697 to -703	YFL010C
acacctg	-	-646 to -652	YGL178W
acatcgg	-	-690 to -696	YIL146C
acaccag	+	-684 to -678	YIL146C
acatctg	+	-667 to -661	YMR295C
acacctg	+	-623 to -617	YMR295C
acacctg	-	-646 to -652	YNR064C
acatcag	-	-657 to -663	YPL067C
acaccag	-	-642 to -648	YPL067C
----------------------------------------------------------------------------------------------------
Detailed analysis of consensus sequence #3: cacnnddgca:
Both strands used to compute Sig Value of 14.1850.
PWM:
a	0	15	0	6	7	6	8	0	0	15
c	15	0	15	4	4	0	0	0	15	0
g	0	0	0	2	2	2	3	15	0	0
t	0	0	0	3	2	7	4	0	0	0
Sequence	Strand	Location	Gene
cacaagagca	-	-567 to -576	YCR007C
cacgatagca	-	-779 to -788	YCR098C
cactctggca	-	-546 to -555	YCR098C
caccttagca	+	-329 to -320	YCR098C
caccggtgca	-	-698 to -707	YFL010C
cactctagca	-	-117 to -126	YGR110W
cactcaagca	+	-77 to -68	YGR110W
caccattgca	+	-665 to -656	YGR166W
cacagaagca	-	-581 to -590	YIL101C
cacacatgca	+	-556 to -547	YIL101C
cacaaaagca	+	-38 to -29	YIL146C
cacaattgca	+	-779 to -770	YJR149W
caccaaggca	+	-12 to -3	YMR295C
cacgaaggca	+	-660 to -651	YNR064C
cacattagca	+	-84 to -75	YOL031C
----------------------------------------------------------------------------------------------------
Detailed analysis of consensus sequence #4: crtcca:
Both strands used to compute Sig Value of 13.7107.
PWM:
a	0	14	0	0	0	25
c	25	0	0	25	25	0
g	0	11	0	0	0	0
t	0	0	25	0	0	0
Sequence	Strand	Location	Gene
cgtcca	-	-772 to -777	YCR007C
catcca	+	-756 to -751	YCR007C
cgtcca	+	-289 to -284	YCR098C
catcca	+	-176 to -171	YCR098C
catcca	-	-156 to -161	YCR098C
cgtcca	+	-354 to -349	YDR034W-B
cgtcca	-	-645 to -650	YDR251W
catcca	+	-159 to -154	YDR251W
catcca	-	-661 to -666	YER144C
catcca	+	-640 to -635	YER144C
catcca	+	-786 to -781	YFL010C
catcca	-	-678 to -683	YFL010C
cgtcca	-	-535 to -540	YFL010C
cgtcca	+	-132 to -127	YFL010C
catcca	+	-685 to -680	YGL178W
cgtcca	-	-772 to -777	YGR166W
catcca	+	-392 to -387	YIL101C
catcca	+	-351 to -346	YIL101C
catcca	+	-65 to -60	YIL101C
cgtcca	-	-207 to -212	YMR011W
cgtcca	+	-775 to -770	YMR295C
cgtcca	-	-11 to -16	YNR064C
catcca	-	-740 to -745	YOL031C
cgtcca	-	-199 to -204	YOL031C
catcca	-	-105 to -110	YPL067C
----------------------------------------------------------------------------------------------------
Detailed analysis of consensus sequence #5: gaywak:
Both strands used to compute Sig Value of 13.1938.
PWM:
a	0	88	0	49	88	0
c	0	0	36	0	0	0
g	88	0	0	0	0	30
t	0	0	52	39	0	58
Sequence	Strand	Location	Gene
gataat	+	-668 to -663	YCR007C
gattat	-	-662 to -667	YCR007C
gataag	-	-585 to -590	YCR007C
gacaat	+	-555 to -550	YCR007C
gataat	-	-308 to -313	YCR007C
gacaag	+	-26 to -21	YCR007C
gactat	-	-577 to -582	YCR098C
gattat	+	-313 to -308	YCR098C
gattat	+	-272 to -267	YCR098C
gataat	-	-82 to -87	YCR098C
gactag	+	-71 to -66	YCR098C
gactag	-	-64 to -69	YCR098C
gattat	-	-24 to -29	YCR098C
gataat	-	-778 to -783	YDR034W-B
gactat	-	-736 to -741	YDR034W-B
gataat	+	-702 to -697	YDR034W-B
gataat	+	-689 to -684	YDR034W-B
gataat	-	-510 to -515	YDR034W-B
gataat	+	-503 to -498	YDR034W-B
gattat	-	-41 to -46	YDR034W-B
gacaat	-	-32 to -37	YDR034W-B
gacaag	+	-675 to -670	YDR251W
gactat	-	-637 to -642	YDR251W
gataag	-	-632 to -637	YDR251W
gacaat	-	-420 to -425	YDR251W
gactag	+	-382 to -377	YDR251W
gataat	-	-267 to -272	YDR251W
gacaat	+	-698 to -693	YER144C
gacaag	-	-640 to -645	YER144C
gataag	-	-600 to -605	YER144C
gacaag	+	-341 to -336	YER144C
gacaag	-	-188 to -193	YER144C
gataat	-	-27 to -32	YER144C
gataat	-	-717 to -722	YFL010C
gattat	+	-666 to -661	YFL010C
gataat	-	-660 to -665	YFL010C
gataat	+	-82 to -77	YFL010C
gattat	-	-76 to -81	YFL010C
gactag	+	-797 to -792	YGL178W
gattat	-	-685 to -690	YGL178W
gactat	-	-727 to -732	YGR110W
gataat	-	-508 to -513	YGR110W
gacaat	-	-482 to -487	YGR110W
gataat	-	-472 to -477	YGR110W
gacaat	+	-383 to -378	YGR110W
gattag	-	-354 to -359	YGR110W
gattag	+	-289 to -284	YGR110W
gataat	+	-142 to -137	YGR110W
gattat	-	-136 to -141	YGR110W
gacaag	+	-60 to -55	YGR110W
gacaag	-	-500 to -505	YGR166W
gacaat	+	-47 to -42	YGR166W
gactag	-	-717 to -722	YIL101C
gattat	+	-713 to -708	YIL101C
gataat	-	-707 to -712	YIL101C
gataat	+	-442 to -437	YIL101C
gataag	-	-19 to -24	YIL101C
gactat	+	-739 to -734	YIL146C
gactat	-	-659 to -664	YIL146C
gattat	-	-170 to -175	YIL146C
gacaat	+	-97 to -92	YIL146C
gataag	-	-82 to -87	YIL146C
gataag	-	-63 to -68	YIL146C
gataag	+	-62 to -57	YIL146C
gattag	-	-38 to -43	YIL146C
gataat	-	-110 to -115	YJR149W
gacaag	-	-90 to -95	YJR149W
gacaat	+	-8 to -3	YJR149W
gactat	-	-634 to -639	YMR011W
gattag	-	-441 to -446	YMR011W
gacaag	-	-146 to -151	YMR011W
gattat	+	-50 to -45	YMR011W
gacaat	-	-436 to -441	YMR295C
gattat	-	-258 to -263	YMR295C
gattag	+	-769 to -764	YNR064C
gactag	+	-706 to -701	YNR064C
gattat	+	-700 to -695	YNR064C
gattat	-	-314 to -319	YNR064C
gactat	-	-225 to -230	YNR064C
gataat	+	-212 to -207	YNR064C
gattat	-	-129 to -134	YNR064C
gataag	+	-448 to -443	YOL031C
gattag	+	-162 to -157	YOL031C
gataat	+	-136 to -131	YOL031C
gactat	+	-118 to -113	YOL031C
gactag	+	-65 to -60	YOL031C
gattat	+	-797 to -792	YPL067C
gacaat	-	-544 to -549	YPL067C
----------------------------------------------------------------------------------------------------
Detailed analysis of consensus sequence #6: gabtcc:
Only + strand used to compute Sig Value of 12.5020.
PWM:
a	0	14	0	0	0	0
c	0	0	4	0	14	14
g	14	0	2	0	0	0
t	0	0	8	14	0	0
Sequence	Strand	Location	Gene
gattcc	+	-629 to -624	YDR034W-B
gattcc	+	-615 to -610	YDR034W-B
gagtcc	+	-45 to -40	YER144C
gattcc	+	-679 to -674	YGL178W
gattcc	+	-672 to -667	YGR166W
gagtcc	+	-577 to -572	YIL101C
gactcc	+	-561 to -556	YIL101C
gattcc	+	-760 to -755	YIL146C
gattcc	+	-600 to -595	YJR149W
gactcc	+	-792 to -787	YMR295C
gattcc	+	-738 to -733	YMR295C
gactcc	+	-720 to -715	YMR295C
gactcc	+	-655 to -650	YMR295C
gattcc	+	-782 to -777	YOL031C
----------------------------------------------------------------------------------------------------
Detailed analysis of consensus sequence #7: wkcacam:
Only + strand used to compute Sig Value of 10.9022.
PWM:
a	13	0	0	23	0	23	17
c	0	0	23	0	23	0	6
g	0	9	0	0	0	0	0
t	10	14	0	0	0	0	0
Sequence	Strand	Location	Gene
atcacaa	+	-708 to -702	YCR007C
tgcacaa	+	-465 to -459	YCR007C
agcacaa	+	-442 to -436	YCR007C
agcacaa	+	-582 to -576	YDR251W
ttcacaa	+	-447 to -441	YDR251W
agcacac	+	-267 to -261	YFL010C
ttcacac	+	-316 to -310	YGL178W
ttcacaa	+	-548 to -542	YGR110W
atcacaa	+	-272 to -266	YGR110W
atcacaa	+	-488 to -482	YGR166W
ttcacaa	+	-70 to -64	YGR166W
atcacaa	+	-17 to -11	YGR166W
atcacaa	+	-268 to -262	YIL101C
atcacaa	+	-40 to -34	YIL146C
tgcacaa	+	-364 to -358	YJR149W
ttcacaa	+	-133 to -127	YMR011W
atcacaa	+	-483 to -477	YMR295C
tgcacac	+	-306 to -300	YMR295C
agcacac	+	-16 to -10	YMR295C
ttcacaa	+	-515 to -509	YNR064C
agcacac	+	-454 to -448	YNR064C
ttcacaa	+	-385 to -379	YNR064C
agcacac	+	-88 to -82	YOL031C
----------------------------------------------------------------------------------------------------
Detailed analysis of consensus sequence #8: cagccc:
Both strands used to compute Sig Value of 10.2058.
PWM:
a	0	12	0	0	0	0
c	12	0	0	12	12	12
g	0	0	12	0	0	0
t	0	0	0	0	0	0
Sequence	Strand	Location	Gene
cagccc	-	-722 to -727	YCR007C
cagccc	+	-647 to -642	YCR098C
cagccc	+	-217 to -212	YDR034W-B
cagccc	+	-418 to -413	YDR251W
cagccc	+	-627 to -622	YGR166W
cagccc	+	-288 to -283	YIL101C
cagccc	-	-739 to -744	YMR011W
cagccc	+	-507 to -502	YMR011W
cagccc	-	-265 to -270	YMR011W
cagccc	-	-750 to -755	YNR064C
cagccc	+	-608 to -603	YOL031C
cagccc	+	-441 to -436	YPL067C
----------------------------------------------------------------------------------------------------
Detailed analysis of consensus sequence #9: tatnnaca:
Both strands used to compute Sig Value of 9.8041.
PWM:
a	0	31	0	15	5	31	0	31
c	0	0	0	3	7	0	31	0
g	0	0	0	8	4	0	0	0
t	31	0	31	5	15	0	0	0
Sequence	Strand	Location	Gene
tataaaca	+	-516 to -509	YCR007C
tataaaca	-	-57 to -64	YCR007C
tatataca	+	-60 to -53	YCR007C
tatagaca	-	-36 to -43	YCR007C
tatacaca	+	-728 to -721	YCR098C
tatctaca	+	-583 to -576	YDR034W-B
tatgaaca	-	-276 to -283	YDR251W
tatgcaca	-	-63 to -70	YDR251W
tatcaaca	-	-255 to -262	YER144C
tatataca	+	-241 to -234	YER144C
tatataca	+	-233 to -226	YER144C
tatccaca	+	-720 to -713	YFL010C
tatttaca	-	-302 to -309	YFL010C
tatataca	+	-605 to -598	YGR110W
tattgaca	+	-64 to -57	YGR110W
tatgtaca	-	-285 to -292	YGR166W
tatggaca	+	-51 to -44	YGR166W
tatataca	-	-252 to -259	YIL101C
tatataca	+	-255 to -248	YIL101C
tatgcaca	-	-210 to -217	YIL101C
tatgtaca	+	-205 to -198	YIL101C
tatgtaca	-	-196 to -203	YIL101C
tatataca	+	-131 to -124	YIL101C
tatataca	-	-169 to -176	YJR149W
tatgcaca	+	-308 to -301	YMR295C
tattcaca	+	-387 to -380	YNR064C
tattaaca	+	-237 to -230	YNR064C
tattgaca	+	-392 to -385	YOL031C
tatacaca	+	-150 to -143	YPL067C
tatataca	-	-113 to -120	YPL067C
tatataca	-	-43 to -50	YPL067C
----------------------------------------------------------------------------------------------------
Detailed analysis of consensus sequence #10: aagnnnnnnnnnnnctg:
Both strands used to compute Sig Value of 9.3533.
PWM:
a	18	18	0	6	7	5	6	5	3	5	7	2	5	4	0	0	0
c	0	0	0	3	0	5	4	3	6	4	0	5	2	2	18	0	0
g	0	0	18	3	8	3	4	7	1	3	2	6	1	5	0	0	18
t	0	0	0	6	3	5	4	3	8	6	9	5	10	7	0	18	0
Sequence	Strand	Location	Gene
aagcactgtttgttctg	-	-588 to -604	YCR007C
aagcatcaccaccactg	-	-776 to -792	YER144C
aagtagccggtgttctg	-	-643 to -659	YER144C
aagagcagctggttctg	-	-599 to -615	YFL010C
aagcgtgtctttttctg	-	-245 to -261	YFL010C
aagatatacaagcgctg	+	-195 to -179	YFL010C
aaggttagtcttagctg	-	-623 to -639	YGL178W
aaggaatttgtctactg	+	-587 to -571	YGR166W
aagtggaacaagagctg	+	-89 to -73	YGR166W
aaggacccttgcttctg	+	-599 to -583	YIL101C
aagagtcttaaaatctg	-	-707 to -723	YIL146C
aagagtggtatatactg	-	-531 to -547	YIL146C
aagagaagtcacaactg	-	-66 to -82	YIL146C
aagttcggatacacctg	+	-633 to -617	YMR295C
aagtaggaccttttctg	-	-590 to -606	YNR064C
aagtaaacagtgggctg	-	-592 to -608	YOL031C
aagtgaaaaatttcctg	+	-520 to -504	YOL031C
aagagctgttattgctg	+	-596 to -580	YPL067C
----------------------------------------------------------------------------------------------------
Detailed analysis of consensus sequence #11: catnnnnnnnnnnacata:
Both strands used to compute Sig Value of 8.6778.
PWM:
a	0	7	0	4	3	6	1	3	1	5	0	2	0	7	0	7	0	7
c	7	0	0	1	3	0	0	0	1	0	1	1	1	0	7	0	0	0
g	0	0	0	0	0	0	0	1	0	0	0	4	0	0	0	0	0	0
t	0	0	7	2	1	1	6	3	5	2	6	0	6	0	0	0	7	0
Sequence	Strand	Location	Gene
cattattacttgtacata	+	-302 to -285	YGR166W
cataaaatattctacata	+	-288 to -271	YGR166W
catacatttatgcacata	-	-202 to -219	YIL101C
cataaatgtatgtacata	+	-213 to -196	YIL101C
cattcatatatgtacata	-	-188 to -205	YIL101C
catatatatacatacata	+	-135 to -118	YIL101C
catccatttatatacata	-	-105 to -122	YPL067C
----------------------------------------------------------------------------------------------------
Detailed analysis of consensus sequence #12: gwmtgy:
Only + strand used to compute Sig Value of 8.5475.
PWM:
a	0	12	19	0	0	0
c	0	0	13	0	0	13
g	32	0	0	0	32	0
t	0	20	0	32	0	19
Sequence	Strand	Location	Gene
gtatgc	+	-383 to -378	YCR007C
gtctgt	+	-74 to -69	YCR007C
gtctgc	+	-747 to -742	YCR098C
gactgt	+	-688 to -683	YCR098C
gaatgt	+	-455 to -450	YCR098C
gaatgt	+	-170 to -165	YCR098C
gaatgt	+	-122 to -117	YCR098C
gactgc	+	-221 to -216	YDR251W
gtctgt	+	-126 to -121	YDR251W
gtctgt	+	-190 to -185	YER144C
gtatgt	+	-52 to -47	YER144C
gtatgc	+	-742 to -737	YGL178W
gtatgc	+	-735 to -730	YGL178W
gtatgt	+	-725 to -720	YGR110W
gaatgt	+	-759 to -754	YGR166W
gtatgt	+	-206 to -201	YIL101C
gaatgc	+	-192 to -187	YIL101C
gtctgt	+	-173 to -168	YIL101C
gtctgt	+	-557 to -552	YIL146C
gtatgc	+	-525 to -520	YIL146C
gtctgt	+	-298 to -293	YIL146C
gaatgc	+	-694 to -689	YJR149W
gtatgt	+	-132 to -127	YJR149W
gtctgc	+	-679 to -674	YMR295C
gaatgc	+	-213 to -208	YMR295C
gtctgc	+	-675 to -670	YNR064C
gtatgt	+	-313 to -308	YNR064C
gtctgt	+	-165 to -160	YNR064C
gactgc	+	-147 to -142	YNR064C
gaatgt	+	-279 to -274	YOL031C
gtatgt	+	-749 to -744	YPL067C
gaatgc	+	-668 to -663	YPL067C
----------------------------------------------------------------------------------------------------
Detailed analysis of consensus sequence #13: tcgnnncgc:
Only + strand used to compute Sig Value of 8.5345.
PWM:
a	0	0	0	4	5	2	0	0	0
c	0	9	0	2	1	2	9	0	9
g	0	0	9	3	2	4	0	9	0
t	9	0	0	0	1	1	0	0	0
Sequence	Strand	Location	Gene
tcgaaacgc	+	-427 to -419	YCR007C
tcgcggcgc	+	-526 to -518	YCR098C
tcgaaccgc	+	-352 to -344	YFL010C
tcgaagcgc	+	-426 to -418	YIL101C
tcgaaccgc	+	-400 to -392	YIL101C
tcggcgcgc	+	-280 to -272	YIL101C
tcggtacgc	+	-73 to -65	YIL101C
tcgcatcgc	+	-56 to -48	YOL031C
tcggggcgc	+	-177 to -169	YPL067C
----------------------------------------------------------------------------------------------------
Detailed analysis of consensus sequence #14: gktacwrc:
Both strands used to compute Sig Value of 8.4149.
PWM:
a	0	0	0	10	0	4	3	0
c	0	0	0	0	10	0	0	10
g	10	2	0	0	0	0	7	0
t	0	8	10	0	0	6	0	0
Sequence	Strand	Location	Gene
ggtacaac	-	-444 to -451	YCR098C
gttacaac	+	-628 to -621	YER144C
gttactgc	-	-507 to -514	YFL010C
gttactgc	-	-495 to -502	YFL010C
gttactgc	+	-645 to -638	YJR149W
ggtactgc	+	-471 to -464	YJR149W
gttacagc	-	-412 to -419	YMR295C
gttactgc	+	-729 to -722	YOL031C
gttactac	-	-660 to -667	YOL031C
gttacagc	+	-612 to -605	YOL031C
----------------------------------------------------------------------------------------------------
Detailed analysis of consensus sequence #15: tacannnnnnnnnata:
Only + strand used to compute Sig Value of 8.1868.
PWM:
a	0	12	0	12	3	6	7	8	2	7	3	8	1	12	0	12
c	0	0	12	0	2	0	2	0	1	2	3	2	3	0	0	0
g	0	0	0	0	1	1	0	1	2	2	0	0	2	0	0	0
t	12	0	0	0	6	5	3	3	7	1	6	2	6	0	12	0
Sequence	Strand	Location	Gene
tacatttatatacata	+	-247 to -232	YER144C
tacaagagagtcgata	+	-41 to -26	YFL010C
tacattatagaacata	+	-111 to -96	YGR110W
tacactaatacttata	+	-41 to -26	YGR110W
tacataaatttatata	+	-276 to -261	YGR166W
tacatatacatatata	+	-245 to -230	YIL101C
tacatatatatatata	+	-239 to -224	YIL101C
tacacacttcaacata	+	-147 to -132	YIL101C
tacatacatatatata	+	-127 to -112	YIL101C
tacagtatgcacgata	+	-529 to -514	YIL146C
tacaaaaagacttata	+	-26 to -11	YMR011W
tacaataatacaaata	+	-276 to -261	YMR295C
----------------------------------------------------------------------------------------------------
Detailed analysis of consensus sequence #16: tatnnncata:
Only + strand used to compute Sig Value of 6.5117.
PWM:
a	0	13	0	5	2	6	0	13	0	13
c	0	0	0	2	1	1	13	0	0	0
g	0	0	0	2	3	3	0	0	0	0
t	13	0	13	4	7	3	0	0	13	0
Sequence	Strand	Location	Gene
tatcttcata	+	-364 to -355	YCR098C
tataggcata	+	-308 to -299	YCR098C
tattatcata	+	-784 to -775	YDR034W-B
tatctacata	+	-583 to -574	YDR034W-B
tattggcata	+	-307 to -298	YDR251W
tatatacata	+	-241 to -232	YER144C
tatattcata	+	-232 to -223	YFL010C
tatgtgcata	+	-219 to -210	YIL101C
tatgtacata	+	-205 to -196	YIL101C
tatatacata	+	-131 to -122	YIL101C
tattaacata	+	-237 to -228	YNR064C
tattgacata	+	-392 to -383	YOL031C
tatacccata	+	-354 to -345	YPL067C
----------------------------------------------------------------------------------------------------
Detailed analysis of consensus sequence #17: caannnnnntta:
Only + strand used to compute Sig Value of 6.3837.
PWM:
a	0	18	18	7	9	4	8	8	5	0	0	18
c	18	0	0	5	2	2	1	3	4	0	0	0
g	0	0	0	2	2	5	2	2	4	0	0	0
t	0	0	0	4	5	7	7	5	5	18	18	0
Sequence	Strand	Location	Gene
caaaataattta	+	-132 to -121	YCR007C
caagataaatta	+	-631 to -620	YCR098C
caacattagtta	+	-262 to -251	YCR098C
caactgtattta	+	-87 to -76	YDR034W-B
caaaacatttta	+	-17 to -6	YFL010C
caacggaggtta	+	-354 to -343	YGR110W
caaaaataatta	+	-133 to -122	YGR166W
caaaatacctta	+	-32 to -21	YIL101C
caatagtcatta	+	-666 to -655	YIL146C
caatttttctta	+	-95 to -84	YIL146C
caacaaaattta	+	-750 to -739	YJR149W
caagggttgtta	+	-311 to -300	YJR149W
caattcctctta	+	-67 to -56	YMR011W
caaattaaatta	+	-36 to -25	YMR011W
caaaaagactta	+	-24 to -13	YMR011W
caacctgtatta	+	-155 to -144	YMR295C
caaacaaggtta	+	-32 to -21	YMR295C
caattgtcttta	+	-551 to -540	YPL067C
----------------------------------------------------------------------------------------------------
Detailed analysis of consensus sequence #18: cttatannnnnnnata:
Both strands used to compute Sig Value of 5.8417.
PWM:
a	0	0	0	6	0	6	2	3	1	1	4	3	2	6	0	6
c	6	0	0	0	0	0	1	0	1	1	0	1	1	0	0	0
g	0	0	0	0	0	0	0	0	2	3	0	0	0	0	0	0
t	0	6	6	0	6	0	3	3	2	1	2	2	3	0	6	0
Sequence	Strand	Location	Gene
cttatatatgacaata	+	-392 to -377	YGR110W
cttatactgattaata	+	-31 to -16	YGR110W
cttatattagattata	+	-59 to -44	YMR011W
cttataatctaatata	-	-42 to -57	YMR011W
cttataaagcaacata	+	-16 to -1	YMR011W
cttatatatgtatata	+	-128 to -113	YPL067C
----------------------------------------------------------------------------------------------------
Detailed analysis of consensus sequence #19: tacgcata:
Both strands used to compute Sig Value of 5.8342.
PWM:
a	0	4	0	0	0	4	0	4
c	0	0	4	0	4	0	0	0
g	0	0	0	4	0	0	0	0
t	4	0	0	0	0	0	4	0
Sequence	Strand	Location	Gene
tacgcata	-	-375 to -382	YCR007C
tacgcata	-	-360 to -367	YFL010C
tacgcata	-	-323 to -330	YGR166W
tacgcata	+	-293 to -286	YNR064C
----------------------------------------------------------------------------------------------------
Detailed analysis of consensus sequence #20: actag:
Both strands used to compute Sig Value of 5.5673.
PWM:
a	36	0	0	36	0
c	0	36	0	0	0
g	0	0	0	0	36
t	0	0	36	0	0
Sequence	Strand	Location	Gene
actag	-	-356 to -360	YCR007C
actag	-	-227 to -231	YCR098C
actag	+	-70 to -66	YCR098C
actag	-	-65 to -69	YCR098C
actag	+	-791 to -787	YDR034W-B
actag	-	-786 to -790	YDR034W-B
actag	-	-585 to -589	YDR034W-B
actag	+	-690 to -686	YDR251W
actag	+	-381 to -377	YDR251W
actag	+	-796 to -792	YGL178W
actag	+	-608 to -604	YGL178W
actag	-	-603 to -607	YGL178W
actag	+	-184 to -180	YGL178W
actag	+	-375 to -371	YGR110W
actag	-	-370 to -374	YGR110W
actag	-	-554 to -558	YGR166W
actag	-	-718 to -722	YIL101C
actag	+	-97 to -93	YIL101C
actag	-	-92 to -96	YIL101C
actag	+	-580 to -576	YIL146C
actag	+	-649 to -645	YJR149W
actag	-	-644 to -648	YJR149W
actag	+	-634 to -630	YJR149W
actag	+	-606 to -602	YJR149W
actag	+	-238 to -234	YJR149W
actag	-	-83 to -87	YJR149W
actag	+	-359 to -355	YMR011W
actag	+	-70 to -66	YMR295C
actag	+	-705 to -701	YNR064C
actag	+	-425 to -421	YNR064C
actag	+	-293 to -289	YOL031C
actag	-	-288 to -292	YOL031C
actag	+	-239 to -235	YOL031C
actag	+	-64 to -60	YOL031C
actag	-	-59 to -63	YOL031C
actag	+	-244 to -240	YPL067C
----------------------------------------------------------------------------------------------------
Detailed analysis of consensus sequence #21: cggnncgc:
Only + strand used to compute Sig Value of 5.4278.
PWM:
a	0	0	0	0	2	0	0	0
c	5	0	0	1	1	5	0	5
g	0	5	5	2	2	0	5	0
t	0	0	0	2	0	0	0	0
Sequence	Strand	Location	Gene
cggcgcgc	+	-279 to -272	YIL101C
cgggccgc	+	-186 to -179	YIL101C
cggtacgc	+	-72 to -65	YIL101C
cggtacgc	+	-254 to -247	YMR011W
cggggcgc	+	-176 to -169	YPL067C
----------------------------------------------------------------------------------------------------
Detailed analysis of consensus sequence #22: cacagac:
Both strands used to compute Sig Value of 5.1156.
PWM:
a	0	7	0	7	0	7	0
c	7	0	7	0	0	0	7
g	0	0	0	0	7	0	0
t	0	0	0	0	0	0	0
Sequence	Strand	Location	Gene
cacagac	-	-68 to -74	YCR007C
cacagac	-	-120 to -126	YDR251W
cacagac	+	-345 to -339	YER144C
cacagac	+	-782 to -776	YFL010C
cacagac	+	-716 to -710	YFL010C
cacagac	-	-551 to -557	YIL146C
cacagac	+	-189 to -183	YNR064C
----------------------------------------------------------------------------------------------------
Detailed analysis of consensus sequence #23: atagtty:
Both strands used to compute Sig Value of 5.0951.
PWM:
a	6	0	6	0	0	0	0
c	0	0	0	0	0	0	1
g	0	0	0	6	0	0	0
t	0	6	0	0	6	6	5
Sequence	Strand	Location	Gene
atagttt	-	-791 to -797	YCR007C
atagttc	-	-760 to -766	YCR098C
atagttt	-	-778 to -784	YGR110W
atagttt	-	-777 to -783	YGR166W
atagttt	-	-753 to -759	YMR295C
atagttt	+	-793 to -787	YPL067C
----------------------------------------------------------------------------------------------------
Detailed analysis of consensus sequence #24: aaaannnnntgc:
Both strands used to compute Sig Value of 5.0715.
PWM:
a	15	15	15	15	6	5	5	5	6	0	0	0
c	0	0	0	0	2	1	5	4	6	0	0	15
g	0	0	0	0	4	3	2	2	1	0	15	0
t	0	0	0	0	3	6	3	4	2	15	0	0
Sequence	Strand	Location	Gene
aaaagcacatgc	+	-797 to -786	YCR098C
aaaagaacgtgc	+	-617 to -606	YCR098C
aaaagactatgc	-	-573 to -584	YCR098C
aaaatacactgc	+	-797 to -786	YDR251W
aaaaagcactgc	+	-781 to -770	YDR251W
aaaacatgatgc	-	-520 to -531	YDR251W
aaaaatatatgc	-	-56 to -67	YDR251W
aaaaatcaatgc	-	-129 to -140	YER144C
aaaagtaaatgc	+	-122 to -111	YGR166W
aaaaaaatctgc	+	-28 to -17	YIL146C
aaaacgggctgc	+	-749 to -738	YMR011W
aaaaatttctgc	+	-536 to -525	YMR295C
aaaaatgcttgc	+	-387 to -376	YMR295C
aaaatgcattgc	+	-769 to -758	YOL031C
aaaatttcctgc	+	-514 to -503	YOL031C
----------------------------------------------------------------------------------------------------
Detailed analysis of consensus sequence #25: ttataa:
Only + strand used to compute Sig Value of 4.5502.
PWM:
a	0	0	10	0	10	10
c	0	0	0	0	0	0
g	0	0	0	0	0	0
t	10	10	0	10	0	0
Sequence	Strand	Location	Gene
ttataa	+	-31 to -26	YCR098C
ttataa	+	-750 to -745	YER144C
ttataa	+	-206 to -201	YER144C
ttataa	+	-692 to -687	YGL178W
ttataa	+	-34 to -29	YGL178W
ttataa	+	-779 to -774	YIL101C
ttataa	+	-48 to -43	YMR011W
ttataa	+	-15 to -10	YMR011W
ttataa	+	-675 to -670	YPL067C
ttataa	+	-21 to -16	YPL067C
----------------------------------------------------------------------------------------------------
Detailed analysis of consensus sequence #26: cacagaag:
Both strands used to compute Sig Value of 4.3704.
PWM:
a	0	4	0	4	0	4	4	0
c	4	0	4	0	0	0	0	0
g	0	0	0	0	4	0	0	4
t	0	0	0	0	0	0	0	0
Sequence	Strand	Location	Gene
cacagaag	-	-473 to -480	YDR251W
cacagaag	-	-435 to -442	YGR110W
cacagaag	-	-581 to -588	YIL101C
cacagaag	+	-458 to -451	YOL031C
----------------------------------------------------------------------------------------------------
Detailed analysis of consensus sequence #27: ctgacga:
Both strands used to compute Sig Value of 4.3666.
PWM:
a	0	0	0	5	0	0	5
c	5	0	0	0	5	0	0
g	0	0	5	0	0	5	0
t	0	5	0	0	0	0	0
Sequence	Strand	Location	Gene
ctgacga	+	-774 to -768	YGL178W
ctgacga	-	-606 to -612	YIL146C
ctgacga	-	-652 to -658	YMR011W
ctgacga	+	-725 to -719	YMR295C
ctgacga	-	-768 to -774	YPL067C
----------------------------------------------------------------------------------------------------
Detailed analysis of consensus sequence #28: tagnnnnnnnaag:
Only + strand used to compute Sig Value of 4.3464.
PWM:
a	0	13	0	4	5	4	4	5	6	4	13	13	0
c	0	0	0	2	3	4	4	4	1	3	0	0	0
g	0	0	13	4	3	4	1	2	2	3	0	0	13
t	13	0	0	3	2	1	4	2	4	3	0	0	0
Sequence	Strand	Location	Gene
tagcacaactaag	+	-443 to -431	YCR007C
taggttaaataag	+	-171 to -159	YCR007C
tagaaaagaaaag	+	-323 to -311	YDR251W
tagccccgagaag	+	-276 to -264	YGL178W
tagtagtatgaag	+	-373 to -361	YGR110W
tagaacataaaag	+	-104 to -92	YGR110W
tagagaccttaag	+	-597 to -585	YGR166W
tagggataacaag	+	-425 to -413	YGR166W
tagacggctgaag	+	-460 to -448	YIL146C
taggtctcgcaag	+	-643 to -631	YMR295C
tagtcatttaaag	+	-229 to -217	YNR064C
taggagccaaaag	+	-106 to -94	YNR064C
tagtggcagcaag	+	-291 to -279	YOL031C
----------------------------------------------------------------------------------------------------
Detailed analysis of consensus sequence #29: acacctg:
Both strands used to compute Sig Value of 4.2826.
PWM:
a	4	0	4	0	0	0	0
c	0	4	0	4	4	0	0
g	0	0	0	0	0	0	4
t	0	0	0	0	0	4	0
Sequence	Strand	Location	Gene
acacctg	-	-655 to -661	YCR007C
acacctg	-	-646 to -652	YGL178W
acacctg	+	-623 to -617	YMR295C
acacctg	-	-646 to -652	YNR064C
----------------------------------------------------------------------------------------------------
Detailed analysis of consensus sequence #30: acannnnnnnnngcc:
Both strands used to compute Sig Value of 4.0667.
PWM:
a	12	0	12	3	6	5	6	3	6	4	4	7	0	0	0
c	0	12	0	0	2	0	1	0	2	3	3	2	0	12	12
g	0	0	0	6	3	2	2	5	2	1	1	1	12	0	0
t	0	0	0	3	1	5	3	4	2	4	4	2	0	0	0
Sequence	Strand	Location	Gene
acaaaaagtctagcc	+	-499 to -485	YCR007C
acaacattctacgcc	-	-447 to -461	YCR098C
acatggtaaacggcc	-	-721 to -735	YER144C
acagtggtaatagcc	+	-220 to -206	YFL010C
acatcaagatcagcc	+	-354 to -340	YGL178W
acagatctgctagcc	+	-286 to -272	YGL178W
acagaaaaataagcc	-	-191 to -205	YGR166W
acatatatgaatgcc	+	-200 to -186	YIL101C
acaaaaaatgacgcc	+	-529 to -515	YMR011W
acaggtggaagagcc	-	-334 to -348	YMR011W
acaggttgctttgcc	-	-148 to -162	YMR295C
acagatagaccagcc	+	-444 to -430	YNR064C
----------------------------------------------------------------------------------------------------
Detailed analysis of consensus sequence #31: gtgatnnnnnccaa:
Both strands used to compute Sig Value of 3.9832.
PWM:
a	0	0	0	4	0	3	1	0	3	0	0	0	4	4
c	0	0	0	0	0	0	1	1	0	2	4	4	0	0
g	4	0	4	0	0	0	2	2	0	2	0	0	0	0
t	0	4	0	0	4	1	0	1	1	0	0	0	0	0
Sequence	Strand	Location	Gene
gtgattctacccaa	+	-122 to -109	YDR251W
gtgataactcccaa	-	-268 to -281	YGR110W
gtgataggagccaa	+	-110 to -97	YNR064C
gtgataggagccaa	+	-94 to -81	YNR064C
----------------------------------------------------------------------------------------------------
Detailed analysis of consensus sequence #32: gagccaa:
Only + strand used to compute Sig Value of 3.9753.
PWM:
a	0	5	0	0	0	5	5
c	0	0	0	5	5	0	0
g	5	0	5	0	0	0	0
t	0	0	0	0	0	0	0
Sequence	Strand	Location	Gene
gagccaa	+	-787 to -781	YGL178W
gagccaa	+	-654 to -648	YIL101C
gagccaa	+	-103 to -97	YNR064C
gagccaa	+	-87 to -81	YNR064C
gagccaa	+	-709 to -703	YOL031C
----------------------------------------------------------------------------------------------------
Detailed analysis of consensus sequence #33: atannnnnnnnnncat:
Only + strand used to compute Sig Value of 3.3873.
PWM:
a	20	0	20	6	12	3	9	8	9	5	6	5	8	0	20	0
c	0	0	0	4	0	4	4	2	2	4	4	4	1	20	0	0
g	0	0	0	4	2	2	2	1	3	1	7	2	4	0	0	0
t	0	20	0	6	6	11	5	9	6	10	3	9	7	0	0	20
Sequence	Strand	Location	Gene
atacacattagagcat	+	-727 to -712	YCR098C
ataggcatatgggcat	+	-307 to -292	YCR098C
atatttcattactcat	+	-739 to -724	YDR251W
atactaaacaaggcat	+	-543 to -528	YDR251W
atagattttcttacat	+	-475 to -460	YGL178W
atatttaaatcttcat	+	-678 to -663	YGR110W
ataatgctattatcat	+	-521 to -506	YGR110W
atacattgtcattcat	+	-491 to -476	YGR110W
atacattatagaacat	+	-112 to -97	YGR110W
ataaaatattctacat	+	-287 to -272	YGR166W
ataaatcacaactcat	+	-21 to -6	YGR166W
atatatacatttacat	+	-256 to -241	YIL101C
atatatatatgtgcat	+	-226 to -211	YIL101C
ataaatgtatgtacat	+	-212 to -197	YIL101C
atatatatacatacat	+	-134 to -119	YIL101C
atagaaaagggcccat	+	-46 to -31	YJR149W
atatgcacacgcacat	+	-309 to -294	YMR295C
ataatcgtaacatcat	+	-263 to -248	YMR295C
atagagttgtcaacat	+	-730 to -715	YNR064C
ataattcagtattcat	+	-211 to -196	YNR064C
----------------------------------------------------------------------------------------------------
Detailed analysis of consensus sequence #34: ctgnnnnnngca:
Both strands used to compute Sig Value of 3.2873.
PWM:
a	0	0	0	5	5	4	4	1	5	0	0	14
c	14	0	0	6	4	2	5	3	2	0	14	0
g	0	0	14	1	1	5	1	3	6	14	0	0
t	0	14	0	2	4	3	4	7	1	0	0	0
Sequence	Strand	Location	Gene
ctgaagatggca	+	-766 to -755	YCR007C
ctgccgctggca	-	-511 to -522	YFL010C
ctgaaaaaggca	-	-223 to -234	YGR110W
ctgcaatgagca	+	-87 to -76	YGR110W
ctgtctagagca	+	-296 to -285	YIL146C
ctgttcctggca	-	-8 to -19	YIL146C
ctgaagtcggca	+	-710 to -699	YJR149W
ctgagcatggca	+	-329 to -318	YJR149W
ctggattttgca	+	-161 to -150	YJR149W
ctgactcccgca	+	-657 to -646	YMR295C
ctgccactagca	+	-430 to -419	YNR064C
ctgctgtgcgca	+	-367 to -356	YNR064C
ctgctgctagca	+	-725 to -714	YOL031C
ctgctagcagca	-	-713 to -724	YOL031C
----------------------------------------------------------------------------------------------------
Detailed analysis of consensus sequence #35: catnnnnnnnnnnaca:
Both strands used to compute Sig Value of 3.2213.
PWM:
a	0	21	0	8	7	10	5	6	3	11	5	9	3	21	0	21
c	21	0	0	8	4	4	4	3	4	4	4	3	5	0	21	0
g	0	0	0	1	4	4	0	6	5	2	2	7	3	0	0	0
t	0	0	21	4	6	3	12	6	9	4	10	2	10	0	0	0
Sequence	Strand	Location	Gene
catagccccggataca	-	-174 to -189	YCR007C
catctgtggctgtaca	-	-670 to -685	YCR098C
catagtctttttgaca	+	-583 to -568	YCR098C
catctgctggaagaca	+	-190 to -175	YCR098C
catcagaatccgcaca	+	-531 to -516	YDR034W-B
catcgcaaactgaaca	+	-726 to -711	YDR251W
cattaaactcaacaca	-	-582 to -597	YER144C
catatacgcatataca	-	-319 to -334	YGR166W
cattattacttgtaca	+	-302 to -287	YGR166W
cataaaatattctaca	+	-288 to -273	YGR166W
catgtgtggagtcaca	-	-549 to -564	YIL101C
catccattgaacaaca	+	-392 to -377	YIL101C
catacatttatgcaca	-	-202 to -217	YIL101C
cataaatgtatgtaca	+	-213 to -198	YIL101C
catatatgtacataca	-	-192 to -207	YIL101C
cattcatatatgtaca	-	-188 to -203	YIL101C
catatatatacataca	+	-135 to -120	YIL101C
catcgctcaaaacaca	+	-435 to -420	YIL146C
cattataagaaaaaca	-	-668 to -683	YPL067C
catcactgctccgaca	-	-292 to -307	YPL067C
catccatttatataca	-	-105 to -120	YPL067C
----------------------------------------------------------------------------------------------------
Detailed analysis of consensus sequence #36: acannnnnnnnnntata:
Both strands used to compute Sig Value of 3.1414.
PWM:
a	15	0	15	4	8	4	7	4	10	3	12	3	11	0	15	0	15
c	0	15	0	5	1	2	2	3	1	4	1	3	1	0	0	0	0
g	0	0	0	0	2	1	1	2	2	2	1	1	1	0	0	0	0
t	0	0	0	6	4	8	5	6	2	6	1	8	2	15	0	15	0
Sequence	Strand	Location	Gene
acaccattagaagtata	-	-746 to -762	YCR098C
acaaaaagaaaaatata	-	-48 to -64	YDR251W
acatttatatacatata	+	-246 to -230	YER144C
acaaggccaactttata	-	-189 to -205	YER144C
acaatttaacagatata	-	-733 to -749	YFL010C
acataatgttgtatata	-	-589 to -605	YGR110W
acaaaagatgttttata	-	-762 to -778	YIL101C
acatatacatatatata	+	-244 to -228	YIL101C
acatatatatatatata	+	-238 to -222	YIL101C
acatatatatatatata	-	-215 to -231	YIL101C
acatttatgcacatata	-	-205 to -221	YIL101C
acacacttcaacatata	+	-146 to -130	YIL101C
acacttcaacatatata	+	-144 to -128	YIL101C
acacgcacatatatata	+	-303 to -287	YMR295C
acacattagcaactata	+	-85 to -69	YOL031C
----------------------------------------------------------------------------------------------------
Detailed analysis of consensus sequence #37: tttct:
Only + strand used to compute Sig Value of 3.1295.
PWM:
a	0	0	0	0	0
c	0	0	0	66	0
g	0	0	0	0	0
t	66	66	66	0	66
Sequence	Strand	Location	Gene
tttct	+	-694 to -690	YCR098C
tttct	+	-79 to -75	YCR098C
tttct	+	-462 to -458	YDR034W-B
tttct	+	-403 to -399	YDR034W-B
tttct	+	-270 to -266	YDR034W-B
tttct	+	-241 to -237	YDR034W-B
tttct	+	-237 to -233	YDR034W-B
tttct	+	-155 to -151	YDR034W-B
tttct	+	-119 to -115	YDR034W-B
tttct	+	-71 to -67	YDR034W-B
tttct	+	-91 to -87	YDR251W
tttct	+	-58 to -54	YDR251W
tttct	+	-266 to -262	YER144C
tttct	+	-221 to -217	YER144C
tttct	+	-128 to -124	YER144C
tttct	+	-39 to -35	YER144C
tttct	+	-765 to -761	YFL010C
tttct	+	-381 to -377	YFL010C
tttct	+	-357 to -353	YFL010C
tttct	+	-205 to -201	YFL010C
tttct	+	-66 to -62	YFL010C
tttct	+	-758 to -754	YGL178W
tttct	+	-665 to -661	YGL178W
tttct	+	-569 to -565	YGL178W
tttct	+	-549 to -545	YGL178W
tttct	+	-469 to -465	YGL178W
tttct	+	-8 to -4	YGL178W
tttct	+	-647 to -643	YGR110W
tttct	+	-506 to -502	YGR110W
tttct	+	-337 to -333	YGR110W
tttct	+	-191 to -187	YGR110W
tttct	+	-339 to -335	YGR166W
tttct	+	-227 to -223	YGR166W
tttct	+	-197 to -193	YGR166W
tttct	+	-179 to -175	YGR166W
tttct	+	-686 to -682	YIL101C
tttct	+	-321 to -317	YIL146C
tttct	+	-125 to -121	YIL146C
tttct	+	-109 to -105	YIL146C
tttct	+	-90 to -86	YIL146C
tttct	+	-455 to -451	YJR149W
tttct	+	-226 to -222	YJR149W
tttct	+	-98 to -94	YJR149W
tttct	+	-735 to -731	YMR011W
tttct	+	-729 to -725	YMR011W
tttct	+	-723 to -719	YMR011W
tttct	+	-694 to -690	YMR011W
tttct	+	-663 to -659	YMR011W
tttct	+	-559 to -555	YMR011W
tttct	+	-483 to -479	YMR011W
tttct	+	-477 to -473	YMR011W
tttct	+	-370 to -366	YMR011W
tttct	+	-72 to -68	YMR011W
tttct	+	-531 to -527	YMR295C
tttct	+	-183 to -179	YMR295C
tttct	+	-92 to -88	YMR295C
tttct	+	-691 to -687	YNR064C
tttct	+	-637 to -633	YNR064C
tttct	+	-280 to -276	YNR064C
tttct	+	-262 to -258	YNR064C
tttct	+	-35 to -31	YNR064C
tttct	+	-493 to -489	YOL031C
tttct	+	-318 to -314	YOL031C
tttct	+	-785 to -781	YPL067C
tttct	+	-679 to -675	YPL067C
tttct	+	-254 to -250	YPL067C
----------------------------------------------------------------------------------------------------
Detailed analysis of consensus sequence #38: tctnnnnnnnnnngcac:
Only + strand used to compute Sig Value of 3.0680.
PWM:
a	0	0	0	3	2	2	1	1	3	1	1	5	1	0	0	6	0
c	0	6	0	0	2	0	1	1	0	1	0	1	2	0	6	0	6
g	0	0	0	1	0	1	2	1	0	2	1	0	1	6	0	0	0
t	6	0	6	2	2	3	2	3	3	2	4	0	2	0	0	0	0
Sequence	Strand	Location	Gene
tctttgttattaagcac	+	-548 to -532	YCR007C
tctaatggtgtctgcac	+	-756 to -740	YCR098C
tctacacaaataggcac	+	-24 to -8	YER144C
tcttatacagtatgcac	+	-534 to -518	YIL146C
tctattgtttgacgcac	+	-280 to -264	YIL146C
tctgcatttcaacgcac	+	-674 to -658	YNR064C
----------------------------------------------------------------------------------------------------
Detailed analysis of consensus sequence #39: gcagtaaca:
Both strands used to compute Sig Value of 3.0350.
PWM:
a	0	0	3	0	0	3	3	0	3
c	0	3	0	0	0	0	0	3	0
g	3	0	0	3	0	0	0	0	0
t	0	0	0	0	3	0	0	0	0
Sequence	Strand	Location	Gene
gcagtaaca	+	-514 to -506	YFL010C
gcagtaaca	+	-502 to -494	YFL010C
gcagtaaca	-	-722 to -730	YOL031C
----------------------------------------------------------------------------------------------------
Detailed analysis of consensus sequence #40: acgnnntgc:
Both strands used to compute Sig Value of 2.8247.
PWM:
a	11	0	0	2	6	3	0	0	0
c	0	11	0	2	0	4	0	0	11
g	0	0	11	3	3	2	0	11	0
t	0	0	0	4	2	2	11	0	0
Sequence	Strand	Location	Gene
acgcactgc	-	-659 to -667	YCR098C
acgttttgc	+	-640 to -632	YCR098C
acgtgctgc	-	-471 to -479	YCR098C
acggaatgc	-	-287 to -295	YCR098C
acggtctgc	-	-724 to -732	YFL010C
acgaaatgc	+	-632 to -624	YIL101C
acgggctgc	+	-746 to -738	YMR011W
acgtggtgc	+	-234 to -226	YMR295C
acgcattgc	+	-409 to -401	YNR064C
acgtagtgc	+	-396 to -388	YNR064C
acgaaatgc	+	-585 to -577	YOL031C
----------------------------------------------------------------------------------------------------
Detailed analysis of consensus sequence #41: gaaca:
Only + strand used to compute Sig Value of 2.8059.
PWM:
a	0	27	27	0	27
c	0	0	0	27	0
g	27	0	0	0	0
t	0	0	0	0	0
Sequence	Strand	Location	Gene
gaaca	+	-602 to -598	YCR007C
gaaca	+	-715 to -711	YDR251W
gaaca	+	-657 to -653	YER144C
gaaca	+	-501 to -497	YER144C
gaaca	+	-441 to -437	YER144C
gaaca	+	-450 to -446	YFL010C
gaaca	+	-396 to -392	YGL178W
gaaca	+	-302 to -298	YGL178W
gaaca	+	-288 to -284	YGL178W
gaaca	+	-318 to -314	YGR110W
gaaca	+	-102 to -98	YGR110W
gaaca	+	-565 to -561	YGR166W
gaaca	+	-84 to -80	YGR166W
gaaca	+	-672 to -668	YIL101C
gaaca	+	-384 to -380	YIL101C
gaaca	+	-676 to -672	YIL146C
gaaca	+	-13 to -9	YIL146C
gaaca	+	-423 to -419	YJR149W
gaaca	+	-393 to -389	YJR149W
gaaca	+	-42 to -38	YMR011W
gaaca	+	-615 to -611	YMR295C
gaaca	+	-485 to -481	YNR064C
gaaca	+	-461 to -457	YNR064C
gaaca	+	-77 to -73	YNR064C
gaaca	+	-477 to -473	YOL031C
gaaca	+	-422 to -418	YOL031C
gaaca	+	-332 to -328	YPL067C
----------------------------------------------------------------------------------------------------
Detailed analysis of consensus sequence #42: cctnnnnnnnnnnnccg:
Only + strand used to compute Sig Value of 2.8049.
PWM:
a	0	0	0	2	2	2	3	0	1	0	3	2	1	1	0	0	0
c	7	7	0	3	3	1	1	2	2	3	0	0	1	2	7	7	0
g	0	0	0	0	0	0	0	2	0	0	2	1	0	1	0	0	7
t	0	0	7	2	2	4	3	3	4	4	2	4	5	3	0	0	0
Sequence	Strand	Location	Gene
cctacattttattcccg	+	-45 to -29	YDR251W
cctccacgttaaagccg	+	-330 to -314	YER144C
cctctttttctttaccg	+	-764 to -748	YGL178W
cctaatacccgtttccg	+	-461 to -445	YIL101C
cctcatagacagccccg	+	-516 to -500	YMR011W
cctttcacctgattccg	+	-792 to -776	YOL031C
ccttctttttttttccg	+	-215 to -199	YPL067C
----------------------------------------------------------------------------------------------------
Detailed analysis of consensus sequence #43: gaaga:
Both strands used to compute Sig Value of 2.4273.
PWM:
a	0	50	50	0	50
c	0	0	0	0	0
g	50	0	0	50	0
t	0	0	0	0	0
Sequence	Strand	Location	Gene
gaaga	+	-764 to -760	YCR007C
gaaga	+	-324 to -320	YCR007C
gaaga	-	-389 to -393	YCR098C
gaaga	-	-358 to -362	YCR098C
gaaga	+	-181 to -177	YCR098C
gaaga	+	-764 to -760	YDR034W-B
gaaga	+	-452 to -448	YDR034W-B
gaaga	+	-171 to -167	YDR034W-B
gaaga	-	-591 to -595	YDR251W
gaaga	-	-477 to -481	YDR251W
gaaga	-	-678 to -682	YER144C
gaaga	+	-575 to -571	YER144C
gaaga	+	-476 to -472	YER144C
gaaga	+	-425 to -421	YER144C
gaaga	-	-573 to -577	YFL010C
gaaga	-	-570 to -574	YFL010C
gaaga	-	-561 to -565	YFL010C
gaaga	-	-351 to -355	YFL010C
gaaga	+	-326 to -322	YFL010C
gaaga	+	-323 to -319	YFL010C
gaaga	+	-320 to -316	YFL010C
gaaga	+	-106 to -102	YFL010C
gaaga	-	-659 to -663	YGL178W
gaaga	-	-507 to -511	YGL178W
gaaga	-	-504 to -508	YGL178W
gaaga	+	-267 to -263	YGL178W
gaaga	+	-741 to -737	YGR110W
gaaga	-	-665 to -669	YGR110W
gaaga	+	-364 to -360	YGR110W
gaaga	-	-792 to -796	YGR166W
gaaga	-	-743 to -747	YGR166W
gaaga	+	-405 to -401	YGR166W
gaaga	-	-311 to -315	YIL101C
gaaga	-	-308 to -312	YIL101C
gaaga	-	-53 to -57	YIL101C
gaaga	-	-657 to -661	YMR011W
gaaga	+	-611 to -607	YMR011W
gaaga	+	-608 to -604	YMR011W
gaaga	-	-537 to -541	YMR011W
gaaga	-	-364 to -368	YMR011W
gaaga	-	-341 to -345	YMR011W
gaaga	+	-546 to -542	YMR295C
gaaga	+	-779 to -775	YNR064C
gaaga	-	-631 to -635	YNR064C
gaaga	-	-583 to -587	YNR064C
gaaga	+	-539 to -535	YNR064C
gaaga	+	-479 to -475	YNR064C
gaaga	+	-454 to -450	YOL031C
gaaga	+	-429 to -425	YOL031C
gaaga	-	-374 to -378	YPL067C
----------------------------------------------------------------------------------------------------
Detailed analysis of consensus sequence #44: aaannnnnnntgc:
Both strands used to compute Sig Value of 2.4203.
PWM:
a	27	27	27	11	15	8	11	9	11	9	0	0	0
c	0	0	0	4	2	3	3	9	6	8	0	0	27
g	0	0	0	5	5	8	7	4	4	3	0	27	0
t	0	0	0	7	5	8	6	5	6	7	27	0	0
Sequence	Strand	Location	Gene
aaattttgcatgc	-	-624 to -636	YCR007C
aaactctttgtgc	-	-452 to -464	YCR007C
aaaaagaacgtgc	+	-618 to -606	YCR098C
aaaaagactatgc	-	-572 to -584	YCR098C
aaatagaaattgc	-	-147 to -159	YDR034W-B
aaaaatacactgc	+	-798 to -786	YDR251W
aaaaaagcactgc	+	-782 to -770	YDR251W
aaaaacatgatgc	-	-519 to -531	YDR251W
aaatcgccagtgc	-	-492 to -504	YDR251W
aaaaaatcaatgc	-	-128 to -140	YER144C
aaagtttttctgc	+	-771 to -759	YFL010C
aaacaaggattgc	-	-448 to -460	YGR110W
aaaagtgagctgc	+	-96 to -84	YGR110W
aaacatgggctgc	-	-616 to -628	YGR166W
aaataagccttgc	-	-197 to -209	YGR166W
aaatacgaaatgc	+	-636 to -624	YIL101C
aaaggacccttgc	+	-600 to -588	YIL101C
aaaaaaaatctgc	+	-29 to -17	YIL146C
aaaggataattgc	-	-106 to -118	YJR149W
aaagtgaagctgc	-	-488 to -500	YMR011W
aaaggaatcatgc	-	-730 to -742	YMR295C
aaaccgaaaatgc	-	-72 to -84	YMR295C
aaaatgcatatgc	-	-278 to -290	YNR064C
aaaaatgcattgc	+	-770 to -758	YOL031C
aaaaatttcctgc	+	-515 to -503	YOL031C
aaatatactatgc	-	-316 to -328	YOL031C
aaatggagattgc	-	-217 to -229	YPL067C
----------------------------------------------------------------------------------------------------
Detailed analysis of consensus sequence #45: tctccaac:
Only + strand used to compute Sig Value of 2.2898.
PWM:
a	0	0	0	0	0	3	3	0
c	0	3	0	3	3	0	0	3
g	0	0	0	0	0	0	0	0
t	3	0	3	0	0	0	0	0
Sequence	Strand	Location	Gene
tctccaac	+	-60 to -53	YER144C
tctccaac	+	-69 to -62	YGL178W
tctccaac	+	-8 to -1	YIL101C
----------------------------------------------------------------------------------------------------
Detailed analysis of consensus sequence #46: acanntat:
Only + strand used to compute Sig Value of 2.2490.
PWM:
a	19	0	19	4	11	0	19	0
c	0	19	0	1	3	0	0	0
g	0	0	0	1	0	0	0	0
t	0	0	0	13	5	19	0	19
Sequence	Strand	Location	Gene
acaattat	+	-705 to -698	YCR007C
acaaatat	+	-395 to -388	YCR007C
acatttat	+	-369 to -362	YCR098C
acaattat	+	-518 to -511	YDR034W-B
acatatat	+	-618 to -611	YDR251W
acatctat	+	-622 to -615	YER144C
acatttat	+	-246 to -239	YER144C
acatatat	+	-236 to -229	YER144C
acacttat	+	-395 to -388	YGR110W
acatatat	+	-316 to -309	YGR110W
acatatat	+	-238 to -231	YIL101C
acatatat	+	-200 to -193	YIL101C
acatatat	+	-136 to -129	YIL101C
acatatat	+	-122 to -115	YIL101C
acaaatat	+	-422 to -415	YIL146C
acagctat	+	-613 to -606	YMR295C
acatatat	+	-297 to -290	YMR295C
acatatat	+	-75 to -68	YNR064C
acatctat	+	-145 to -138	YPL067C
----------------------------------------------------------------------------------------------------
Detailed analysis of consensus sequence #47: atagtc:
Only + strand used to compute Sig Value of 2.1298.
PWM:
a	7	0	7	0	0	0
c	0	0	0	0	0	7
g	0	0	0	7	0	0
t	0	7	0	0	7	0
Sequence	Strand	Location	Gene
atagtc	+	-582 to -577	YCR098C
atagtc	+	-741 to -736	YDR034W-B
atagtc	+	-642 to -637	YDR251W
atagtc	+	-732 to -727	YGR110W
atagtc	+	-664 to -659	YIL146C
atagtc	+	-639 to -634	YMR011W
atagtc	+	-230 to -225	YNR064C
----------------------------------------------------------------------------------------------------
Detailed analysis of consensus sequence #48: gtcnnnnnnnngatga:
Both strands used to compute Sig Value of 1.8515.
PWM:
a	0	0	0	3	1	3	1	0	3	1	2	0	5	0	0	5
c	0	0	5	0	1	0	1	2	0	1	2	0	0	0	0	0
g	5	0	0	1	2	1	2	0	1	2	0	5	0	0	5	0
t	0	5	0	1	1	1	1	3	1	1	1	0	0	5	0	0
Sequence	Strand	Location	Gene
gtctagccagcgatga	+	-492 to -477	YCR007C
gtcataatgaagatga	+	-749 to -734	YGR110W
gtcacagtatcgatga	-	-783 to -798	YIL146C
gtcagttttcagatga	+	-571 to -556	YNR064C
gtcggagcagtgatga	+	-306 to -291	YPL067C
----------------------------------------------------------------------------------------------------
Detailed analysis of consensus sequence #49: ttggc:
Only + strand used to compute Sig Value of 1.8126.
PWM:
a	0	0	0	0	0
c	0	0	0	0	13
g	0	0	13	13	0
t	13	13	0	0	0
Sequence	Strand	Location	Gene
ttggc	+	-233 to -229	YDR034W-B
ttggc	+	-408 to -404	YDR251W
ttggc	+	-305 to -301	YDR251W
ttggc	+	-198 to -194	YER144C
ttggc	+	-244 to -240	YGL178W
ttggc	+	-682 to -678	YGR166W
ttggc	+	-399 to -395	YGR166W
ttggc	+	-374 to -370	YIL101C
ttggc	+	-339 to -335	YIL146C
ttggc	+	-378 to -374	YJR149W
ttggc	+	-613 to -609	YNR064C
ttggc	+	-416 to -412	YPL067C
ttggc	+	-232 to -228	YPL067C
----------------------------------------------------------------------------------------------------
Detailed analysis of consensus sequence #50: gacnnnnnnnnnngcc:
Both strands used to compute Sig Value of 1.5649.
PWM:
a	0	9	0	3	3	2	3	3	3	5	3	3	3	0	0	0
c	0	0	9	3	1	3	0	3	1	0	3	2	2	0	9	9
g	9	0	0	1	3	3	2	0	1	2	1	0	2	9	0	0
t	0	0	0	2	2	1	4	3	4	2	2	4	2	0	0	0
Sequence	Strand	Location	Gene
gactacaataaacgcc	-	-679 to -694	YCR007C
gacaaaaagtctagcc	+	-500 to -485	YCR007C
gactagtcaaccagcc	+	-71 to -56	YCR098C
gacatggtaaacggcc	-	-720 to -735	YER144C
gacagaaaaataagcc	-	-190 to -205	YGR166W
gaccggtttgttcgcc	-	-381 to -396	YJR149W
gaccttttctgttgcc	-	-596 to -611	YNR064C
gacggcgctgcatgcc	+	-185 to -170	YNR064C
gacccctctaatggcc	-	-620 to -635	YPL067C
