# Supplementary material for: Identifying functional relationships within sets of co-expressed genes by combining upstream regulatory motif analysis and gene expression information
Source: BMC Genomics. 2010 Nov 2;11(Suppl 2):S8. doi: 10.1186/1471-2164-11-S2-S8 (PMC2975146; doi:10.1186/1471-2164-11-S2-S8)
Supplement: Additional file 14 — Cullen cluster E. SCOPE output for the genes from Cullen cluster E (Figure 7). [file 1471-2164-11-S2-S8-S14.txt]

Species name: Saccharomyces cerevisiae
Results from running BEAM, PRISM, SPACER on Saccharomyces cerevisiae (fixed 800) with list of gene identifiers:
Sequences for genes: YAR010C;YBL005W-B;YBL005W-A;YBR012W-B;YBR012W-A;YDR034C-A;YDR170W-A;YER138C;YER160C;YFL002W-A;YHR214C-B;YJR027W;YJR026W;YJR028W;YJR029W;YML045W;YML040W;YML039W;YMR045C;YMR046C;YMR050C;YMR051C;YOR247W
>YAR010C; upstream sequence, from -800 to -1, size 800
ttagaaacatttcggaaaaaataaggtagtaacagttcagcatatatgatagctaaaaca
aacaactatatatcgtatctacaaagtttatcttacttcttctattttttaactttgctt
cagattatgataatgaaaaggaggaataaaattctgtcattattcagcatcctccaatgt
gtcatagggatataactggggttgaggaggtagtagtcgacaactacttagtcgtgatac
aacagtatggataggtactttccacgaacattactgatgacagtcagctattcacgaatt
caattgtgttggattaacaaaaaaatttggacgcaaccggaatcgaaccgatgacctctt
ccttgcaagggaagcgcgctaccaactgcgccatgtgcccaactcattacaatactagac
ttatgaaggaatggtaagtgcttagaagctttatgatgtagtagagatttaaggccatca
attacattgttgaaaataagaacctgttggaatagaaatcaactatcatctactaactag
tatttacattactagtatattatcatatacggtgttagaagatgacgcaaatgatgagaa
atagtcatctaaattagtggaagctgaaacgcaaggattgataatgtaataggatcaatg
aatataaacatataaaacggaatgaggaataatcgtaatattagtatgtagaaatataga
ttccattttgaggattcctatatcctcgaggagaacttctagtatattctgtatacctaa
tattatagcctttatcaaca
>YBL005W-B; upstream sequence, from -800 to -1, size 800
ttgggcgaaactttagtctgtcctttctgttcggtcttcacataagatcaacgatttctt
cattaattttgggcgcgctgttcaaaaaggtcctggaatgcagctgttcagtagatatta
tatgtaattatagcctcaacaatttttcttggatcgattggatgagctattcacccatag
aggctggattttccttagtttgagaatctgcgactccttcgcgtctgacatcggtcacta
cgctttctctattctgctgccgttgcgttactttgataaattcatttctttttttttgta
atacagaagaatttctggtaagtttttggcctgtgcgtgttcataagggaaagacattgc
gcatataggaaaatgttagaagttcaacatcgataaaatgatattgtgtagaaacaccga
ttcccttttgtagatttctatatctttgggtatgacttctagtattatctgtatatctaa
tattatagtctctaacaacagtggaattgttggaataaaaatccactatcgtctatcaac
taatagttatattatcaatatattatcatatacggtgttaagatgatgacataagttatg
agaagctgtcatcgaagttagaggaagctgaagtgcaaggattgataatgtaataggata
atgaaacatataaaacggaatgaggaataatcgtaatattagtatgtagaaatatagatt
ccattttgaggattcctatatccttgaggagaacttctagtgtatattctgtatacctaa
tattatagcctttatcaaca
>YBL005W-A; upstream sequence, from -800 to -1, size 800
ttgggcgaaactttagtctgtcctttctgttcggtcttcacataagatcaacgatttctt
cattaattttgggcgcgctgttcaaaaaggtcctggaatgcagctgttcagtagatatta
tatgtaattatagcctcaacaatttttcttggatcgattggatgagctattcacccatag
aggctggattttccttagtttgagaatctgcgactccttcgcgtctgacatcggtcacta
cgctttctctattctgctgccgttgcgttactttgataaattcatttctttttttttgta
atacagaagaatttctggtaagtttttggcctgtgcgtgttcataagggaaagacattgc
gcatataggaaaatgttagaagttcaacatcgataaaatgatattgtgtagaaacaccga
ttcccttttgtagatttctatatctttgggtatgacttctagtattatctgtatatctaa
tattatagtctctaacaacagtggaattgttggaataaaaatccactatcgtctatcaac
taatagttatattatcaatatattatcatatacggtgttaagatgatgacataagttatg
agaagctgtcatcgaagttagaggaagctgaagtgcaaggattgataatgtaataggata
atgaaacatataaaacggaatgaggaataatcgtaatattagtatgtagaaatatagatt
ccattttgaggattcctatatccttgaggagaacttctagtgtatattctgtatacctaa
tattatagcctttatcaaca
>YBR012W-B; upstream sequence, from -800 to -1, size 800
tcaatttttatccaagtttttctgatctataacatgtccaatacactttttcgaactata
accgccaacaaatttatcttatagacgagaaacacttttatgatatcgatgttctacacc
tactgccgataacaccgtgttttcactattatagcatataccatttttgtaaccaatgtg
ttgttgtaattctccgcaaggcatatcccagatattcttatatggcccatttccacttcg
ttgaagcctcacatcaaaagagcaatcttgagataatttcaaaaccacacacatcgctgc
agtttcataatatctgtcatcactgatgcaataattaagtgacgaaattatatcattatt
aacagctgtattattattataatcaagacaagctgaatttgatgcaaatatatattccca
ttcagtgccgtttctttcgaatttatagaaatcacttctttgtaggtaattgttctggct
tactttgagcttattcatgttaaagtaattgttggaataaaaatccactatcgtctatca
actaatagttatattatcaatatattatcatatacggtgttaagatgatgacataagtta
tgagaagctgtcatcgaagttagaggaagctgaagtgcaaggattgataatgtaatagga
taatgaaacatataaaacggaatgaggaataatcgcaatattagtatgtagaaatataga
ttccattttgaggattcctatatcctcgaggagaacttctagtatattctgtatacctaa
tattatagcctttatcaaca
>YBR012W-A; upstream sequence, from -800 to -1, size 800
tcaatttttatccaagtttttctgatctataacatgtccaatacactttttcgaactata
accgccaacaaatttatcttatagacgagaaacacttttatgatatcgatgttctacacc
tactgccgataacaccgtgttttcactattatagcatataccatttttgtaaccaatgtg
ttgttgtaattctccgcaaggcatatcccagatattcttatatggcccatttccacttcg
ttgaagcctcacatcaaaagagcaatcttgagataatttcaaaaccacacacatcgctgc
agtttcataatatctgtcatcactgatgcaataattaagtgacgaaattatatcattatt
aacagctgtattattattataatcaagacaagctgaatttgatgcaaatatatattccca
ttcagtgccgtttctttcgaatttatagaaatcacttctttgtaggtaattgttctggct
tactttgagcttattcatgttaaagtaattgttggaataaaaatccactatcgtctatca
actaatagttatattatcaatatattatcatatacggtgttaagatgatgacataagtta
tgagaagctgtcatcgaagttagaggaagctgaagtgcaaggattgataatgtaatagga
taatgaaacatataaaacggaatgaggaataatcgcaatattagtatgtagaaatataga
ttccattttgaggattcctatatcctcgaggagaacttctagtatattctgtatacctaa
tattatagcctttatcaaca
>YDR034C-A; upstream sequence, from -800 to -1, size 800
taatttttagctgtcgattagaattaaaaaacgtcacaacataggttaattaaacataga
caacataggaagtgacaacaggttctacagcaaccaccggattctctccgaggaggaggc
tgttggacatagactggttgttgttgtggggcataatgcatattttgatgatgcctcatt
ttggtattgctaacttagacttttttagttgacaattaggattattttaattcacaacat
aactgagaaacatttaaatacagttgaaaactgggaggggcgagaggggaaggagaaaat
gaaaaatcgagcttgtataatttttaaatagaaattgcccttatttcttcgcctttttcc
ttttttcagggtatcgaaaaaaaatgcgaggggctgtgcaattcaaagccaagaaagaaa
aataaaacaagagggttaaaaaatagaaaaggtcctacccggattcgaaccggggttgtc
cggatcaaaaccgaaagtgataaccactacactataggaccctaaaatggacgattggaa
ccttctttcgtaccttcttgaacaaagcattttgagtagaaaattcatcaatcctaaatt
tgatattgacttaggttatggtttactcttctttacagaaatacaaaaggcatgctgatt
gttggaataaaaatccattatcatctatgataattgtgcggattctgatgtaattgttgg
gattccatttttaataaggcaataatattaggtatgtagatatactagaagttctcctcc
aggatataggaatccccata
>YDR170W-A; upstream sequence, from -800 to -1, size 800
aatttctattagtctgcgtttattgaacaattggagagaagccaatgatgctttttaaag
aaatgatgtaaatcccaactttgagcttcctttctcgttgctttgtttttccctcgcctc
gatattataaaatttactcggcgccttgataaaaactaaacgttcaccttctttcctgta
gagggaaaataacaatatgtataagccttctccgacatcaaaaaactgtaagagcttcaa
aagtactaaagtgtatatcttaagagcatcgttggctccactctaacacatcaacaaaaa
atatcaatgttgatttgttagagtaaaaataaaaagaggtcctacccggattcgaaccgg
ggttgtccggatcaaaaccgaaagtgataaccactacactataggaccgacaattcatgt
taaatcctccttttttaggcttttataagttactttgactagagatgactagaaatgatt
atattacacgcacacacaatacacacatagtgttggaataaaaatccactatcgtctatc
aactaatagttatattatcaatatattatcatatacggtgttaagatgatgacataagtt
atgagaagctgtcatcgaagttagaggaagctgaagtgcaaggattgataatgtaatagg
ataatgaaacatataaaacagaatgaggaataatcgtaatattggtatatagaaatatag
attccattatggggattcctgaccctcgaggagaacttctagtatattctgtatacctaa
tattatagcctttatcaaca
>YER138C; upstream sequence, from -800 to -1, size 800
tgataaccaattctcatcatgtatgtcatcttcctagtttgtgtagaacgatatacttat
aagtatatactagtcaattcatgattttatttgaccctgttagtccatcaatatacgcca
tctttttactaatatatataatggcgttaaaataccggtaaatcgttcaattgactataa
gcagtttcttcatttgtagagaatgtggattttgatgtaattgttgggattccattgtga
ttaaggttataatattaggtatgtagatatactagaagttctcctcgaggatttaggaat
ccataaaagggaatctgcaattctacacaattctataaatattattatcatcgttttata
tgttaatattcattgatcctattacattatcaatccttgcgtttcagcttccactaattt
agatgactatttctcatcatttgcgtcatcttctaacaccgtatatgataatatactagt
aacgtaaatactagttagtagatgtgttggaatagaaatcaactatcatctactaactag
tatttacattactagtatattatcatatacggtgttagaagatgacgcaaatgatgagaa
atagtcatctaaattagtggaagctgaaacgcaaggattgataatgtaataggatcaatg
aatataaacatataaaacggaatgaggaataatcgtaatattagtatgtagaaatataga
ttccattttgaggattcctatatcctcgaggagaacttctagtatattctgtatacctaa
tattatagcctttatcaaca
>YER160C; upstream sequence, from -800 to -1, size 800
ccttacaaaagcattcggaaactaaacataaatatggaccagctttacaagagctatggt
atgttcatattattaggatatattaggtgagatattaaaaaatgaaacaaattgtgtcac
cagttagataggattcaagtagtcattaaaatagaaacaagcgtttagggtatgcgttaa
aagaaactctagcaacctccaattgccagtgaaaaacttcccgagaaatactacaacgac
agtgatacatcatacacttaataacactgtaaggtcctcagtttttccaggtggaaggat
caaatacatacccttaatcaatataagtaagtcgaaggaagagattcgagcaatgcatta
aaatatgatatttcaacacattgactaaaacggttgtatattcttagcccactgtgttgt
atctcaaaatgagatacgtcagtatgacaatacgtcatcctaaacgttcataaaacacat
atgaaacaaccttataacaaaactgttggaataaaaatccactatcgtctatcaactaat
agttatattatcaatatattatcatatacggtgttaagatgatgacataagttatgagaa
gctgtcatcgatgttagaggaagctgaaacgcaaggattgataatgtaataggatcaatg
aatataaacatataaaacggaatgaggaataatcgtaatattagtatgtagaaatataga
tcccattttgaggattcctatatcctcgaggagaacttctagtatattctgtatacctaa
tattatagcctttatcaaca
>YFL002W-A; upstream sequence, from -800 to -1, size 800
aaaaactttaatcgatttcagtatggaaaaagatatgatacaataaaatctaaatcttag
aaactgattttgaataaaaaaacgaccccagtgagggttgaactcacgatcttgcgatta
acagtcgcacgccttaaccaacttggccatggagtcagtcacttttgagttctgcaactc
ttaaaacggaatagactacgtaaaacaatgtcatcccataccaaaacaatcctgatttct
caaaggcatcgcaaacctctggaataaaaatccactatcatctatcaactaatagttatt
caatatattatcatatacagtgttagatgatgacataagttatgagaagctgtcatcgaa
gttagaagaagctgaaatgcaaggattgataatgtaataggataatgaaacatataaaac
ggaatagtctaacattagtatgtagaaatatggattccattttgagaattcctaaatcct
cgaggagaacttctagcatattctgtatatgttggaataaaaatcaactatcatctacta
actagtatttacgttactagtatattatcatatacggtgttagaagatgacgcaaatgat
gagaaatagtcatctaaattagtggaagctgaaacgcaaggattgataatgtaataggat
caatgaatattaacatataaaatgatgataataatatttatagaattgtgtagaattgca
gattcccttttatggattcctaaatcctcgaggagaacttctagtatatctacataccta
atattattgccttatcaaaa
>YHR214C-B; upstream sequence, from -800 to -1, size 800
tccaagttatctaattttttttaaactacctttttcttttgtacatcacgtttcactata
tattctactacatctattttcggcccaaaactacagcatttgcagaaacaaaacgacgct
ttctgttcctgctgatagtattcatgacacattccatattgcatgttgcatttaaaacga
agggccaagccatggtcatgtgatttccatgtgcggcaacttcaagacttcttcttttgg
gcataggaagacattaaaaatattatttatgcattattcttatgtcggctaatagattca
aagaaacccacgaaaaatttaccgaccgcgagaaataaaagtaaatgaaaaaaaaaaaaa
aaaaaaaaaaaaaaaaaaaaaaaagaagaatgtgtctatcttcataatggtgccttcgct
aaaccatcttttctgacgctttatagttcgaacacagcattcttcaaccgcgtaaagtta
aaatcacttgaatgtttacactgacgttttgttggaataaaaatccactatcgtctatca
actaatagttatattatcaatatattatcatatacggtgttaagatgatgacataagtta
tgagaagctgtcatcgaggttagaggaagctgaagtgcaaggattgataatgtaatagga
taatgaaacatataaaacggaatgaggaataatcgtaatattagtatgtagaaatataga
ttccattttgaggattcctatatcctcgaggagaacttctagtatattctgtatatctaa
tattatagcctttatcaaca
>YJR027W; upstream sequence, from -800 to -1, size 800
aaatacatccgcgcaaattttgacaggctattttggcagcgcaatcaaagaataaacttg
gtatagtaaggaagccagttactgtacgcatgaattacggtagctttttttattttattt
attttttttttttttggacaaatagaaaaatttttattattatgtaagattattgaagta
aaaatacaattggacgaatctagttagattgccaagatgtgttaaaaggcaagattaact
tatgaacatgatctacaacgtcctggtttttaaattcgagtaaatacgcctcctttttat
ctgtgaatgacagtcctgttctcccaagtctttttacatcatggagacgggagttatact
ctctcgggtacaaggttccttcagcatcagaacagatcacaaactttatcgcaacaacaa
ttcctttatattcctgggaaaatatgtcggtatagcctactcgagacggcttccaaacat
cagctttcgttttaacatgttgctgttggaataaaaatccactatcgtctatcaactaat
agttatattatcaatatattatcatatacggtgttaagatgatgacataagttatgagaa
gctgtcatcgaagttagaggaagctgaaacgcaaggattgataatgtaataggatcaatg
aatataaacatataaaacggaatgaggaataatcgtaatattagtatgtagaaatataga
ttccattttgaggattcctatatcctcgaggagaacttctagtatattctgtatacctaa
tattatagcctttatcaaca
>YJR026W; upstream sequence, from -800 to -1, size 800
aaatacatccgcgcaaattttgacaggctattttggcagcgcaatcaaagaataaacttg
gtatagtaaggaagccagttactgtacgcatgaattacggtagctttttttattttattt
attttttttttttttggacaaatagaaaaatttttattattatgtaagattattgaagta
aaaatacaattggacgaatctagttagattgccaagatgtgttaaaaggcaagattaact
tatgaacatgatctacaacgtcctggtttttaaattcgagtaaatacgcctcctttttat
ctgtgaatgacagtcctgttctcccaagtctttttacatcatggagacgggagttatact
ctctcgggtacaaggttccttcagcatcagaacagatcacaaactttatcgcaacaacaa
ttcctttatattcctgggaaaatatgtcggtatagcctactcgagacggcttccaaacat
cagctttcgttttaacatgttgctgttggaataaaaatccactatcgtctatcaactaat
agttatattatcaatatattatcatatacggtgttaagatgatgacataagttatgagaa
gctgtcatcgaagttagaggaagctgaaacgcaaggattgataatgtaataggatcaatg
aatataaacatataaaacggaatgaggaataatcgtaatattagtatgtagaaatataga
ttccattttgaggattcctatatcctcgaggagaacttctagtatattctgtatacctaa
tattatagcctttatcaaca
>YJR028W; upstream sequence, from -800 to -1, size 800
aaaacaaacctaccgagccagataataaactagtcgcaataagcgatgcttcatatggta
accaaccatattacaagtcacaaattggtaacattttcctactcaacggaaaagtgattg
gaggaaagtcgacaaaggcttcattaacatgtacttcaactacggaagcagaaatacacg
cgataagtgaatctgtcccattattaaataatctaagttacctgatacaagaacttaaca
agaaaccaattattaaaggcttacttactgatagtagatcaacgatcagtataattaagt
ctacaaatgaagagaaatttagaaacagattttttggcacaaaggcaatgagacttagag
atgaagtatcaggtaataatttatacgtatactacatcgagaccaagaagaacattgctg
atgtgatgacaaaacctcttccgataaaaacatttaaactattaactaacaaatggattc
attagatctattacattatgggtggtatgttggaatagaaatcaactatcatctactaac
tagtatttacattactagtatattatcatatacggtgttagaagatgacgcaaatgatga
gaaatagtcatctaaattagtggaagctgaaacgcaaggattgataatgtaataggatca
atgaatataaacatataaaatgatgataataatatttatagaattgtgtagaattgcaga
ttcccttttatggattcctaaatccttgaggagaacttctagtatattctgtatacctaa
tattatagcctttatcaaca
>YJR029W; upstream sequence, from -800 to -1, size 800
aaaacaaacctaccgagccagataataaactagtcgcaataagcgatgcttcatatggta
accaaccatattacaagtcacaaattggtaacattttcctactcaacggaaaagtgattg
gaggaaagtcgacaaaggcttcattaacatgtacttcaactacggaagcagaaatacacg
cgataagtgaatctgtcccattattaaataatctaagttacctgatacaagaacttaaca
agaaaccaattattaaaggcttacttactgatagtagatcaacgatcagtataattaagt
ctacaaatgaagagaaatttagaaacagattttttggcacaaaggcaatgagacttagag
atgaagtatcaggtaataatttatacgtatactacatcgagaccaagaagaacattgctg
atgtgatgacaaaacctcttccgataaaaacatttaaactattaactaacaaatggattc
attagatctattacattatgggtggtatgttggaatagaaatcaactatcatctactaac
tagtatttacattactagtatattatcatatacggtgttagaagatgacgcaaatgatga
gaaatagtcatctaaattagtggaagctgaaacgcaaggattgataatgtaataggatca
atgaatataaacatataaaatgatgataataatatttatagaattgtgtagaattgcaga
ttcccttttatggattcctaaatccttgaggagaacttctagtatattctgtatacctaa
tattatagcctttatcaaca
>YML045W; upstream sequence, from -800 to -1, size 800
tatgaagagtaaaacaggtagatgaaataaatttattattaatttagtttacgtaaatcg
aaatgacaggccttttctgtgttttttgatggttatataatcagaaaaatttgataaata
ttgtttatatgtaaagactattaatgattgtttctatcgtcaggatattttgaaaacgtc
caaatatgtaaaacaacttctaaacattaaatatttttggtgaattaaaaaaaaatatgc
gcaagcccggaatcgaaccgggggcccaacgatggcaacgttggattttaccactaaacc
acttgcgcgatctttattggtatttgttggaacatagagttaactaaccatatataacaa
cttcttaaatgcacagtacagtctattcaaaactgtagctatgcgctgcatcttgtggca
aactcgaatggaattgtgggtttgctaggtctctgtccatctgtaaacaatatttcccgg
gaacgggcaacaaaggtaatgtttatatgtgttggaataaaaatccactatcgtctatca
actaatagttatattatcaatatattatcatatacggtgttaagatgatgacataagtta
tgagaagctgtcatcgaggttagaggaagctgaagtgcaaggattgataatgtaatagga
taatgaaacatataaaacggaatgaggaataatcgtaatattagtatgtagaaatataga
ttccattttgaggattcctatatcctcgaggagaacttctagtatattctgtatacctaa
tattatagcctttatcaaca
>YML040W; upstream sequence, from -800 to -1, size 800
aagggccgcttcgacttttgttaatactcacaaagatcatcatgttcattataaaaaaag
tagttattaattatctattacccggatcaaagttatttctacagaacacaaatattttat
tgattgcttcgttacataaagcaacgactaaataaatataagctctctagctattccacc
gacttcacttccttaatgaatggtcgtttttgtaatactccaaaaaaaatatcaaaaaaa
ggggcgagctgggaattgaacccagggcctctcgcatgctttgtcttcctgtttaatcag
gaagtcgcccaaagcgagaatcataccactagaccacacgcccttgtgaacttgtgaatc
ttagccactaaggaatcaccgaatagtaaaagttttctgacaactacaatattaagccct
taacaacaataatgaatattgagtgcataatgttgaaatggaactctaaaatatcatttg
tttagtagtattcgtgttactagttgttggaatagaaatcaactatcatctactaactag
tatttacattactagtatattatcatatacggtgttagaagatgacgcaaatgatgagaa
atagtcatctaaattagtggaagctgaaacgcaaggattgataatgtaataggatcaatg
aatataaacatataaaacggaatgaggaataatcgtaatattagtatgtagaaatataga
ttccattttgaggattcctatatcctcgaggagaacttctagtatattctgtatacctaa
tattatagcctttatcaaca
>YML039W; upstream sequence, from -800 to -1, size 800
aagggccgcttcgacttttgttaatactcacaaagatcatcatgttcattataaaaaaag
tagttattaattatctattacccggatcaaagttatttctacagaacacaaatattttat
tgattgcttcgttacataaagcaacgactaaataaatataagctctctagctattccacc
gacttcacttccttaatgaatggtcgtttttgtaatactccaaaaaaaatatcaaaaaaa
ggggcgagctgggaattgaacccagggcctctcgcatgctttgtcttcctgtttaatcag
gaagtcgcccaaagcgagaatcataccactagaccacacgcccttgtgaacttgtgaatc
ttagccactaaggaatcaccgaatagtaaaagttttctgacaactacaatattaagccct
taacaacaataatgaatattgagtgcataatgttgaaatggaactctaaaatatcatttg
tttagtagtattcgtgttactagttgttggaatagaaatcaactatcatctactaactag
tatttacattactagtatattatcatatacggtgttagaagatgacgcaaatgatgagaa
atagtcatctaaattagtggaagctgaaacgcaaggattgataatgtaataggatcaatg
aatataaacatataaaacggaatgaggaataatcgtaatattagtatgtagaaatataga
ttccattttgaggattcctatatcctcgaggagaacttctagtatattctgtatacctaa
tattatagcctttatcaaca
>YMR045C; upstream sequence, from -800 to -1, size 800
aagctatgatgcagacagtggtacatacgtgtttatcgtaaaccacgctgcagagcagac
ctgagttattatataacgaaactatatatagaatcaaatacaaatttgtaatgcatttag
tgtaattaacctgttaaatttttgagtataaaattatagatggaacaagtgataaaaaag
agaaaagggacccttcatagacctgctgcgataattacatccttttgaaaaagacaataa
ttcatgtcgtttgttgccttccctttttcttttctttgaaaaaaaaagaaaatgccatct
cctagaatcgaaccagggtttcatcggccacaacgatgtgtactaaccactatactaaga
tggcaaacttggattgttaagaaaaacatgctgggctatacagtacatttaccgcatatg
tacctctagccaccacccgaacatggaatttattcgtcctgtagtgtcaagcggtgcgaa
tgccaaggtcacagcttcattgaaaatgatgttggaataaaaatccactatcgtctatca
actaatagttatattatcaatatattatcatatacggtgttaagatgatgacataagtta
tgagaagctgtcatcgaagttagaggaagctgaagtgcaaggattgataatgtaatagga
taatgaaacatataaaacggaatgaggaataatcgtaatattagtatgtagaaatataga
ttccattttgaggattcctatatccttgaggagaacttctagtatattctgtatacctaa
tattatagcctttatcaaca
>YMR046C; upstream sequence, from -800 to -1, size 800
aagctatgatgcagacagtggtacatacgtgtttatcgtaaaccacgctgcagagcagac
ctgagttattatataacgaaactatatatagaatcaaatacaaatttgtaatgcatttag
tgtaattaacctgttaaatttttgagtataaaattatagatggaacaagtgataaaaaag
agaaaagggacccttcatagacctgctgcgataattacatccttttgaaaaagacaataa
ttcatgtcgtttgttgccttccctttttcttttctttgaaaaaaaaagaaaatgccatct
cctagaatcgaaccagggtttcatcggccacaacgatgtgtactaaccactatactaaga
tggcaaacttggattgttaagaaaaacatgctgggctatacagtacatttaccgcatatg
tacctctagccaccacccgaacatggaatttattcgtcctgtagtgtcaagcggtgcgaa
tgccaaggtcacagcttcattgaaaatgatgttggaataaaaatccactatcgtctatca
actaatagttatattatcaatatattatcatatacggtgttaagatgatgacataagtta
tgagaagctgtcatcgaagttagaggaagctgaagtgcaaggattgataatgtaatagga
taatgaaacatataaaacggaatgaggaataatcgtaatattagtatgtagaaatataga
ttccattttgaggattcctatatccttgaggagaacttctagtatattctgtatacctaa
tattatagcctttatcaaca
>YMR050C; upstream sequence, from -800 to -1, size 800
ggatgtaggaatcgtcaaaagggaatcgatagttttacgtaacgatattactttatgttc
tttctgttggaatgaagctataaaatatcatctgttcagtagtattcatgccactcgtac
attatcatatacagtgtaagaagatgatctaaacattgagaaacagtcgtaaaatttaat
ggaagcagaaatataaggattgataatgtactaggataatgaaacatacgaaagggaggg
agaaataattgtaattgtattatataggagtatcgattccaatttgaggattggtatatc
tctcaggggaaattttattatattctgtacacataataaaataaagcccttgcgaacaat
agaatcccaacggttatcaaattattcacaaattgatcacttcctttttatactttccct
ctcgcttcttattacattatcaatcattgcatttcagcttcccctaaatctggtgactgt
ttctcaatctttagatcaccttctgttggaataaaaatccactatcgtctatcaactaat
agttatattatcaatatattatcatatacggtgttaagatgatgacataagttatgagaa
gctgtcatcgatgttagaggaagctgaaacgcaaggattgataatgtaataggatcaatg
aatataaacatataaaacggaatgaggaataatcgtaatattagtatgtagaaatataga
ttccattttgaggattcctatatcctcgaggagaacttctagtatattctgtatacctaa
tattatagcctttatcaaca
>YMR051C; upstream sequence, from -800 to -1, size 800
ggatgtaggaatcgtcaaaagggaatcgatagttttacgtaacgatattactttatgttc
tttctgttggaatgaagctataaaatatcatctgttcagtagtattcatgccactcgtac
attatcatatacagtgtaagaagatgatctaaacattgagaaacagtcgtaaaatttaat
ggaagcagaaatataaggattgataatgtactaggataatgaaacatacgaaagggaggg
agaaataattgtaattgtattatataggagtatcgattccaatttgaggattggtatatc
tctcaggggaaattttattatattctgtacacataataaaataaagcccttgcgaacaat
agaatcccaacggttatcaaattattcacaaattgatcacttcctttttatactttccct
ctcgcttcttattacattatcaatcattgcatttcagcttcccctaaatctggtgactgt
ttctcaatctttagatcaccttctgttggaataaaaatccactatcgtctatcaactaat
agttatattatcaatatattatcatatacggtgttaagatgatgacataagttatgagaa
gctgtcatcgatgttagaggaagctgaaacgcaaggattgataatgtaataggatcaatg
aatataaacatataaaacggaatgaggaataatcgtaatattagtatgtagaaatataga
ttccattttgaggattcctatatcctcgaggagaacttctagtatattctgtatacctaa
tattatagcctttatcaaca
>YOR247W; upstream sequence, from -800 to -1, size 800
agacaatagtgtgtgtgcattgtaagtgatgcatcatgcaccataatgatttgtttatat
atacccatgtacacttgggtctcatttcctcaattttttcatatcttacccgcatatctt
ttctttcaatgccctacttctatacttcagggttttccaaaaaaaaacagtgattaagca
gggcggcattttctttatcttggggcttagaagacgcgaaagacctgtggctcaatacct
ttttcggaatatgtcaacaacacgaaacgccaaaattcttggccctgattcaggtaccgc
gggggccacgaattttggcgttctgtgcaggaatgacgtctctgccgattatgaaactaa
acaaggtatgctatcggaggtggtctgagttactcgacagatttttctgacgagagtgag
tgtcgttcgagatatttaagctccaaaatatttccctcacctagcttacattttggttta
ttctttcttacctctacctttctaagtttttctcttctgcttccttttcttttcacttgg
catattttatctataaaaaagttttgcaagcgtttaagcaactagtttagcacaacatcc
aaccaagaggtttctcgcgtatttctctcatttttttacccattttacaaattttttttg
ctatttgagccatagtacccattaataggtctcgtccattcccttgttttttttttattg
tttcaattacactacataattaaaaatcacatcactttcactctcaccttagtcgttctt
tatcaaccaaaaataaaaaa
Low length variation scorer used: true
Group sequence length average percentage variation: 0.0
Summary of Top 18 Motifs:
	Consensus Sequence	Count	Sig Value	Coverage
#1	thvtmdw	1063	604.4109	100.00%
#2	atanhndntathm	130	491.4219	95.70%
#3	aatatta	92	267.5296	95.70%
#4	atcnncta	70	244.8337	95.70%
#5	tagnnnnnnnnnatata	56	201.4427	91.30%
#6	aggannnnnnnnnnnata	55	197.5884	95.70%
#7	aactnntagt	53	196.1913	95.70%
#8	attcc	145	194.2772	100.00%
#9	attatca	73	181.059	95.70%
#10	aggannnnnnnatcc	39	175.0793	91.30%
#11	atatnnnnnnnnagaa	44	165.1664	91.30%
#12	taatnnnntag	49	156.5374	91.30%
#13	ttannnnnagctg	39	156.294	91.30%
#14	taatagnnnnnnnnnnnata	35	148.349	91.30%
#15	tattagtnnnnaga	33	141.7207	82.60%
#16	cctcgagga	33	127.2563	65.20%
#17	gtata	135	119.3274	100.00%
#18	tatcaac	36	119.0791	95.70%
----------------------------------------------------------------------------------------------------
Detailed analysis of consensus sequence #1: thvtmdw:
Both strands used to compute Sig Value of 604.4109.
PWM:
a	0	402	536	0	629	367	502
c	0	322	343	0	434	0	0
g	0	0	184	0	0	243	0
t	1063	339	0	1063	0	453	561
Sequence	Strand	Location	Gene
tcatata	-	-752 to -758	YAR010C
ttgtaga	-	-717 to -723	YAR010C
ttatctt	+	-713 to -707	YAR010C
ttctatt	+	-701 to -695	YAR010C
tcataat	-	-671 to -677	YAR010C
ttatcat	-	-668 to -674	YAR010C
tcctcaa	-	-593 to -599	YAR010C
tagtagt	+	-590 to -584	YAR010C
tagtcga	+	-587 to -581	YAR010C
ttgtcga	-	-578 to -584	YAR010C
tagtcgt	+	-572 to -566	YAR010C
ttgtaat	-	-389 to -395	YAR010C
tagtatt	-	-384 to -390	YAR010C
tactaga	+	-388 to -382	YAR010C
tcataaa	-	-345 to -351	YAR010C
tagtaga	+	-342 to -336	YAR010C
ttctatt	-	-284 to -290	YAR010C
tcatcta	+	-275 to -269	YAR010C
tagtaga	-	-266 to -272	YAR010C
tactagt	-	-259 to -265	YAR010C
tagtatt	+	-263 to -257	YAR010C
tagtaat	-	-247 to -253	YAR010C
tactagt	+	-251 to -245	YAR010C
tactagt	-	-244 to -250	YAR010C
tagtata	+	-248 to -242	YAR010C
taatata	-	-239 to -245	YAR010C
ttatcat	+	-241 to -235	YAR010C
tcatata	+	-238 to -232	YAR010C
tcatctt	-	-216 to -222	YAR010C
tcatcat	-	-204 to -210	YAR010C
ttctcat	-	-201 to -207	YAR010C
tagtcat	+	-199 to -193	YAR010C
tcatcta	+	-196 to -190	YAR010C
ttatcaa	-	-157 to -163	YAR010C
tcctatt	-	-147 to -153	YAR010C
ttatatt	-	-134 to -140	YAR010C
tcctcat	-	-113 to -119	YAR010C
taatcgt	+	-111 to -105	YAR010C
tcgtaat	+	-108 to -102	YAR010C
taatatt	+	-105 to -99	YAR010C
taatatt	-	-98 to -104	YAR010C
tactaat	-	-95 to -101	YAR010C
tcctcaa	-	-67 to -73	YAR010C
tcctata	+	-65 to -59	YAR010C
tcctcga	+	-58 to -52	YAR010C
tcctcga	-	-49 to -55	YAR010C
ttctagt	+	-44 to -38	YAR010C
tactaga	-	-37 to -43	YAR010C
tagtata	+	-41 to -35	YAR010C
taatatt	+	-23 to -17	YAR010C
taatatt	-	-16 to -22	YAR010C
ttatcaa	+	-9 to -3	YAR010C
ttctcaa	-	-595 to -601	YBL005W-A
ttctcta	+	-556 to -550	YBL005W-A
ttatcaa	-	-522 to -528	YBL005W-A
ttgtaat	+	-505 to -499	YBL005W-A
tcctata	-	-431 to -437	YBL005W-A
ttatcga	-	-405 to -411	YBL005W-A
ttgtaga	+	-373 to -367	YBL005W-A
ttctata	+	-365 to -359	YBL005W-A
ttctagt	+	-344 to -338	YBL005W-A
tactaga	-	-337 to -343	YBL005W-A
tagtatt	+	-341 to -335	YBL005W-A
taatatt	+	-323 to -317	YBL005W-A
taatatt	-	-316 to -322	YBL005W-A
ttatagt	+	-318 to -312	YBL005W-A
tcgtcta	+	-272 to -266	YBL005W-A
taatagt	+	-260 to -254	YBL005W-A
ttatatt	+	-254 to -248	YBL005W-A
taatata	-	-247 to -253	YBL005W-A
ttatcaa	+	-249 to -243	YBL005W-A
taatata	-	-236 to -242	YBL005W-A
ttatcat	+	-238 to -232	YBL005W-A
tcatata	+	-235 to -229	YBL005W-A
tcatctt	-	-215 to -221	YBL005W-A
tcatcat	-	-212 to -218	YBL005W-A
ttctcat	-	-197 to -203	YBL005W-A
tcatcga	+	-192 to -186	YBL005W-A
tcctcta	-	-176 to -182	YBL005W-A
ttatcaa	-	-153 to -159	YBL005W-A
tcctatt	-	-143 to -149	YBL005W-A
tcctcat	-	-115 to -121	YBL005W-A
taatcgt	+	-113 to -107	YBL005W-A
tcgtaat	+	-110 to -104	YBL005W-A
taatatt	+	-107 to -101	YBL005W-A
taatatt	-	-100 to -106	YBL005W-A
tactaat	-	-97 to -103	YBL005W-A
tcctcaa	-	-69 to -75	YBL005W-A
tcctata	+	-67 to -61	YBL005W-A
tcctcaa	-	-51 to -57	YBL005W-A
ttctagt	+	-46 to -40	YBL005W-A
taatatt	+	-23 to -17	YBL005W-A
taatatt	-	-16 to -22	YBL005W-A
ttatcaa	+	-9 to -3	YBL005W-A
ttctcaa	-	-595 to -601	YBL005W-B
ttctcta	+	-556 to -550	YBL005W-B
ttatcaa	-	-522 to -528	YBL005W-B
ttgtaat	+	-505 to -499	YBL005W-B
tcctata	-	-431 to -437	YBL005W-B
ttatcga	-	-405 to -411	YBL005W-B
ttgtaga	+	-373 to -367	YBL005W-B
ttctata	+	-365 to -359	YBL005W-B
ttctagt	+	-344 to -338	YBL005W-B
tactaga	-	-337 to -343	YBL005W-B
tagtatt	+	-341 to -335	YBL005W-B
taatatt	+	-323 to -317	YBL005W-B
taatatt	-	-316 to -322	YBL005W-B
ttatagt	+	-318 to -312	YBL005W-B
tcgtcta	+	-272 to -266	YBL005W-B
taatagt	+	-260 to -254	YBL005W-B
ttatatt	+	-254 to -248	YBL005W-B
taatata	-	-247 to -253	YBL005W-B
ttatcaa	+	-249 to -243	YBL005W-B
taatata	-	-236 to -242	YBL005W-B
ttatcat	+	-238 to -232	YBL005W-B
tcatata	+	-235 to -229	YBL005W-B
tcatctt	-	-215 to -221	YBL005W-B
tcatcat	-	-212 to -218	YBL005W-B
ttctcat	-	-197 to -203	YBL005W-B
tcatcga	+	-192 to -186	YBL005W-B
tcctcta	-	-176 to -182	YBL005W-B
ttatcaa	-	-153 to -159	YBL005W-B
tcctatt	-	-143 to -149	YBL005W-B
tcctcat	-	-115 to -121	YBL005W-B
taatcgt	+	-113 to -107	YBL005W-B
tcgtaat	+	-110 to -104	YBL005W-B
taatatt	+	-107 to -101	YBL005W-B
taatatt	-	-100 to -106	YBL005W-B
tactaat	-	-97 to -103	YBL005W-B
tcctcaa	-	-69 to -75	YBL005W-B
tcctata	+	-67 to -61	YBL005W-B
tcctcaa	-	-51 to -57	YBL005W-B
ttctagt	+	-46 to -40	YBL005W-B
taatatt	+	-23 to -17	YBL005W-B
taatatt	-	-16 to -22	YBL005W-B
ttatcaa	+	-9 to -3	YBL005W-B
ttataga	-	-769 to -775	YBR012W-A
ttatagt	-	-740 to -746	YBR012W-A
ttatctt	+	-727 to -721	YBR012W-A
ttataga	+	-722 to -716	YBR012W-A
tcgtcta	-	-713 to -719	YBR012W-A
ttctcgt	-	-710 to -716	YBR012W-A
tcataaa	-	-698 to -704	YBR012W-A
taatagt	-	-650 to -656	YBR012W-A
ttgtaat	+	-617 to -611	YBR012W-A
tcataat	+	-496 to -490	YBR012W-A
taataat	-	-440 to -446	YBR012W-A
taataat	-	-425 to -431	YBR012W-A
taataat	-	-422 to -428	YBR012W-A
ttataat	-	-419 to -425	YBR012W-A
ttataat	+	-424 to -418	YBR012W-A
taatcaa	+	-421 to -415	YBR012W-A
ttgtctt	-	-410 to -416	YBR012W-A
ttataga	+	-358 to -352	YBR012W-A
ttctata	-	-351 to -357	YBR012W-A
tcgtcta	+	-270 to -264	YBR012W-A
taatagt	+	-258 to -252	YBR012W-A
ttatatt	+	-252 to -246	YBR012W-A
taatata	-	-245 to -251	YBR012W-A
ttatcaa	+	-247 to -241	YBR012W-A
taatata	-	-234 to -240	YBR012W-A
ttatcat	+	-236 to -230	YBR012W-A
tcatata	+	-233 to -227	YBR012W-A
tcatctt	-	-213 to -219	YBR012W-A
tcatcat	-	-210 to -216	YBR012W-A
ttctcat	-	-195 to -201	YBR012W-A
tcatcga	+	-190 to -184	YBR012W-A
tcctcta	-	-174 to -180	YBR012W-A
ttatcaa	-	-151 to -157	YBR012W-A
tcctatt	-	-141 to -147	YBR012W-A
tcctcat	-	-113 to -119	YBR012W-A
taatatt	-	-98 to -104	YBR012W-A
tactaat	-	-95 to -101	YBR012W-A
tcctcaa	-	-67 to -73	YBR012W-A
tcctata	+	-65 to -59	YBR012W-A
tcctcga	+	-58 to -52	YBR012W-A
tcctcga	-	-49 to -55	YBR012W-A
ttctagt	+	-44 to -38	YBR012W-A
tactaga	-	-37 to -43	YBR012W-A
tagtata	+	-41 to -35	YBR012W-A
taatatt	+	-23 to -17	YBR012W-A
taatatt	-	-16 to -22	YBR012W-A
ttatcaa	+	-9 to -3	YBR012W-A
ttataga	-	-769 to -775	YBR012W-B
ttatagt	-	-740 to -746	YBR012W-B
ttatctt	+	-727 to -721	YBR012W-B
ttataga	+	-722 to -716	YBR012W-B
tcgtcta	-	-713 to -719	YBR012W-B
ttctcgt	-	-710 to -716	YBR012W-B
tcataaa	-	-698 to -704	YBR012W-B
taatagt	-	-650 to -656	YBR012W-B
ttgtaat	+	-617 to -611	YBR012W-B
tcataat	+	-496 to -490	YBR012W-B
taataat	-	-440 to -446	YBR012W-B
taataat	-	-425 to -431	YBR012W-B
taataat	-	-422 to -428	YBR012W-B
ttataat	-	-419 to -425	YBR012W-B
ttataat	+	-424 to -418	YBR012W-B
taatcaa	+	-421 to -415	YBR012W-B
ttgtctt	-	-410 to -416	YBR012W-B
ttataga	+	-358 to -352	YBR012W-B
ttctata	-	-351 to -357	YBR012W-B
tcgtcta	+	-270 to -264	YBR012W-B
taatagt	+	-258 to -252	YBR012W-B
ttatatt	+	-252 to -246	YBR012W-B
taatata	-	-245 to -251	YBR012W-B
ttatcaa	+	-247 to -241	YBR012W-B
taatata	-	-234 to -240	YBR012W-B
ttatcat	+	-236 to -230	YBR012W-B
tcatata	+	-233 to -227	YBR012W-B
tcatctt	-	-213 to -219	YBR012W-B
tcatcat	-	-210 to -216	YBR012W-B
ttctcat	-	-195 to -201	YBR012W-B
tcatcga	+	-190 to -184	YBR012W-B
tcctcta	-	-174 to -180	YBR012W-B
ttatcaa	-	-151 to -157	YBR012W-B
tcctatt	-	-141 to -147	YBR012W-B
tcctcat	-	-113 to -119	YBR012W-B
taatatt	-	-98 to -104	YBR012W-B
tactaat	-	-95 to -101	YBR012W-B
tcctcaa	-	-67 to -73	YBR012W-B
tcctata	+	-65 to -59	YBR012W-B
tcctcga	+	-58 to -52	YBR012W-B
tcctcga	-	-49 to -55	YBR012W-B
ttctagt	+	-44 to -38	YBR012W-B
tactaga	-	-37 to -43	YBR012W-B
tagtata	+	-41 to -35	YBR012W-B
taatatt	+	-23 to -17	YBR012W-B
taatatt	-	-16 to -22	YBR012W-B
ttatcaa	+	-9 to -3	YBR012W-B
taatcga	-	-781 to -787	YDR034C-A
ttctaat	-	-778 to -784	YDR034C-A
ttgtcta	-	-738 to -744	YDR034C-A
tcatcaa	-	-630 to -636	YDR034C-A
ttgtcaa	-	-586 to -592	YDR034C-A
tcctaat	-	-580 to -586	YDR034C-A
ttgtata	+	-488 to -482	YDR034C-A
ttctatt	-	-468 to -474	YDR034C-A
ttctatt	-	-353 to -359	YDR034C-A
tcctata	-	-282 to -288	YDR034C-A
tactcaa	-	-223 to -229	YDR034C-A
tcatcaa	+	-216 to -210	YDR034C-A
tcctaaa	+	-209 to -203	YDR034C-A
tactctt	+	-177 to -171	YDR034C-A
ttgtatt	-	-155 to -161	YDR034C-A
ttatcat	+	-123 to -117	YDR034C-A
tcatcta	+	-120 to -114	YDR034C-A
tcataga	-	-111 to -117	YDR034C-A
ttatcat	-	-108 to -114	YDR034C-A
taatatt	+	-58 to -52	YDR034C-A
taatatt	-	-51 to -57	YDR034C-A
tagtata	-	-34 to -40	YDR034C-A
tactaga	+	-38 to -32	YDR034C-A
ttctagt	-	-31 to -37	YDR034C-A
tcctata	-	-10 to -16	YDR034C-A
ttctatt	+	-797 to -791	YDR170W-A
taataga	-	-790 to -796	YDR170W-A
ttctcgt	+	-709 to -703	YDR170W-A
ttataat	-	-671 to -677	YDR170W-A
ttataaa	+	-676 to -670	YDR170W-A
ttatcaa	-	-649 to -655	YDR170W-A
tactaaa	+	-557 to -551	YDR170W-A
tactcta	-	-476 to -482	YDR170W-A
tcctata	-	-395 to -401	YDR170W-A
ttataaa	-	-353 to -359	YDR170W-A
tagtcaa	-	-340 to -346	YDR170W-A
tagtcat	-	-330 to -336	YDR170W-A
ttctagt	-	-327 to -333	YDR170W-A
taatcat	-	-320 to -326	YDR170W-A
ttatatt	+	-322 to -316	YDR170W-A
taatata	-	-315 to -321	YDR170W-A
tcgtcta	+	-269 to -263	YDR170W-A
taatagt	+	-257 to -251	YDR170W-A
ttatatt	+	-251 to -245	YDR170W-A
taatata	-	-244 to -250	YDR170W-A
ttatcaa	+	-246 to -240	YDR170W-A
taatata	-	-233 to -239	YDR170W-A
ttatcat	+	-235 to -229	YDR170W-A
tcatata	+	-232 to -226	YDR170W-A
tcatctt	-	-212 to -218	YDR170W-A
tcatcat	-	-209 to -215	YDR170W-A
ttctcat	-	-194 to -200	YDR170W-A
tcatcga	+	-189 to -183	YDR170W-A
tcctcta	-	-173 to -179	YDR170W-A
ttatcaa	-	-150 to -156	YDR170W-A
tcctatt	-	-140 to -146	YDR170W-A
tcctcat	-	-112 to -118	YDR170W-A
taatcgt	+	-110 to -104	YDR170W-A
tcgtaat	+	-107 to -101	YDR170W-A
taatatt	+	-104 to -98	YDR170W-A
ttctata	-	-87 to -93	YDR170W-A
tcctcga	-	-49 to -55	YDR170W-A
ttctagt	+	-44 to -38	YDR170W-A
tactaga	-	-37 to -43	YDR170W-A
tagtata	+	-41 to -35	YDR170W-A
taatatt	+	-23 to -17	YDR170W-A
taatatt	-	-16 to -22	YDR170W-A
ttatcaa	+	-9 to -3	YDR170W-A
ttctcat	+	-790 to -784	YER138C
tcatcat	+	-787 to -781	YER138C
tcatctt	+	-775 to -769	YER138C
tcctagt	+	-769 to -763	YER138C
tagtata	-	-729 to -735	YER138C
tactagt	+	-733 to -727	YER138C
tagtcaa	+	-730 to -724	YER138C
tagtaaa	-	-670 to -676	YER138C
tactaat	+	-674 to -668	YER138C
taatata	+	-671 to -665	YER138C
ttatata	-	-660 to -666	YER138C
tagtcaa	-	-624 to -630	YER138C
ttatagt	-	-621 to -627	YER138C
ttgtaga	+	-607 to -601	YER138C
ttctcta	-	-598 to -604	YER138C
ttataat	+	-554 to -548	YER138C
taatatt	+	-551 to -545	YER138C
taatatt	-	-544 to -550	YER138C
tagtata	-	-527 to -533	YER138C
tactaga	+	-531 to -525	YER138C
ttctagt	-	-524 to -530	YER138C
tcctcga	+	-519 to -513	YER138C
tcctcga	-	-510 to -516	YER138C
tcctaaa	-	-503 to -509	YER138C
ttctata	+	-470 to -464	YER138C
ttataga	-	-463 to -469	YER138C
taatatt	-	-457 to -463	YER138C
taataat	-	-454 to -460	YER138C
ttatcat	+	-456 to -450	YER138C
tcatcgt	+	-453 to -447	YER138C
taatatt	+	-437 to -431	YER138C
tcctatt	+	-424 to -418	YER138C
ttatcaa	+	-414 to -408	YER138C
tcatcta	-	-375 to -381	YER138C
tagtcat	-	-372 to -378	YER138C
ttctcat	+	-370 to -364	YER138C
tcatcat	+	-367 to -361	YER138C
tcatctt	+	-355 to -349	YER138C
tcatata	-	-333 to -339	YER138C
ttatcat	-	-330 to -336	YER138C
taatata	+	-332 to -326	YER138C
tagtata	-	-323 to -329	YER138C
tactagt	+	-327 to -321	YER138C
tactagt	-	-320 to -326	YER138C
tagtatt	-	-308 to -314	YER138C
tactagt	+	-312 to -306	YER138C
tagtaga	+	-305 to -299	YER138C
ttctatt	-	-284 to -290	YER138C
tcatcta	+	-275 to -269	YER138C
tagtaga	-	-266 to -272	YER138C
tactagt	-	-259 to -265	YER138C
tagtatt	+	-263 to -257	YER138C
tagtaat	-	-247 to -253	YER138C
tactagt	+	-251 to -245	YER138C
tactagt	-	-244 to -250	YER138C
tagtata	+	-248 to -242	YER138C
taatata	-	-239 to -245	YER138C
ttatcat	+	-241 to -235	YER138C
tcatata	+	-238 to -232	YER138C
tcatctt	-	-216 to -222	YER138C
tcatcat	-	-204 to -210	YER138C
ttctcat	-	-201 to -207	YER138C
tagtcat	+	-199 to -193	YER138C
tcatcta	+	-196 to -190	YER138C
ttatcaa	-	-157 to -163	YER138C
tcctatt	-	-147 to -153	YER138C
ttatatt	-	-134 to -140	YER138C
tcctcat	-	-113 to -119	YER138C
taatcgt	+	-111 to -105	YER138C
tcgtaat	+	-108 to -102	YER138C
taatatt	+	-105 to -99	YER138C
taatatt	-	-98 to -104	YER138C
tactaat	-	-95 to -101	YER138C
tcctcaa	-	-67 to -73	YER138C
tcctata	+	-65 to -59	YER138C
tcctcga	+	-58 to -52	YER138C
tcctcga	-	-49 to -55	YER138C
ttctagt	+	-44 to -38	YER138C
tactaga	-	-37 to -43	YER138C
tagtata	+	-41 to -35	YER138C
taatatt	+	-23 to -17	YER138C
taatatt	-	-16 to -22	YER138C
ttatcaa	+	-9 to -3	YER138C
ttgtaaa	-	-751 to -757	YER160C
tcatatt	+	-736 to -730	YER160C
taataat	-	-726 to -732	YER160C
tcctaat	-	-723 to -729	YER160C
taatata	-	-716 to -722	YER160C
tagtcat	+	-661 to -655	YER160C
ttctatt	-	-645 to -651	YER160C
tagtatt	-	-568 to -574	YER160C
ttgtagt	-	-565 to -571	YER160C
taatcaa	+	-486 to -480	YER160C
ttatatt	-	-475 to -481	YER160C
tcatatt	-	-433 to -439	YER160C
tagtcaa	-	-414 to -420	YER160C
ttgtata	+	-407 to -401	YER160C
ttgtcat	-	-351 to -357	YER160C
tcctaaa	+	-343 to -337	YER160C
tcataaa	+	-333 to -327	YER160C
tcgtcta	+	-276 to -270	YER160C
taatagt	+	-264 to -258	YER160C
ttatatt	+	-258 to -252	YER160C
taatata	-	-251 to -257	YER160C
ttatcaa	+	-253 to -247	YER160C
taatata	-	-240 to -246	YER160C
ttatcat	+	-242 to -236	YER160C
tcatata	+	-239 to -233	YER160C
tcatctt	-	-219 to -225	YER160C
tcatcat	-	-216 to -222	YER160C
ttctcat	-	-201 to -207	YER160C
tcatcga	+	-196 to -190	YER160C
tcctcta	-	-180 to -186	YER160C
ttatcaa	-	-157 to -163	YER160C
tcctatt	-	-147 to -153	YER160C
ttatatt	-	-134 to -140	YER160C
tcctcat	-	-113 to -119	YER160C
taatcgt	+	-111 to -105	YER160C
tcgtaat	+	-108 to -102	YER160C
taatatt	+	-105 to -99	YER160C
taatatt	-	-98 to -104	YER160C
tactaat	-	-95 to -101	YER160C
tcctcaa	-	-67 to -73	YER160C
tcctata	+	-65 to -59	YER160C
tcctcga	+	-58 to -52	YER160C
tcctcga	-	-49 to -55	YER160C
ttctagt	+	-44 to -38	YER160C
tactaga	-	-37 to -43	YER160C
tagtata	+	-41 to -35	YER160C
taatatt	+	-23 to -17	YER160C
taatatt	-	-16 to -22	YER160C
ttatcaa	+	-9 to -3	YER160C
taatcga	+	-792 to -786	YFL002W-A
tagtcta	-	-603 to -609	YFL002W-A
ttctcaa	+	-564 to -558	YFL002W-A
tcatcta	+	-523 to -517	YFL002W-A
taatagt	+	-511 to -505	YFL002W-A
taatata	-	-491 to -497	YFL002W-A
ttatcat	+	-493 to -487	YFL002W-A
tcatata	+	-490 to -484	YFL002W-A
tcatcta	-	-471 to -477	YFL002W-A
tcatcat	-	-468 to -474	YFL002W-A
ttctcat	-	-453 to -459	YFL002W-A
tcatcga	+	-448 to -442	YFL002W-A
ttatcaa	-	-409 to -415	YFL002W-A
tcctatt	-	-399 to -405	YFL002W-A
tagtcta	+	-376 to -370	YFL002W-A
tactaat	-	-361 to -367	YFL002W-A
ttctcaa	-	-333 to -339	YFL002W-A
tcctaaa	+	-331 to -325	YFL002W-A
tcctcga	+	-324 to -318	YFL002W-A
tcctcga	-	-315 to -321	YFL002W-A
tcatcta	+	-270 to -264	YFL002W-A
tagtaga	-	-261 to -267	YFL002W-A
tactagt	-	-254 to -260	YFL002W-A
tagtatt	+	-258 to -252	YFL002W-A
tactagt	+	-246 to -240	YFL002W-A
tactagt	-	-239 to -245	YFL002W-A
tagtata	+	-243 to -237	YFL002W-A
taatata	-	-234 to -240	YFL002W-A
ttatcat	+	-236 to -230	YFL002W-A
tcatata	+	-233 to -227	YFL002W-A
tcatctt	-	-211 to -217	YFL002W-A
tcatcat	-	-199 to -205	YFL002W-A
ttctcat	-	-196 to -202	YFL002W-A
tagtcat	+	-194 to -188	YFL002W-A
tcatcta	+	-191 to -185	YFL002W-A
ttatcaa	-	-152 to -158	YFL002W-A
tcctatt	-	-142 to -148	YFL002W-A
taatatt	-	-129 to -135	YFL002W-A
tcatcat	-	-113 to -119	YFL002W-A
ttatcat	-	-110 to -116	YFL002W-A
taataat	+	-112 to -106	YFL002W-A
taatatt	+	-109 to -103	YFL002W-A
ttataga	+	-103 to -97	YFL002W-A
ttctata	-	-96 to -102	YFL002W-A
tcctaaa	+	-63 to -57	YFL002W-A
tcctcga	+	-56 to -50	YFL002W-A
tcctcga	-	-47 to -53	YFL002W-A
ttctagt	+	-42 to -36	YFL002W-A
tactaga	-	-35 to -41	YFL002W-A
tagtata	+	-39 to -33	YFL002W-A
taatatt	+	-22 to -16	YFL002W-A
taatatt	-	-15 to -21	YFL002W-A
ttatcaa	+	-9 to -3	YFL002W-A
ttatcta	+	-794 to -788	YHR214C-B
tagtaga	-	-731 to -737	YHR214C-B
tagtatt	+	-665 to -659	YHR214C-B
taatatt	-	-536 to -542	YHR214C-B
taataga	+	-511 to -505	YHR214C-B
tcataat	+	-399 to -393	YHR214C-B
ttatagt	+	-360 to -354	YHR214C-B
tcgtcta	+	-270 to -264	YHR214C-B
taatagt	+	-258 to -252	YHR214C-B
ttatatt	+	-252 to -246	YHR214C-B
taatata	-	-245 to -251	YHR214C-B
ttatcaa	+	-247 to -241	YHR214C-B
taatata	-	-234 to -240	YHR214C-B
ttatcat	+	-236 to -230	YHR214C-B
tcatata	+	-233 to -227	YHR214C-B
tcatctt	-	-213 to -219	YHR214C-B
tcatcat	-	-210 to -216	YHR214C-B
ttctcat	-	-195 to -201	YHR214C-B
tcatcga	+	-190 to -184	YHR214C-B
tcctcta	-	-174 to -180	YHR214C-B
ttatcaa	-	-151 to -157	YHR214C-B
tcctatt	-	-141 to -147	YHR214C-B
tcctcat	-	-113 to -119	YHR214C-B
taatcgt	+	-111 to -105	YHR214C-B
tcgtaat	+	-108 to -102	YHR214C-B
taatatt	+	-105 to -99	YHR214C-B
taatatt	-	-98 to -104	YHR214C-B
tactaat	-	-95 to -101	YHR214C-B
tcctcaa	-	-67 to -73	YHR214C-B
tcctata	+	-65 to -59	YHR214C-B
tcctcga	+	-58 to -52	YHR214C-B
tcctcga	-	-49 to -55	YHR214C-B
ttctagt	+	-44 to -38	YHR214C-B
tactaga	-	-37 to -43	YHR214C-B
tagtata	+	-41 to -35	YHR214C-B
taatatt	+	-23 to -17	YHR214C-B
taatatt	-	-16 to -22	YHR214C-B
ttatcaa	+	-9 to -3	YHR214C-B
tactata	-	-733 to -739	YJR026W
ttctatt	-	-654 to -660	YJR026W
taataaa	-	-642 to -648	YJR026W
taataat	-	-639 to -645	YJR026W
taatctt	-	-629 to -635	YJR026W
ttgtatt	-	-612 to -618	YJR026W
taatctt	-	-564 to -570	YJR026W
ttgtaga	-	-543 to -549	YJR026W
tactcga	-	-519 to -525	YJR026W
ttatatt	+	-375 to -369	YJR026W
tactcga	+	-343 to -337	YJR026W
tcgtcta	+	-276 to -270	YJR026W
taatagt	+	-264 to -258	YJR026W
ttatatt	+	-258 to -252	YJR026W
taatata	-	-251 to -257	YJR026W
ttatcaa	+	-253 to -247	YJR026W
taatata	-	-240 to -246	YJR026W
ttatcat	+	-242 to -236	YJR026W
tcatata	+	-239 to -233	YJR026W
tcatctt	-	-219 to -225	YJR026W
tcatcat	-	-216 to -222	YJR026W
ttctcat	-	-201 to -207	YJR026W
tcatcga	+	-196 to -190	YJR026W
tcctcta	-	-180 to -186	YJR026W
ttatcaa	-	-157 to -163	YJR026W
tcctatt	-	-147 to -153	YJR026W
ttatatt	-	-134 to -140	YJR026W
tcctcat	-	-113 to -119	YJR026W
taatcgt	+	-111 to -105	YJR026W
tcgtaat	+	-108 to -102	YJR026W
taatatt	+	-105 to -99	YJR026W
taatatt	-	-98 to -104	YJR026W
tactaat	-	-95 to -101	YJR026W
tcctcaa	-	-67 to -73	YJR026W
tcctata	+	-65 to -59	YJR026W
tcctcga	+	-58 to -52	YJR026W
tcctcga	-	-49 to -55	YJR026W
ttctagt	+	-44 to -38	YJR026W
tactaga	-	-37 to -43	YJR026W
tagtata	+	-41 to -35	YJR026W
taatatt	+	-23 to -17	YJR026W
taatatt	-	-16 to -22	YJR026W
ttatcaa	+	-9 to -3	YJR026W
tactata	-	-733 to -739	YJR027W
ttctatt	-	-654 to -660	YJR027W
taataaa	-	-642 to -648	YJR027W
taataat	-	-639 to -645	YJR027W
taatctt	-	-629 to -635	YJR027W
ttgtatt	-	-612 to -618	YJR027W
taatctt	-	-564 to -570	YJR027W
ttgtaga	-	-543 to -549	YJR027W
tactcga	-	-519 to -525	YJR027W
ttatatt	+	-375 to -369	YJR027W
tactcga	+	-343 to -337	YJR027W
tcgtcta	+	-276 to -270	YJR027W
taatagt	+	-264 to -258	YJR027W
ttatatt	+	-258 to -252	YJR027W
taatata	-	-251 to -257	YJR027W
ttatcaa	+	-253 to -247	YJR027W
taatata	-	-240 to -246	YJR027W
ttatcat	+	-242 to -236	YJR027W
tcatata	+	-239 to -233	YJR027W
tcatctt	-	-219 to -225	YJR027W
tcatcat	-	-216 to -222	YJR027W
ttctcat	-	-201 to -207	YJR027W
tcatcga	+	-196 to -190	YJR027W
tcctcta	-	-180 to -186	YJR027W
ttatcaa	-	-157 to -163	YJR027W
tcctatt	-	-147 to -153	YJR027W
ttatatt	-	-134 to -140	YJR027W
tcctcat	-	-113 to -119	YJR027W
taatcgt	+	-111 to -105	YJR027W
tcgtaat	+	-108 to -102	YJR027W
taatatt	+	-105 to -99	YJR027W
taatatt	-	-98 to -104	YJR027W
tactaat	-	-95 to -101	YJR027W
tcctcaa	-	-67 to -73	YJR027W
tcctata	+	-65 to -59	YJR027W
tcctcga	+	-58 to -52	YJR027W
tcctcga	-	-49 to -55	YJR027W
ttctagt	+	-44 to -38	YJR027W
tactaga	-	-37 to -43	YJR027W
tagtata	+	-41 to -35	YJR027W
taatatt	+	-23 to -17	YJR027W
taatatt	-	-16 to -22	YJR027W
ttatcaa	+	-9 to -3	YJR027W
taataaa	+	-778 to -772	YJR028W
ttgtaat	-	-725 to -731	YJR028W
tactcaa	+	-701 to -695	YJR028W
ttgtcga	-	-666 to -672	YJR028W
taataat	-	-595 to -601	YJR028W
taatcta	+	-592 to -586	YJR028W
taataat	-	-546 to -552	YJR028W
tagtaga	+	-529 to -523	YJR028W
ttgtaga	-	-495 to -501	YJR028W
ttctctt	-	-485 to -491	YJR028W
ttctaaa	-	-477 to -483	YJR028W
taataat	+	-427 to -421	YJR028W
tagtata	-	-407 to -413	YJR028W
ttgtcat	-	-369 to -375	YJR028W
taatagt	-	-337 to -343	YJR028W
taataga	-	-308 to -314	YJR028W
ttctatt	-	-281 to -287	YJR028W
tcatcta	+	-272 to -266	YJR028W
tagtaga	-	-263 to -269	YJR028W
tactagt	-	-256 to -262	YJR028W
tagtatt	+	-260 to -254	YJR028W
tagtaat	-	-244 to -250	YJR028W
tactagt	+	-248 to -242	YJR028W
tactagt	-	-241 to -247	YJR028W
tagtata	+	-245 to -239	YJR028W
taatata	-	-236 to -242	YJR028W
ttatcat	+	-238 to -232	YJR028W
tcatata	+	-235 to -229	YJR028W
tcatctt	-	-213 to -219	YJR028W
tcatcat	-	-201 to -207	YJR028W
ttctcat	-	-198 to -204	YJR028W
tagtcat	+	-196 to -190	YJR028W
tcatcta	+	-193 to -187	YJR028W
ttatcaa	-	-154 to -160	YJR028W
tcctatt	-	-144 to -150	YJR028W
ttatatt	-	-131 to -137	YJR028W
tcatcat	-	-115 to -121	YJR028W
ttatcat	-	-112 to -118	YJR028W
taataat	+	-114 to -108	YJR028W
taatatt	+	-111 to -105	YJR028W
ttataga	+	-105 to -99	YJR028W
ttctata	-	-98 to -104	YJR028W
tcctaaa	+	-65 to -59	YJR028W
tcctcaa	-	-49 to -55	YJR028W
ttctagt	+	-44 to -38	YJR028W
tactaga	-	-37 to -43	YJR028W
tagtata	+	-41 to -35	YJR028W
taatatt	+	-23 to -17	YJR028W
taatatt	-	-16 to -22	YJR028W
ttatcaa	+	-9 to -3	YJR028W
taataaa	+	-778 to -772	YJR029W
ttgtaat	-	-725 to -731	YJR029W
tactcaa	+	-701 to -695	YJR029W
ttgtcga	-	-666 to -672	YJR029W
taataat	-	-595 to -601	YJR029W
taatcta	+	-592 to -586	YJR029W
taataat	-	-546 to -552	YJR029W
tagtaga	+	-529 to -523	YJR029W
ttgtaga	-	-495 to -501	YJR029W
ttctctt	-	-485 to -491	YJR029W
ttctaaa	-	-477 to -483	YJR029W
taataat	+	-427 to -421	YJR029W
tagtata	-	-407 to -413	YJR029W
ttgtcat	-	-369 to -375	YJR029W
taatagt	-	-337 to -343	YJR029W
taataga	-	-308 to -314	YJR029W
ttctatt	-	-281 to -287	YJR029W
tcatcta	+	-272 to -266	YJR029W
tagtaga	-	-263 to -269	YJR029W
tactagt	-	-256 to -262	YJR029W
tagtatt	+	-260 to -254	YJR029W
tagtaat	-	-244 to -250	YJR029W
tactagt	+	-248 to -242	YJR029W
tactagt	-	-241 to -247	YJR029W
tagtata	+	-245 to -239	YJR029W
taatata	-	-236 to -242	YJR029W
ttatcat	+	-238 to -232	YJR029W
tcatata	+	-235 to -229	YJR029W
tcatctt	-	-213 to -219	YJR029W
tcatcat	-	-201 to -207	YJR029W
ttctcat	-	-198 to -204	YJR029W
tagtcat	+	-196 to -190	YJR029W
tcatcta	+	-193 to -187	YJR029W
ttatcaa	-	-154 to -160	YJR029W
tcctatt	-	-144 to -150	YJR029W
ttatatt	-	-131 to -137	YJR029W
tcatcat	-	-115 to -121	YJR029W
ttatcat	-	-112 to -118	YJR029W
taataat	+	-114 to -108	YJR029W
taatatt	+	-111 to -105	YJR029W
ttataga	+	-105 to -99	YJR029W
ttctata	-	-98 to -104	YJR029W
tcctaaa	+	-65 to -59	YJR029W
tcctcaa	-	-49 to -55	YJR029W
ttctagt	+	-44 to -38	YJR029W
tactaga	-	-37 to -43	YJR029W
tagtata	+	-41 to -35	YJR029W
taatatt	+	-23 to -17	YJR029W
taatatt	-	-16 to -22	YJR029W
ttatcaa	+	-9 to -3	YJR029W
tcatcat	+	-764 to -758	YML039W
ttataat	-	-747 to -753	YML039W
ttataaa	+	-752 to -746	YML039W
ttatcta	+	-730 to -724	YML039W
taataga	-	-721 to -727	YML039W
tagtcgt	-	-651 to -657	YML039W
ttatatt	-	-640 to -646	YML039W
ttgtaat	+	-591 to -585	YML039W
ttgtctt	+	-520 to -514	YML039W
tactatt	-	-413 to -419	YML039W
tagtaaa	+	-417 to -411	YML039W
ttgtagt	-	-392 to -398	YML039W
taatatt	-	-387 to -393	YML039W
tactaaa	-	-314 to -320	YML039W
tagtagt	+	-318 to -312	YML039W
tagtatt	+	-315 to -309	YML039W
tactagt	+	-303 to -297	YML039W
ttctatt	-	-284 to -290	YML039W
tcatcta	+	-275 to -269	YML039W
tagtaga	-	-266 to -272	YML039W
tactagt	-	-259 to -265	YML039W
tagtatt	+	-263 to -257	YML039W
tagtaat	-	-247 to -253	YML039W
tactagt	+	-251 to -245	YML039W
tactagt	-	-244 to -250	YML039W
tagtata	+	-248 to -242	YML039W
taatata	-	-239 to -245	YML039W
ttatcat	+	-241 to -235	YML039W
tcatata	+	-238 to -232	YML039W
tcatctt	-	-216 to -222	YML039W
tcatcat	-	-204 to -210	YML039W
ttctcat	-	-201 to -207	YML039W
tagtcat	+	-199 to -193	YML039W
tcatcta	+	-196 to -190	YML039W
ttatcaa	-	-157 to -163	YML039W
tcctatt	-	-147 to -153	YML039W
ttatatt	-	-134 to -140	YML039W
tcctcat	-	-113 to -119	YML039W
taatcgt	+	-111 to -105	YML039W
tcgtaat	+	-108 to -102	YML039W
taatatt	+	-105 to -99	YML039W
taatatt	-	-98 to -104	YML039W
tactaat	-	-95 to -101	YML039W
tcctcaa	-	-67 to -73	YML039W
tcctata	+	-65 to -59	YML039W
tcctcga	+	-58 to -52	YML039W
tcctcga	-	-49 to -55	YML039W
ttctagt	+	-44 to -38	YML039W
tactaga	-	-37 to -43	YML039W
tagtata	+	-41 to -35	YML039W
taatatt	+	-23 to -17	YML039W
taatatt	-	-16 to -22	YML039W
ttatcaa	+	-9 to -3	YML039W
tcatcat	+	-764 to -758	YML040W
ttataat	-	-747 to -753	YML040W
ttataaa	+	-752 to -746	YML040W
ttatcta	+	-730 to -724	YML040W
taataga	-	-721 to -727	YML040W
tagtcgt	-	-651 to -657	YML040W
ttatatt	-	-640 to -646	YML040W
ttgtaat	+	-591 to -585	YML040W
ttgtctt	+	-520 to -514	YML040W
tactatt	-	-413 to -419	YML040W
tagtaaa	+	-417 to -411	YML040W
ttgtagt	-	-392 to -398	YML040W
taatatt	-	-387 to -393	YML040W
tactaaa	-	-314 to -320	YML040W
tagtagt	+	-318 to -312	YML040W
tagtatt	+	-315 to -309	YML040W
tactagt	+	-303 to -297	YML040W
ttctatt	-	-284 to -290	YML040W
tcatcta	+	-275 to -269	YML040W
tagtaga	-	-266 to -272	YML040W
tactagt	-	-259 to -265	YML040W
tagtatt	+	-263 to -257	YML040W
tagtaat	-	-247 to -253	YML040W
tactagt	+	-251 to -245	YML040W
tactagt	-	-244 to -250	YML040W
tagtata	+	-248 to -242	YML040W
taatata	-	-239 to -245	YML040W
ttatcat	+	-241 to -235	YML040W
tcatata	+	-238 to -232	YML040W
tcatctt	-	-216 to -222	YML040W
tcatcat	-	-204 to -210	YML040W
ttctcat	-	-201 to -207	YML040W
tagtcat	+	-199 to -193	YML040W
tcatcta	+	-196 to -190	YML040W
ttatcaa	-	-157 to -163	YML040W
tcctatt	-	-147 to -153	YML040W
ttatatt	-	-134 to -140	YML040W
tcctcat	-	-113 to -119	YML040W
taatcgt	+	-111 to -105	YML040W
tcgtaat	+	-108 to -102	YML040W
taatatt	+	-105 to -99	YML040W
taatatt	-	-98 to -104	YML040W
tactaat	-	-95 to -101	YML040W
tcctcaa	-	-67 to -73	YML040W
tcctata	+	-65 to -59	YML040W
tcctcga	+	-58 to -52	YML040W
tcctcga	-	-49 to -55	YML040W
ttctagt	+	-44 to -38	YML040W
tactaga	-	-37 to -43	YML040W
tagtata	+	-41 to -35	YML040W
taatatt	+	-23 to -17	YML040W
taatatt	-	-16 to -22	YML040W
ttatcaa	+	-9 to -3	YML040W
tactctt	-	-790 to -796	YML045W
tcatcta	-	-776 to -782	YML045W
taataaa	-	-763 to -769	YML045W
taataat	-	-760 to -766	YML045W
ttatata	+	-708 to -702	YML045W
ttatata	-	-701 to -707	YML045W
ttatcaa	-	-684 to -690	YML045W
tagtctt	-	-661 to -667	YML045W
taatagt	-	-658 to -664	YML045W
ttctaaa	+	-603 to -597	YML045W
ttatata	-	-444 to -450	YML045W
tcgtcta	+	-270 to -264	YML045W
taatagt	+	-258 to -252	YML045W
ttatatt	+	-252 to -246	YML045W
taatata	-	-245 to -251	YML045W
ttatcaa	+	-247 to -241	YML045W
taatata	-	-234 to -240	YML045W
ttatcat	+	-236 to -230	YML045W
tcatata	+	-233 to -227	YML045W
tcatctt	-	-213 to -219	YML045W
tcatcat	-	-210 to -216	YML045W
ttctcat	-	-195 to -201	YML045W
tcatcga	+	-190 to -184	YML045W
tcctcta	-	-174 to -180	YML045W
ttatcaa	-	-151 to -157	YML045W
tcctatt	-	-141 to -147	YML045W
tcctcat	-	-113 to -119	YML045W
taatcgt	+	-111 to -105	YML045W
tcgtaat	+	-108 to -102	YML045W
taatatt	+	-105 to -99	YML045W
taatatt	-	-98 to -104	YML045W
tactaat	-	-95 to -101	YML045W
tcctcaa	-	-67 to -73	YML045W
tcctata	+	-65 to -59	YML045W
tcctcga	+	-58 to -52	YML045W
tcctcga	-	-49 to -55	YML045W
ttctagt	+	-44 to -38	YML045W
tactaga	-	-37 to -43	YML045W
tagtata	+	-41 to -35	YML045W
taatatt	+	-23 to -17	YML045W
taatatt	-	-16 to -22	YML045W
ttatcaa	+	-9 to -3	YML045W
ttatcgt	+	-768 to -762	YMR045C
tcgtaaa	+	-765 to -759	YMR045C
ttatata	+	-732 to -726	YMR045C
ttatata	-	-725 to -731	YMR045C
ttctata	-	-708 to -714	YMR045C
ttgtatt	-	-698 to -704	YMR045C
ttgtaat	+	-695 to -689	YMR045C
tactcaa	-	-653 to -659	YMR045C
ttataga	+	-647 to -641	YMR045C
ttctctt	-	-617 to -623	YMR045C
tcataga	+	-606 to -600	YMR045C
ttgtctt	-	-564 to -570	YMR045C
tcctaga	+	-501 to -495	YMR045C
tagtata	-	-444 to -450	YMR045C
tcgtcta	+	-270 to -264	YMR045C
taatagt	+	-258 to -252	YMR045C
ttatatt	+	-252 to -246	YMR045C
taatata	-	-245 to -251	YMR045C
ttatcaa	+	-247 to -241	YMR045C
taatata	-	-234 to -240	YMR045C
ttatcat	+	-236 to -230	YMR045C
tcatata	+	-233 to -227	YMR045C
tcatctt	-	-213 to -219	YMR045C
tcatcat	-	-210 to -216	YMR045C
ttctcat	-	-195 to -201	YMR045C
tcatcga	+	-190 to -184	YMR045C
tcctcta	-	-174 to -180	YMR045C
ttatcaa	-	-151 to -157	YMR045C
tcctatt	-	-141 to -147	YMR045C
tcctcat	-	-113 to -119	YMR045C
taatcgt	+	-111 to -105	YMR045C
tcgtaat	+	-108 to -102	YMR045C
taatatt	+	-105 to -99	YMR045C
taatatt	-	-98 to -104	YMR045C
tactaat	-	-95 to -101	YMR045C
tcctcaa	-	-67 to -73	YMR045C
tcctata	+	-65 to -59	YMR045C
tcctcaa	-	-49 to -55	YMR045C
ttctagt	+	-44 to -38	YMR045C
tactaga	-	-37 to -43	YMR045C
tagtata	+	-41 to -35	YMR045C
taatatt	+	-23 to -17	YMR045C
taatatt	-	-16 to -22	YMR045C
ttatcaa	+	-9 to -3	YMR045C
ttatcgt	+	-768 to -762	YMR046C
tcgtaaa	+	-765 to -759	YMR046C
ttatata	+	-732 to -726	YMR046C
ttatata	-	-725 to -731	YMR046C
ttctata	-	-708 to -714	YMR046C
ttgtatt	-	-698 to -704	YMR046C
ttgtaat	+	-695 to -689	YMR046C
tactcaa	-	-653 to -659	YMR046C
ttataga	+	-647 to -641	YMR046C
ttctctt	-	-617 to -623	YMR046C
tcataga	+	-606 to -600	YMR046C
ttgtctt	-	-564 to -570	YMR046C
tcctaga	+	-501 to -495	YMR046C
tagtata	-	-444 to -450	YMR046C
tcgtcta	+	-270 to -264	YMR046C
taatagt	+	-258 to -252	YMR046C
ttatatt	+	-252 to -246	YMR046C
taatata	-	-245 to -251	YMR046C
ttatcaa	+	-247 to -241	YMR046C
taatata	-	-234 to -240	YMR046C
ttatcat	+	-236 to -230	YMR046C
tcatata	+	-233 to -227	YMR046C
tcatctt	-	-213 to -219	YMR046C
tcatcat	-	-210 to -216	YMR046C
ttctcat	-	-195 to -201	YMR046C
tcatcga	+	-190 to -184	YMR046C
tcctcta	-	-174 to -180	YMR046C
ttatcaa	-	-151 to -157	YMR046C
tcctatt	-	-141 to -147	YMR046C
tcctcat	-	-113 to -119	YMR046C
taatcgt	+	-111 to -105	YMR046C
tcgtaat	+	-108 to -102	YMR046C
taatatt	+	-105 to -99	YMR046C
taatatt	-	-98 to -104	YMR046C
tactaat	-	-95 to -101	YMR046C
tcctcaa	-	-67 to -73	YMR046C
tcctata	+	-65 to -59	YMR046C
tcctcaa	-	-49 to -55	YMR046C
ttctagt	+	-44 to -38	YMR046C
tactaga	-	-37 to -43	YMR046C
tagtata	+	-41 to -35	YMR046C
taatatt	+	-23 to -17	YMR046C
taatatt	-	-16 to -22	YMR046C
ttatcaa	+	-9 to -3	YMR046C
tcgtcaa	+	-789 to -783	YMR050C
tagtatt	+	-701 to -695	YMR050C
ttatcat	+	-679 to -673	YMR050C
tcatata	+	-676 to -670	YMR050C
tcatctt	-	-654 to -660	YMR050C
ttctcaa	-	-639 to -645	YMR050C
tcgtaaa	+	-634 to -628	YMR050C
ttatatt	-	-605 to -611	YMR050C
ttatcaa	-	-595 to -601	YMR050C
tcctagt	-	-585 to -591	YMR050C
ttgtaat	+	-552 to -546	YMR050C
ttgtatt	+	-546 to -540	YMR050C
ttatata	+	-541 to -535	YMR050C
tcctata	-	-532 to -538	YMR050C
tcctcaa	-	-511 to -517	YMR050C
taataaa	-	-481 to -487	YMR050C
ttatatt	+	-483 to -477	YMR050C
taataaa	+	-467 to -461	YMR050C
ttctatt	-	-437 to -443	YMR050C
ttatcaa	+	-427 to -421	YMR050C
ttatcaa	+	-364 to -358	YMR050C
ttctcaa	+	-320 to -314	YMR050C
tcgtcta	+	-276 to -270	YMR050C
taatagt	+	-264 to -258	YMR050C
ttatatt	+	-258 to -252	YMR050C
taatata	-	-251 to -257	YMR050C
ttatcaa	+	-253 to -247	YMR050C
taatata	-	-240 to -246	YMR050C
ttatcat	+	-242 to -236	YMR050C
tcatata	+	-239 to -233	YMR050C
tcatctt	-	-219 to -225	YMR050C
tcatcat	-	-216 to -222	YMR050C
ttctcat	-	-201 to -207	YMR050C
tcatcga	+	-196 to -190	YMR050C
tcctcta	-	-180 to -186	YMR050C
ttatcaa	-	-157 to -163	YMR050C
tcctatt	-	-147 to -153	YMR050C
ttatatt	-	-134 to -140	YMR050C
tcctcat	-	-113 to -119	YMR050C
taatcgt	+	-111 to -105	YMR050C
tcgtaat	+	-108 to -102	YMR050C
taatatt	+	-105 to -99	YMR050C
taatatt	-	-98 to -104	YMR050C
tactaat	-	-95 to -101	YMR050C
tcctcaa	-	-67 to -73	YMR050C
tcctata	+	-65 to -59	YMR050C
tcctcga	+	-58 to -52	YMR050C
tcctcga	-	-49 to -55	YMR050C
ttctagt	+	-44 to -38	YMR050C
tactaga	-	-37 to -43	YMR050C
tagtata	+	-41 to -35	YMR050C
taatatt	+	-23 to -17	YMR050C
taatatt	-	-16 to -22	YMR050C
ttatcaa	+	-9 to -3	YMR050C
tcgtcaa	+	-789 to -783	YMR051C
tagtatt	+	-701 to -695	YMR051C
ttatcat	+	-679 to -673	YMR051C
tcatata	+	-676 to -670	YMR051C
tcatctt	-	-654 to -660	YMR051C
ttctcaa	-	-639 to -645	YMR051C
tcgtaaa	+	-634 to -628	YMR051C
ttatatt	-	-605 to -611	YMR051C
ttatcaa	-	-595 to -601	YMR051C
tcctagt	-	-585 to -591	YMR051C
ttgtaat	+	-552 to -546	YMR051C
ttgtatt	+	-546 to -540	YMR051C
ttatata	+	-541 to -535	YMR051C
tcctata	-	-532 to -538	YMR051C
tcctcaa	-	-511 to -517	YMR051C
taataaa	-	-481 to -487	YMR051C
ttatatt	+	-483 to -477	YMR051C
taataaa	+	-467 to -461	YMR051C
ttctatt	-	-437 to -443	YMR051C
ttatcaa	+	-427 to -421	YMR051C
ttatcaa	+	-364 to -358	YMR051C
ttctcaa	+	-320 to -314	YMR051C
tcgtcta	+	-276 to -270	YMR051C
taatagt	+	-264 to -258	YMR051C
ttatatt	+	-258 to -252	YMR051C
taatata	-	-251 to -257	YMR051C
ttatcaa	+	-253 to -247	YMR051C
taatata	-	-240 to -246	YMR051C
ttatcat	+	-242 to -236	YMR051C
tcatata	+	-239 to -233	YMR051C
tcatctt	-	-219 to -225	YMR051C
tcatcat	-	-216 to -222	YMR051C
ttctcat	-	-201 to -207	YMR051C
tcatcga	+	-196 to -190	YMR051C
tcctcta	-	-180 to -186	YMR051C
ttatcaa	-	-157 to -163	YMR051C
tcctatt	-	-147 to -153	YMR051C
ttatatt	-	-134 to -140	YMR051C
tcctcat	-	-113 to -119	YMR051C
taatcgt	+	-111 to -105	YMR051C
tcgtaat	+	-108 to -102	YMR051C
taatatt	+	-105 to -99	YMR051C
taatatt	-	-98 to -104	YMR051C
tactaat	-	-95 to -101	YMR051C
tcctcaa	-	-67 to -73	YMR051C
tcctata	+	-65 to -59	YMR051C
tcctcga	+	-58 to -52	YMR051C
tcctcga	-	-49 to -55	YMR051C
ttctagt	+	-44 to -38	YMR051C
tactaga	-	-37 to -43	YMR051C
tagtata	+	-41 to -35	YMR051C
taatatt	+	-23 to -17	YMR051C
taatatt	-	-16 to -22	YMR051C
ttatcaa	+	-9 to -3	YMR051C
ttatata	+	-746 to -740	YOR247W
tcctcaa	+	-714 to -708	YOR247W
ttctata	+	-663 to -657	YOR247W
ttatctt	+	-606 to -600	YOR247W
tcataat	-	-447 to -453	YOR247W
tactcga	+	-410 to -404	YOR247W
ttctctt	+	-291 to -285	YOR247W
ttatcta	+	-254 to -248	YOR247W
ttataga	-	-245 to -251	YOR247W
ttgtaaa	-	-151 to -157	YOR247W
tagtcgt	+	-31 to -25	YOR247W
ttatcaa	+	-21 to -15	YOR247W
----------------------------------------------------------------------------------------------------
Detailed analysis of consensus sequence #2: atanhndntathm:
Both strands used to compute Sig Value of 491.4219.
PWM:
a	130	0	130	24	44	22	49	48	0	130	0	81	69
c	0	0	0	42	45	39	0	20	0	0	0	20	61
g	0	0	0	20	0	40	42	38	0	0	0	0	0
t	0	130	0	44	41	29	39	24	130	0	130	29	0
Sequence	Strand	Location	Gene
atacagaatatac	-	-27 to -39	YAR010C
atattctgtatac	+	-37 to -25	YAR010C
atattaggtatac	-	-18 to -30	YAR010C
atacctaatatta	+	-28 to -16	YAR010C
ataaaggctataa	-	-6 to -18	YAR010C
atagcctttatca	+	-16 to -4	YAR010C
atattagatatac	-	-318 to -330	YBL005W-A
atatctaatatta	+	-328 to -316	YBL005W-A
atacagaatatac	-	-27 to -39	YBL005W-A
atattctgtatac	+	-37 to -25	YBL005W-A
atattaggtatac	-	-18 to -30	YBL005W-A
atacctaatatta	+	-28 to -16	YBL005W-A
ataaaggctataa	-	-6 to -18	YBL005W-A
atagcctttatca	+	-16 to -4	YBL005W-A
atattagatatac	-	-318 to -330	YBL005W-B
atatctaatatta	+	-328 to -316	YBL005W-B
atacagaatatac	-	-27 to -39	YBL005W-B
atattctgtatac	+	-37 to -25	YBL005W-B
atattaggtatac	-	-18 to -30	YBL005W-B
atacctaatatta	+	-28 to -16	YBL005W-B
ataaaggctataa	-	-6 to -18	YBL005W-B
atagcctttatca	+	-16 to -4	YBL005W-B
atacagaatatac	-	-27 to -39	YBR012W-A
atattctgtatac	+	-37 to -25	YBR012W-A
atattaggtatac	-	-18 to -30	YBR012W-A
atacctaatatta	+	-28 to -16	YBR012W-A
ataaaggctataa	-	-6 to -18	YBR012W-A
atagcctttatca	+	-16 to -4	YBR012W-A
atacagaatatac	-	-27 to -39	YBR012W-B
atattctgtatac	+	-37 to -25	YBR012W-B
atattaggtatac	-	-18 to -30	YBR012W-B
atacctaatatta	+	-28 to -16	YBR012W-B
ataaaggctataa	-	-6 to -18	YBR012W-B
atagcctttatca	+	-16 to -4	YBR012W-B
atacctaatatta	-	-46 to -58	YDR034C-A
atacagaatatac	-	-27 to -39	YDR170W-A
atattctgtatac	+	-37 to -25	YDR170W-A
atattaggtatac	-	-18 to -30	YDR170W-A
atacctaatatta	+	-28 to -16	YDR170W-A
ataaaggctataa	-	-6 to -18	YDR170W-A
atagcctttatca	+	-16 to -4	YDR170W-A
atacctaatatta	-	-539 to -551	YER138C
ataaatattatta	+	-466 to -454	YER138C
atacagaatatac	-	-27 to -39	YER138C
atattctgtatac	+	-37 to -25	YER138C
atattaggtatac	-	-18 to -30	YER138C
atacctaatatta	+	-28 to -16	YER138C
ataaaggctataa	-	-6 to -18	YER138C
atagcctttatca	+	-16 to -4	YER138C
atacagaatatac	-	-27 to -39	YER160C
atattctgtatac	+	-37 to -25	YER160C
atattaggtatac	-	-18 to -30	YER160C
atacctaatatta	+	-28 to -16	YER160C
ataaaggctataa	-	-6 to -18	YER160C
atagcctttatca	+	-16 to -4	YER160C
ataaatattatta	-	-100 to -112	YFL002W-A
atacctaatatta	+	-27 to -15	YFL002W-A
atacagaatatac	-	-27 to -39	YHR214C-B
atattagatatac	-	-18 to -30	YHR214C-B
atatctaatatta	+	-28 to -16	YHR214C-B
ataaaggctataa	-	-6 to -18	YHR214C-B
atagcctttatca	+	-16 to -4	YHR214C-B
atacagaatatac	-	-27 to -39	YJR026W
atattctgtatac	+	-37 to -25	YJR026W
atattaggtatac	-	-18 to -30	YJR026W
atacctaatatta	+	-28 to -16	YJR026W
ataaaggctataa	-	-6 to -18	YJR026W
atagcctttatca	+	-16 to -4	YJR026W
atacagaatatac	-	-27 to -39	YJR027W
atattctgtatac	+	-37 to -25	YJR027W
atattaggtatac	-	-18 to -30	YJR027W
atacctaatatta	+	-28 to -16	YJR027W
ataaaggctataa	-	-6 to -18	YJR027W
atagcctttatca	+	-16 to -4	YJR027W
ataaatattatta	-	-102 to -114	YJR028W
atacagaatatac	-	-27 to -39	YJR028W
atattctgtatac	+	-37 to -25	YJR028W
atattaggtatac	-	-18 to -30	YJR028W
atacctaatatta	+	-28 to -16	YJR028W
ataaaggctataa	-	-6 to -18	YJR028W
atagcctttatca	+	-16 to -4	YJR028W
ataaatattatta	-	-102 to -114	YJR029W
atacagaatatac	-	-27 to -39	YJR029W
atattctgtatac	+	-37 to -25	YJR029W
atattaggtatac	-	-18 to -30	YJR029W
atacctaatatta	+	-28 to -16	YJR029W
ataaaggctataa	-	-6 to -18	YJR029W
atagcctttatca	+	-16 to -4	YJR029W
atacagaatatac	-	-27 to -39	YML039W
atattctgtatac	+	-37 to -25	YML039W
atattaggtatac	-	-18 to -30	YML039W
atacctaatatta	+	-28 to -16	YML039W
ataaaggctataa	-	-6 to -18	YML039W
atagcctttatca	+	-16 to -4	YML039W
atacagaatatac	-	-27 to -39	YML040W
atattctgtatac	+	-37 to -25	YML040W
atattaggtatac	-	-18 to -30	YML040W
atacctaatatta	+	-28 to -16	YML040W
ataaaggctataa	-	-6 to -18	YML040W
atagcctttatca	+	-16 to -4	YML040W
atacagaatatac	-	-27 to -39	YML045W
atattctgtatac	+	-37 to -25	YML045W
atattaggtatac	-	-18 to -30	YML045W
atacctaatatta	+	-28 to -16	YML045W
ataaaggctataa	-	-6 to -18	YML045W
atagcctttatca	+	-16 to -4	YML045W
atacagaatatac	-	-27 to -39	YMR045C
atattctgtatac	+	-37 to -25	YMR045C
atattaggtatac	-	-18 to -30	YMR045C
atacctaatatta	+	-28 to -16	YMR045C
ataaaggctataa	-	-6 to -18	YMR045C
atagcctttatca	+	-16 to -4	YMR045C
atacagaatatac	-	-27 to -39	YMR046C
atattctgtatac	+	-37 to -25	YMR046C
atattaggtatac	-	-18 to -30	YMR046C
atacctaatatta	+	-28 to -16	YMR046C
ataaaggctataa	-	-6 to -18	YMR046C
atagcctttatca	+	-16 to -4	YMR046C
atacagaatatac	-	-27 to -39	YMR050C
atattctgtatac	+	-37 to -25	YMR050C
atattaggtatac	-	-18 to -30	YMR050C
atacctaatatta	+	-28 to -16	YMR050C
ataaaggctataa	-	-6 to -18	YMR050C
atagcctttatca	+	-16 to -4	YMR050C
atacagaatatac	-	-27 to -39	YMR051C
atattctgtatac	+	-37 to -25	YMR051C
atattaggtatac	-	-18 to -30	YMR051C
atacctaatatta	+	-28 to -16	YMR051C
ataaaggctataa	-	-6 to -18	YMR051C
atagcctttatca	+	-16 to -4	YMR051C
----------------------------------------------------------------------------------------------------
Detailed analysis of consensus sequence #3: aatatta:
Both strands used to compute Sig Value of 267.5296.
PWM:
a	92	92	0	92	0	0	92
c	0	0	0	0	0	0	0
g	0	0	0	0	0	0	0
t	0	0	92	0	92	92	0
Sequence	Strand	Location	Gene
aatatta	-	-99 to -105	YAR010C
aatatta	+	-104 to -98	YAR010C
aatatta	-	-17 to -23	YAR010C
aatatta	+	-22 to -16	YAR010C
aatatta	-	-317 to -323	YBL005W-A
aatatta	+	-322 to -316	YBL005W-A
aatatta	-	-101 to -107	YBL005W-A
aatatta	+	-106 to -100	YBL005W-A
aatatta	-	-17 to -23	YBL005W-A
aatatta	+	-22 to -16	YBL005W-A
aatatta	-	-317 to -323	YBL005W-B
aatatta	+	-322 to -316	YBL005W-B
aatatta	-	-101 to -107	YBL005W-B
aatatta	+	-106 to -100	YBL005W-B
aatatta	-	-17 to -23	YBL005W-B
aatatta	+	-22 to -16	YBL005W-B
aatatta	+	-104 to -98	YBR012W-A
aatatta	-	-17 to -23	YBR012W-A
aatatta	+	-22 to -16	YBR012W-A
aatatta	+	-104 to -98	YBR012W-B
aatatta	-	-17 to -23	YBR012W-B
aatatta	+	-22 to -16	YBR012W-B
aatatta	-	-52 to -58	YDR034C-A
aatatta	+	-57 to -51	YDR034C-A
aatatta	-	-98 to -104	YDR170W-A
aatatta	-	-17 to -23	YDR170W-A
aatatta	+	-22 to -16	YDR170W-A
aatatta	-	-545 to -551	YER138C
aatatta	+	-550 to -544	YER138C
aatatta	+	-463 to -457	YER138C
aatatta	-	-431 to -437	YER138C
aatatta	-	-99 to -105	YER138C
aatatta	+	-104 to -98	YER138C
aatatta	-	-17 to -23	YER138C
aatatta	+	-22 to -16	YER138C
aatatta	-	-99 to -105	YER160C
aatatta	+	-104 to -98	YER160C
aatatta	-	-17 to -23	YER160C
aatatta	+	-22 to -16	YER160C
aatatta	+	-135 to -129	YFL002W-A
aatatta	-	-103 to -109	YFL002W-A
aatatta	-	-16 to -22	YFL002W-A
aatatta	+	-21 to -15	YFL002W-A
aatatta	+	-542 to -536	YHR214C-B
aatatta	-	-99 to -105	YHR214C-B
aatatta	+	-104 to -98	YHR214C-B
aatatta	-	-17 to -23	YHR214C-B
aatatta	+	-22 to -16	YHR214C-B
aatatta	-	-99 to -105	YJR026W
aatatta	+	-104 to -98	YJR026W
aatatta	-	-17 to -23	YJR026W
aatatta	+	-22 to -16	YJR026W
aatatta	-	-99 to -105	YJR027W
aatatta	+	-104 to -98	YJR027W
aatatta	-	-17 to -23	YJR027W
aatatta	+	-22 to -16	YJR027W
aatatta	-	-105 to -111	YJR028W
aatatta	-	-17 to -23	YJR028W
aatatta	+	-22 to -16	YJR028W
aatatta	-	-105 to -111	YJR029W
aatatta	-	-17 to -23	YJR029W
aatatta	+	-22 to -16	YJR029W
aatatta	+	-393 to -387	YML039W
aatatta	-	-99 to -105	YML039W
aatatta	+	-104 to -98	YML039W
aatatta	-	-17 to -23	YML039W
aatatta	+	-22 to -16	YML039W
aatatta	+	-393 to -387	YML040W
aatatta	-	-99 to -105	YML040W
aatatta	+	-104 to -98	YML040W
aatatta	-	-17 to -23	YML040W
aatatta	+	-22 to -16	YML040W
aatatta	-	-99 to -105	YML045W
aatatta	+	-104 to -98	YML045W
aatatta	-	-17 to -23	YML045W
aatatta	+	-22 to -16	YML045W
aatatta	-	-99 to -105	YMR045C
aatatta	+	-104 to -98	YMR045C
aatatta	-	-17 to -23	YMR045C
aatatta	+	-22 to -16	YMR045C
aatatta	-	-99 to -105	YMR046C
aatatta	+	-104 to -98	YMR046C
aatatta	-	-17 to -23	YMR046C
aatatta	+	-22 to -16	YMR046C
aatatta	-	-99 to -105	YMR050C
aatatta	+	-104 to -98	YMR050C
aatatta	-	-17 to -23	YMR050C
aatatta	+	-22 to -16	YMR050C
aatatta	-	-99 to -105	YMR051C
aatatta	+	-104 to -98	YMR051C
aatatta	-	-17 to -23	YMR051C
aatatta	+	-22 to -16	YMR051C
----------------------------------------------------------------------------------------------------
Detailed analysis of consensus sequence #4: atcnncta:
Only + strand used to compute Sig Value of 244.8337.
PWM:
a	70	0	0	31	44	0	0	70
c	0	0	70	15	2	70	0	0
g	0	0	0	14	0	0	0	0
t	0	70	0	10	24	0	70	0
Sequence	Strand	Location	Gene
atcaacta	+	-283 to -276	YAR010C
atcatcta	+	-276 to -269	YAR010C
atctacta	+	-273 to -266	YAR010C
atccacta	+	-280 to -273	YBL005W-A
atcgtcta	+	-273 to -266	YBL005W-A
atcaacta	+	-266 to -259	YBL005W-A
atccacta	+	-280 to -273	YBL005W-B
atcgtcta	+	-273 to -266	YBL005W-B
atcaacta	+	-266 to -259	YBL005W-B
atccacta	+	-278 to -271	YBR012W-A
atcgtcta	+	-271 to -264	YBR012W-A
atcaacta	+	-264 to -257	YBR012W-A
atccacta	+	-278 to -271	YBR012W-B
atcgtcta	+	-271 to -264	YBR012W-B
atcaacta	+	-264 to -257	YBR012W-B
atcatcta	+	-121 to -114	YDR034C-A
atccacta	+	-277 to -270	YDR170W-A
atcgtcta	+	-270 to -263	YDR170W-A
atcaacta	+	-263 to -256	YDR170W-A
atcttcta	+	-353 to -346	YER138C
atcaacta	+	-283 to -276	YER138C
atcatcta	+	-276 to -269	YER138C
atctacta	+	-273 to -266	YER138C
atccacta	+	-284 to -277	YER160C
atcgtcta	+	-277 to -270	YER160C
atcaacta	+	-270 to -263	YER160C
atccacta	+	-531 to -524	YFL002W-A
atcatcta	+	-524 to -517	YFL002W-A
atcaacta	+	-517 to -510	YFL002W-A
atcaacta	+	-278 to -271	YFL002W-A
atcatcta	+	-271 to -264	YFL002W-A
atctacta	+	-268 to -261	YFL002W-A
atccacta	+	-278 to -271	YHR214C-B
atcgtcta	+	-271 to -264	YHR214C-B
atcaacta	+	-264 to -257	YHR214C-B
atccacta	+	-284 to -277	YJR026W
atcgtcta	+	-277 to -270	YJR026W
atcaacta	+	-270 to -263	YJR026W
atccacta	+	-284 to -277	YJR027W
atcgtcta	+	-277 to -270	YJR027W
atcaacta	+	-270 to -263	YJR027W
atcaacta	+	-280 to -273	YJR028W
atcatcta	+	-273 to -266	YJR028W
atctacta	+	-270 to -263	YJR028W
atcaacta	+	-280 to -273	YJR029W
atcatcta	+	-273 to -266	YJR029W
atctacta	+	-270 to -263	YJR029W
atcaacta	+	-283 to -276	YML039W
atcatcta	+	-276 to -269	YML039W
atctacta	+	-273 to -266	YML039W
atcaacta	+	-283 to -276	YML040W
atcatcta	+	-276 to -269	YML040W
atctacta	+	-273 to -266	YML040W
atccacta	+	-278 to -271	YML045W
atcgtcta	+	-271 to -264	YML045W
atcaacta	+	-264 to -257	YML045W
atctccta	+	-504 to -497	YMR045C
atccacta	+	-278 to -271	YMR045C
atcgtcta	+	-271 to -264	YMR045C
atcaacta	+	-264 to -257	YMR045C
atctccta	+	-504 to -497	YMR046C
atccacta	+	-278 to -271	YMR046C
atcgtcta	+	-271 to -264	YMR046C
atcaacta	+	-264 to -257	YMR046C
atccacta	+	-284 to -277	YMR050C
atcgtcta	+	-277 to -270	YMR050C
atcaacta	+	-270 to -263	YMR050C
atccacta	+	-284 to -277	YMR051C
atcgtcta	+	-277 to -270	YMR051C
atcaacta	+	-270 to -263	YMR051C
----------------------------------------------------------------------------------------------------
Detailed analysis of consensus sequence #5: tagnnnnnnnnnatata:
Both strands used to compute Sig Value of 201.4427.
PWM:
a	0	56	0	1	36	20	8	31	28	28	17	48	56	0	56	0	56
c	0	0	0	0	0	0	11	0	20	0	0	8	0	0	0	0	0
g	0	0	56	30	0	0	17	0	0	17	31	0	0	0	0	0	0
t	56	0	0	25	20	36	20	25	8	11	8	0	0	56	0	56	0
Sequence	Strand	Location	Gene
tagtatattatcatata	+	-248 to -232	YAR010C
taggatcaatgaatata	+	-151 to -135	YAR010C
tagtatgtagaaatata	+	-99 to -83	YAR010C
taggtatacagaatata	-	-22 to -38	YAR010C
tagtatgtagaaatata	+	-101 to -85	YBL005W-A
taggtatacagaatata	-	-22 to -38	YBL005W-A
tagtatgtagaaatata	+	-101 to -85	YBL005W-B
taggtatacagaatata	-	-22 to -38	YBL005W-B
tagtatgtagaaatata	+	-99 to -83	YBR012W-A
taggtatacagaatata	-	-22 to -38	YBR012W-A
tagtatgtagaaatata	+	-99 to -83	YBR012W-B
taggtatacagaatata	-	-22 to -38	YBR012W-B
taggtatacagaatata	-	-22 to -38	YDR170W-A
tagtatattatcatata	-	-323 to -339	YER138C
tagtatattatcatata	+	-248 to -232	YER138C
taggatcaatgaatata	+	-151 to -135	YER138C
tagtatgtagaaatata	+	-99 to -83	YER138C
taggtatacagaatata	-	-22 to -38	YER138C
taggatcaatgaatata	+	-151 to -135	YER160C
tagtatgtagaaatata	+	-99 to -83	YER160C
taggtatacagaatata	-	-22 to -38	YER160C
tagtatattatcatata	+	-243 to -227	YFL002W-A
tagtatgtagaaatata	+	-99 to -83	YHR214C-B
tagatatacagaatata	-	-22 to -38	YHR214C-B
taggatcaatgaatata	+	-151 to -135	YJR026W
tagtatgtagaaatata	+	-99 to -83	YJR026W
taggtatacagaatata	-	-22 to -38	YJR026W
taggatcaatgaatata	+	-151 to -135	YJR027W
tagtatgtagaaatata	+	-99 to -83	YJR027W
taggtatacagaatata	-	-22 to -38	YJR027W
tagtatattatcatata	+	-245 to -229	YJR028W
taggatcaatgaatata	+	-148 to -132	YJR028W
taggtatacagaatata	-	-22 to -38	YJR028W
tagtatattatcatata	+	-245 to -229	YJR029W
taggatcaatgaatata	+	-148 to -132	YJR029W
taggtatacagaatata	-	-22 to -38	YJR029W
tagtatattatcatata	+	-248 to -232	YML039W
taggatcaatgaatata	+	-151 to -135	YML039W
tagtatgtagaaatata	+	-99 to -83	YML039W
taggtatacagaatata	-	-22 to -38	YML039W
tagtatattatcatata	+	-248 to -232	YML040W
taggatcaatgaatata	+	-151 to -135	YML040W
tagtatgtagaaatata	+	-99 to -83	YML040W
taggtatacagaatata	-	-22 to -38	YML040W
tagtatgtagaaatata	+	-99 to -83	YML045W
taggtatacagaatata	-	-22 to -38	YML045W
tagtatgtagaaatata	+	-99 to -83	YMR045C
taggtatacagaatata	-	-22 to -38	YMR045C
tagtatgtagaaatata	+	-99 to -83	YMR046C
taggtatacagaatata	-	-22 to -38	YMR046C
taggatcaatgaatata	+	-151 to -135	YMR050C
tagtatgtagaaatata	+	-99 to -83	YMR050C
taggtatacagaatata	-	-22 to -38	YMR050C
taggatcaatgaatata	+	-151 to -135	YMR051C
tagtatgtagaaatata	+	-99 to -83	YMR051C
taggtatacagaatata	-	-22 to -38	YMR051C
----------------------------------------------------------------------------------------------------
Detailed analysis of consensus sequence #6: aggannnnnnnnnnnata:
Only + strand used to compute Sig Value of 197.5884.
PWM:
a	55	0	0	55	1	30	31	23	1	32	33	12	21	12	23	55	0	55
c	0	0	0	0	0	0	1	21	0	0	20	0	10	1	3	0	0	0
g	0	55	55	0	21	2	22	0	12	1	0	1	23	20	0	0	0	0
t	0	0	0	0	33	23	1	11	42	22	2	42	1	22	29	0	55	0
Sequence	Strand	Location	Gene
aggattgataatgtaata	+	-167 to -150	YAR010C
aggagaacttctagtata	+	-52 to -35	YAR010C
aggattgataatgtaata	+	-163 to -146	YBL005W-A
aggataatgaaacatata	+	-146 to -129	YBL005W-A
aggattgataatgtaata	+	-163 to -146	YBL005W-B
aggataatgaaacatata	+	-146 to -129	YBL005W-B
aggattgataatgtaata	+	-161 to -144	YBR012W-A
aggataatgaaacatata	+	-144 to -127	YBR012W-A
aggagaacttctagtata	+	-52 to -35	YBR012W-A
aggattgataatgtaata	+	-161 to -144	YBR012W-B
aggataatgaaacatata	+	-144 to -127	YBR012W-B
aggagaacttctagtata	+	-52 to -35	YBR012W-B
aggaggctgttggacata	+	-687 to -670	YDR034C-A
aggattgataatgtaata	+	-160 to -143	YDR170W-A
aggataatgaaacatata	+	-143 to -126	YDR170W-A
aggagaacttctagtata	+	-52 to -35	YDR170W-A
aggatttaggaatccata	+	-513 to -496	YER138C
aggattgataatgtaata	+	-167 to -150	YER138C
aggagaacttctagtata	+	-52 to -35	YER138C
aggattgataatgtaata	+	-167 to -150	YER160C
aggagaacttctagtata	+	-52 to -35	YER160C
aggattgataatgtaata	+	-419 to -402	YFL002W-A
aggataatgaaacatata	+	-402 to -385	YFL002W-A
aggagaacttctagcata	+	-318 to -301	YFL002W-A
aggattgataatgtaata	+	-162 to -145	YFL002W-A
aggagaacttctagtata	+	-50 to -33	YFL002W-A
aggaagacattaaaaata	+	-556 to -539	YHR214C-B
aggattgataatgtaata	+	-161 to -144	YHR214C-B
aggataatgaaacatata	+	-144 to -127	YHR214C-B
aggagaacttctagtata	+	-52 to -35	YHR214C-B
aggattgataatgtaata	+	-167 to -150	YJR026W
aggagaacttctagtata	+	-52 to -35	YJR026W
aggattgataatgtaata	+	-167 to -150	YJR027W
aggagaacttctagtata	+	-52 to -35	YJR027W
aggattgataatgtaata	+	-164 to -147	YJR028W
aggagaacttctagtata	+	-52 to -35	YJR028W
aggattgataatgtaata	+	-164 to -147	YJR029W
aggagaacttctagtata	+	-52 to -35	YJR029W
aggattgataatgtaata	+	-167 to -150	YML039W
aggagaacttctagtata	+	-52 to -35	YML039W
aggattgataatgtaata	+	-167 to -150	YML040W
aggagaacttctagtata	+	-52 to -35	YML040W
aggattgataatgtaata	+	-161 to -144	YML045W
aggataatgaaacatata	+	-144 to -127	YML045W
aggagaacttctagtata	+	-52 to -35	YML045W
aggattgataatgtaata	+	-161 to -144	YMR045C
aggataatgaaacatata	+	-144 to -127	YMR045C
aggagaacttctagtata	+	-52 to -35	YMR045C
aggattgataatgtaata	+	-161 to -144	YMR046C
aggataatgaaacatata	+	-144 to -127	YMR046C
aggagaacttctagtata	+	-52 to -35	YMR046C
aggattgataatgtaata	+	-167 to -150	YMR050C
aggagaacttctagtata	+	-52 to -35	YMR050C
aggattgataatgtaata	+	-167 to -150	YMR051C
aggagaacttctagtata	+	-52 to -35	YMR051C
----------------------------------------------------------------------------------------------------
Detailed analysis of consensus sequence #7: aactnntagt:
Both strands used to compute Sig Value of 196.1913.
PWM:
a	53	53	0	0	30	15	0	53	0	0
c	0	0	53	0	0	23	0	0	0	0
g	0	0	0	0	0	0	0	0	53	0
t	0	0	0	53	23	15	53	0	0	53
Sequence	Strand	Location	Gene
aacttctagt	+	-47 to -38	YAR010C
aactaatagt	+	-263 to -254	YBL005W-A
aactattagt	-	-253 to -262	YBL005W-A
aacttctagt	+	-49 to -40	YBL005W-A
aactaatagt	+	-263 to -254	YBL005W-B
aactattagt	-	-253 to -262	YBL005W-B
aacttctagt	+	-49 to -40	YBL005W-B
aactaatagt	+	-261 to -252	YBR012W-A
aactattagt	-	-251 to -260	YBR012W-A
aacttctagt	+	-47 to -38	YBR012W-A
aactaatagt	+	-261 to -252	YBR012W-B
aactattagt	-	-251 to -260	YBR012W-B
aacttctagt	+	-47 to -38	YBR012W-B
aacttctagt	-	-28 to -37	YDR034C-A
aactaatagt	+	-260 to -251	YDR170W-A
aactattagt	-	-250 to -259	YDR170W-A
aacttctagt	+	-47 to -38	YDR170W-A
aacttctagt	-	-521 to -530	YER138C
aacttctagt	+	-47 to -38	YER138C
aactaatagt	+	-267 to -258	YER160C
aactattagt	-	-257 to -266	YER160C
aacttctagt	+	-47 to -38	YER160C
aactaatagt	+	-514 to -505	YFL002W-A
aactattagt	-	-504 to -513	YFL002W-A
aacttctagt	+	-45 to -36	YFL002W-A
aactaatagt	+	-261 to -252	YHR214C-B
aactattagt	-	-251 to -260	YHR214C-B
aacttctagt	+	-47 to -38	YHR214C-B
aactaatagt	+	-267 to -258	YJR026W
aactattagt	-	-257 to -266	YJR026W
aacttctagt	+	-47 to -38	YJR026W
aactaatagt	+	-267 to -258	YJR027W
aactattagt	-	-257 to -266	YJR027W
aacttctagt	+	-47 to -38	YJR027W
aacttctagt	+	-47 to -38	YJR028W
aacttctagt	+	-47 to -38	YJR029W
aacttctagt	+	-47 to -38	YML039W
aacttctagt	+	-47 to -38	YML040W
aactaatagt	+	-261 to -252	YML045W
aactattagt	-	-251 to -260	YML045W
aacttctagt	+	-47 to -38	YML045W
aactaatagt	+	-261 to -252	YMR045C
aactattagt	-	-251 to -260	YMR045C
aacttctagt	+	-47 to -38	YMR045C
aactaatagt	+	-261 to -252	YMR046C
aactattagt	-	-251 to -260	YMR046C
aacttctagt	+	-47 to -38	YMR046C
aactaatagt	+	-267 to -258	YMR050C
aactattagt	-	-257 to -266	YMR050C
aacttctagt	+	-47 to -38	YMR050C
aactaatagt	+	-267 to -258	YMR051C
aactattagt	-	-257 to -266	YMR051C
aacttctagt	+	-47 to -38	YMR051C
----------------------------------------------------------------------------------------------------
Detailed analysis of consensus sequence #8: attcc:
Both strands used to compute Sig Value of 194.2772.
PWM:
a	145	0	0	0	0
c	0	0	0	145	145
g	0	0	0	0	0
t	0	145	145	0	0
Sequence	Strand	Location	Gene
attcc	-	-654 to -658	YAR010C
attcc	-	-458 to -462	YAR010C
attcc	-	-369 to -373	YAR010C
attcc	-	-288 to -292	YAR010C
attcc	-	-118 to -122	YAR010C
attcc	-	-111 to -115	YAR010C
attcc	+	-81 to -77	YAR010C
attcc	+	-67 to -63	YAR010C
attcc	-	-702 to -706	YBL005W-A
attcc	+	-381 to -377	YBL005W-A
attcc	-	-294 to -298	YBL005W-A
attcc	-	-285 to -289	YBL005W-A
attcc	-	-120 to -124	YBL005W-A
attcc	-	-113 to -117	YBL005W-A
attcc	+	-83 to -79	YBL005W-A
attcc	+	-69 to -65	YBL005W-A
attcc	-	-702 to -706	YBL005W-B
attcc	+	-381 to -377	YBL005W-B
attcc	-	-294 to -298	YBL005W-B
attcc	-	-285 to -289	YBL005W-B
attcc	-	-120 to -124	YBL005W-B
attcc	-	-113 to -117	YBL005W-B
attcc	+	-83 to -79	YBL005W-B
attcc	+	-69 to -65	YBL005W-B
attcc	+	-387 to -383	YBR012W-A
attcc	-	-283 to -287	YBR012W-A
attcc	-	-118 to -122	YBR012W-A
attcc	-	-111 to -115	YBR012W-A
attcc	+	-81 to -77	YBR012W-A
attcc	+	-67 to -63	YBR012W-A
attcc	+	-387 to -383	YBR012W-B
attcc	-	-283 to -287	YBR012W-B
attcc	-	-118 to -122	YBR012W-B
attcc	-	-111 to -115	YBR012W-B
attcc	+	-81 to -77	YBR012W-B
attcc	+	-67 to -63	YBR012W-B
attcc	-	-133 to -137	YDR034C-A
attcc	+	-79 to -75	YDR034C-A
attcc	-	-8 to -12	YDR034C-A
[truncated: 712 more rows]
[truncated: 2 more columns]
