# Supplementary material for: Identifying functional relationships within sets of co-expressed genes by combining upstream regulatory motif analysis and gene expression information
Source: BMC Genomics. 2010 Nov 2;11(Suppl 2):S8. doi: 10.1186/1471-2164-11-S2-S8 (PMC2975146; doi:10.1186/1471-2164-11-S2-S8)
Supplement: Additional file 15 — Cullen cluster F. SCOPE output for the genes from Cullen cluster F (Figure 7). [file 1471-2164-11-S2-S8-S15.txt]

Species name: Saccharomyces cerevisiae
Results from running BEAM, PRISM, SPACER on Saccharomyces cerevisiae (fixed 800) with list of gene identifiers:
Sequences for genes: YAL053W;YAR009C;YBL064C;YBR294W;YCL040W;YCL020W;YCL019W;YDR055W;YDR077W;YDR391C;YFL058W;YIL173W;YIL155C;YIL117C;YIR028W;YIR043C;YJL222W;YKL216W;YKL185W;YKR046C;YMR040W;YMR056C;YMR184W;YMR305C;YNL332W;YOL152W;YOR134W;YOR220W;YPL222W;YPR030W
>YAL053W; upstream sequence, from -800 to -1, size 800
tataacgtactaccagataacctaagggagaaatatgcttagaatagccgcccagtttat
atacaaaatgaagggagaactatttgccaccgaggaactgtaccccaactgcaataccca
ttgaataatggcatcggaggctcggcggcaattcgtaccccaaccttttttttttacttt
tctttggatcttagagataacagaaaaaaaggatgaccccaatcatttgccacggcatgt
caacaggtgagtgccttttgaggggggggggtcatctcgacatccggcgaaatggagcag
tcacacgtgaacatttttaggggatggagagtgctacgccgttcgtccgagatgattatc
atatttacacagccgtacatacacgtgccatttatcttgatatcattctggacgtatgtg
cacatgtgatttgcttttgtttttttaagaatgtcgggtaataaacagattgtttttctg
ggaggataatcttttcttttttcctgttggtattctaaaattaaccttgctgtttctttt
ttttttttttttcgcgcgactactcagccatcttgcatttttaaagaaaaagataatcat
taatgccttcacgggaatacgtatagaacattattaaaagtatatgaatggcatatatat
atagaacaccacccttggaaaacatttataccccttaaactaaaacaatttgctgcgcta
taccgtgtttcagtgtattataatacattcatttctgtttcattacgattatattgacgt
gataaaaagattatatagcc
>YAR009C; upstream sequence, from -800 to -1, size 800
atcgacagactgaacaataatggcattcatatcaataacaaggtcgcatgccaattaatt
atgagaggtctatctggcgaatataaatttttacgctacacacgtcatcgacatctaaat
atgacagtcgctgaactgttcttagatatccatgctatttatgaagaacaacagggatcg
agaaacagtaaacctaattacaggagaaatccgagtgatgagaagaatgattctcgcagc
tatacgaatacaaccaaacccaaagttatagctcggaatcctcaaaaaacaaataattcg
aaatcgaaaacagccagggctcacaatgtatccacatctaataactctcccagcacggac
aacgattccatcagtaaatcaactactgaaccgattcaattgaacaataagcacgacctt
catcttaggccagaaacttactgaatctacagtaaatcatactaatcattctgatgatga
actccctggacacctccttctcgattcaggagcatcacgaacccttataagatctgctca
tcacatacactcagcatcatctaatcctgacataaacgtagttgatgctcaaaaaagaaa
tataccaattaacgctattggtgacctacaatttcacttccaggacaacaccaaaacatc
aataaaggtattgcacactcctaacatagcctatgacttactcagtttgaatgaattggc
tgcagtagatatcacagcatgctttaccaaaaacgtcttagaacggtctgacggcactgt
acttgcacctatcgtaaaat
>YBL064C; upstream sequence, from -800 to -1, size 800
tgtgcaatggtcctcctcttgttcgcttcgaactgggcggtgcggcggttgggcaaggaa
gaacgagccatgattgtttaactatctcgccatatttagtgagggaagcgcgaactgtcg
ttgattgtttatgtgtttattttatgtttatcgttcttagagggtggcgcgcactgtgcg
cgcatatgtgggccatacgcagacatatataaagaactaagaaaaggtgaaatgggactc
tacgatggcgctaatggtaaggtctcttttctatttgcctaattcagatacaatatataa
ttgccaacctcaaagaagaagaattatgggcatattgaccttctccggtttccctcccgc
gctctcgtatccgtctgcatttgacctcgagcaagcgctccactatgtctatatgtttac
cagtaaaacttcttaacgtttgtgatattttttgaacttcaaccacattcagtatgcgtg
tgtatataaagatattcctgatagcactatgtttatctttatacaatatacaaaaggtca
cccaggacgagcagcgcggctatttttctatcattccgtgaatagcgaccaacggtcggc
ggctatttttttttttgcaattttttcgggatgggttccccggcaaaagctagccccgga
gatttttaattacgtaaagaaacaaggggccggatgttgctgctattggtatataaagag
agaaggagagatatagaaaattgtgcttctagattctcgcagtaggatgagataaatttc
aaagaagcaggaagcaaagg
>YBR294W; upstream sequence, from -800 to -1, size 800
tatatacctatgcccttgaccgactcaattgatacattaacagtattgaaactagatatt
ctacttgacactaaactttttttgtatttcgtggaattgcaacgtttctaattgaccgac
agtgctgaactgtgagcgaatgcaactatctctatagtttttttatcctctgtaaacttt
aactaaatacatactactttcataatctgtgaataagatgtggctgtgataacctaaaat
agtcacaaaccaatgaaaaaaggcttcagaaaacttgctgtaaagtccccccactttttt
gtgttaccgccacctcgagtgcactttttttaataaagatctcgtgtaattgtccaaatc
tgactttttcttatagtctcgctggaaccacagtgcggctttgcaattttgcaaatcgga
atttgagtcacagatcccagaaaaactccacaccttccccacgcagcaagcgataacgaa
caagttgtcaaattagacccataataattttgaacacttctacctgttcatgtcttttct
cgaacactgtcatttgaaattatgcactgtgaaaaaaagaaacaaagaccaaaagaataa
tataaatagtgaagtaaaatgtgttgtaatgcacatggatcttgtactgctcaaacttaa
tatttctattgtagaaaaattttcgatttaaaattgtgaaaccgattatataaaagtata
ttagctgacattaacgtctcaaaaccaggtcaatagctttaaaaataaaaataaatccct
gcagaatactcggaaagaat
>YCL040W; upstream sequence, from -800 to -1, size 800
cacaccatggagcaaaaaactccgcaagcaccaagtcgtgcgactgaatgtactcattga
aggagtcggtggccaacttaacgacagcggagtcttcaggggccacagcctcttgttggg
cgaaaacagaggaggcgagcagcagggaggaccatgacaggacggcaccagcagaaaact
tcataacgggatagatgtatgtttttctttatgtagagcttggcagctttaaaattacca
attagacatgctgcttgcaacaagaaaatgcacgcgtaacaaaatatatatatatatata
tatatatatgtatgtccatacgggtttttcgttttgttgtggttgtaacagcacaacaaa
atgctacacggtggcaaattggaaaaagagactagtgagagaaaagggaaaaagaggcgc
cgcccgacagggtaacatattatcacgtgcagcccaggataattttcaggacacgtgttt
cgaaaggtttgtcgctccgaaaaaatcaaaaaaaacaaaaaacgggaaataacaataacg
acaaaaatggaaaaaaaaaaaattttagacgcggcgcttgcaccccgcattataagtggt
gtgccgacggacggtcaacccctttcagggggccccctatcttgggcgtggtgtcacacc
acgctcaaacggtgggcactaatgaaaacgcgcccatataaatatccgctatcaacagaa
cccccaacccccccatcagtgcccaactcagcttccgtaaaccacaacaccaccactaat
acaactctatcatacacaag
>YCL020W; upstream sequence, from -800 to -1, size 800
ataaaaatcaactatcatctactaactagtatttacgttactagtatattatcatatacg
gtgttagaagatgacgcaaatgatgagaaatagtcatctaaattagtggaagctgaaacg
caaggattgataatgtaataggatcaatgaatattaacatataaaatgatgataataata
tttatagaattgtatagaattgcagattcccttttatggattcctaaatcctcgaggaga
acttctagtatatctacatacctaatattattgccttataaaaaatggaatcccaacaat
tacatcaaaatccacgttcttttcatatggattcctaaatcctcgaggagaatttataat
atagtctgtatacataatattatagcttctaacgacaatggaattctaacaattatcaaa
ttgtccgccagttcctcaaaaagatccatgtataatcttcattattacagccctcttgac
ctctaatcatgaatgttctcaaataaatctgttggaataaaaatcaactatcatctacta
actagtatttacgttactagtatattatcatatacggtgttagaagatgacgcaaatgat
gagaaatagtcatctaaattagtggaagctgaaacgcaaggattgataatgtaataggat
caatgaatattaacatataaaatgatgataataatatttatagaattgtgtagaattgca
gattcccttttatggattcctaaatcctcgaggagaacttctagtatatctacataccta
atattattgccttataaaaa
>YCL019W; upstream sequence, from -800 to -1, size 800
ataaaaatcaactatcatctactaactagtatttacgttactagtatattatcatatacg
gtgttagaagatgacgcaaatgatgagaaatagtcatctaaattagtggaagctgaaacg
caaggattgataatgtaataggatcaatgaatattaacatataaaatgatgataataata
tttatagaattgtatagaattgcagattcccttttatggattcctaaatcctcgaggaga
acttctagtatatctacatacctaatattattgccttataaaaaatggaatcccaacaat
tacatcaaaatccacgttcttttcatatggattcctaaatcctcgaggagaatttataat
atagtctgtatacataatattatagcttctaacgacaatggaattctaacaattatcaaa
ttgtccgccagttcctcaaaaagatccatgtataatcttcattattacagccctcttgac
ctctaatcatgaatgttctcaaataaatctgttggaataaaaatcaactatcatctacta
actagtatttacgttactagtatattatcatatacggtgttagaagatgacgcaaatgat
gagaaatagtcatctaaattagtggaagctgaaacgcaaggattgataatgtaataggat
caatgaatattaacatataaaatgatgataataatatttatagaattgtgtagaattgca
gattcccttttatggattcctaaatcctcgaggagaacttctagtatatctacataccta
atattattgccttataaaaa
>YDR055W; upstream sequence, from -800 to -1, size 800
ttactaagagcggtatacaagaataaagtgacaaacagttctccctatttaacgcactta
acgtaggttccatcattatgatgctattgccacatcaaatctcctttggactgaacccgc
attagtaattgcccgcttttcttttcttccgcgggtgggccccataaatagaaaaaaaaa
gaaagaaagcgtttaaataaatagagtgagcggatttctattatctgaaaaccgggttat
aatgcacgtgatatgcacgtgggagctgggcggctatttttttctttttcaaatgtattt
gagtcgtttaaaatagcactccccgttgacccgccaactcatttttgttttctctttacg
gaaaaggctttaaattaaggcccgcattttcggtatccttgagggaaaaaaaccaaagaa
acccaaaaaagaccacaaagctgggatatcttaattagtagagagggcttttagttttaa
tagtgttacgagtctctaaaaatagcgtaggcacactgccctgattcggactttgatcag
agtttattactacaaagagtaatgttgaatgattgggctgggttttcatagcattaactc
taagtaatatcattcaaccgctcaaggttccttacgagcaaacccatatatgctctacag
ataaacatataaatagcgtgcatattcttctctattcaactcttgctctgtatagttcaa
tagaatcttacagtacatcacgctgcaatagatctaatccaagagagaagcaaaaaaaaa
aagctcgctataaaaatatc
>YDR077W; upstream sequence, from -800 to -1, size 800
attggatatagaaaattaacgtaaggcagtatcttttcacaatgtacttgcaacgcggcg
acttaaagttgaagtacaacctgcagcagcggctttttgtacggtacgccaaactgtcaa
tggataatattgcgtagaccgaaaaaggtaatcctcaacactacccgtggtggatgacct
aaagcagtaatattggttggaattatctcccagacggcaccgtctccccgagaaagctta
gccccgaggtctaccttccatacaccactgattgctccacgtcatgcggccttctttcga
ggacaaaaaggcatatatcgctaaaattagccatcagaaccgttattgttattatatttt
cattacgaaagaggagagggcccagcgcgccagagcacacacggtcattgattactttat
ttggctaaagatccatcccttctcgatgtcatctctttccattcttgtgtatttttgatt
gaaaatgattttttgtccactaatttctaaaaataagacaaaaagcctttaagcagtttt
tcatccattttactacggtaaaatgaattagtacggtatggctcccagtcgcattatttt
tagattggccgtaggggctggggtagaactagagtaaggaacattgctctgccctctttt
gaactgtcatataaatacctgacctattttattctccattatcgtattatctcacctctc
tttttctattctcttgtaattattgatttatagtcgtaactacaaagacaagcaaaataa
aatacgttcgctctattaag
>YDR391C; upstream sequence, from -800 to -1, size 800
ctaagatgcgccgttttgtttgactgtaaaagaatttctatcacttgacccctcactata
tcttctatcagtgatgtggtttctacgggtgggtcgttaatttcaccagagacaaacatc
atctgttgaatctccacacgatacttatgcttgtccatcattcctgccctaatctcttga
attttggcacggtaccttgtatgcactcttccccgggttcagagtgtcttcaaccttact
ttttacttttcgtttccgccgatctatattacatggttcggattttcttcttttctgtgc
gctgcgcttgaagcctcaagaaagggcagctttgaacaagacgttcttgcgatagagatg
aatgagaatgcattgaacgcaatgtatacctattttggcggcataaaaaacttgttttcg
agattgcagttgaatctgaatgtagcgaggagacgaacaaaaaattggagttcctactgt
attgcaaagaaactaagagacgcccgctaatgctgccggaaatgtacggtgatctcttaa
agttgattgaccgataacgcaaaaataatgcagcaaactgtagataactcttttttatcg
taatatttctattagtatccagatatttcactccaaatcacagcagacgttggtgtgaac
ggcatcagagtcccaggggctgagataagtgaaaaaaatgaaatgccgccggcgtatata
taacagttattgtacctgatattatgccaagtcactcactaatctcgagaaaataattct
aagacatgtaaccgaacatc
>YFL058W; upstream sequence, from -800 to -1, size 800
actacgataacccagcaaaactattgcaagtttccagcgatttgggtgacttgatgggtg
gtatttccatccaatcaattaatgaagcaggaggcaaaaacggtgcaagactttctgaaa
tcggatggtagaactagcgatgctcacacaacgctaatttgtttccttcgaaggggcagt
cggctattgtagtttctatatattatgtagcacaacatggaaaccatattcagccagttt
gtatatatgagaattaaacgttaaaactttttcatcctatcagtctttcacattggcctt
gcctaaagggcacaatcgttcacgtatatacatatgtatgtttacgtatatatatatgtg
tttacaaatatgcatgtatattcttttcgaggaagattattatatgctattaggcgatga
gtcggcttaattttttagggggacgagattggcgcgttagtgcataaagacagcaaatca
cctggaggtgacaacattaatgcatttatcggtttttggctatgatgcaatgagtacagt
tccaattgaacggctcatgaactatgaaatatacgaattattcaactagcagaaggcttg
aaatattacttattcagattatgaaaatggtgctgttatagcaaaataagcaacatcaat
ctcttgcgacgacagcaaacaaaacatataaaaacctcgtattatcatcttcatgaacaa
tattcttgtccattcttttgttcttttaccttttcaattttataaaaataccacaacaac
aataaacacacttccaagct
>YIL173W; upstream sequence, from -800 to -1, size 800
ttctgtggtatggctttgattcaactgcatacgtagttaacgcgatcagccgcacatgtc
cattatcattttcaggggtactggtaaaccctattgtttagaaagaatatctggtaagcg
ggtctgtcgagtcttcacttccttcatacacattttattgagtaaattatacttagatcc
ggaatcataacgttggaaaaggagacaaggttggataagttatgtaggcgtatttcaata
agacgtatatgatttagtctaagaaaccgacgtatctagccagcattcgcactatgacga
cagtttaacgtcgtattgagcagcatcaactgaatataatgaaaaaaaaaaaatcattcc
ttgaaattcgttcttccgaaaactgctcaaggtgatagcacctcaagaacaattcttcgt
ttgaatttattatcaaattcatcaccgtcagagttataagttgcactgtattcctggtga
ccctagtaacccaaaataccattttctgattttgcaatcatatttattggctttagcgaa
catatgatcaccatactatcttgatggttgaccaagaagcgaacatcttcgaaccaaagt
caccgaatctcaaggaatgcaaaattcgtggctcagtgctctcaagacaatgttgcaacc
ctttgcgtcaattatatatatatatatatatatatatatatcccgtccgctttctttttt
ttgtcagttgggtcgcaacgcagggtctcgagacctgaaaaaagcttcatagcgatatta
aaggtagaggtacacccata
>YIL155C; upstream sequence, from -800 to -1, size 800
atcagcatccgtggccacgaaaacgaagacgtgtctctggagcaactcgacggaggctac
gtcagagccatgcaactactcaccaagggtgccggcgcagaggccgggaaccaaaggtcc
ttcatcctctacacggacctgagcagcgagtccacctacgccctgacctatctcatgggc
gcagctgtcaaccagggagacaccgtctacattgtccactgggagccctcgaagcccacg
gacgactcccagatgttcgccaacgttgccagaatcagaaagcacgtcatgcacctgttt
gactgcgtcgcgggcgtgctcgacgacctcgacgtcgtcgtcctctccttgacccatccg
tacccaaaacacctcctcaacgagatgatccacggcctcaagccagtcgccctgtgctgc
tccctctcggtcatcctgtccactctgcagaacttcgtctgctctgtgcccatcctcgcg
gttagaaagaagctgaaacgtgccaagcgcaagggcatcagcgagtgaccaataatcact
gcactaattcctttttagcaacacatacttatatacagcaacagaccttatgtcttttct
ctgctccgatacgttatccacccaactttatttcagttttggcaggggaaatttcacaac
cccgcacgctaaaaatcgtatttaaacttaaaagagaacagccacaaatagggaactttg
gtctaaagcaaggactctccctcccttatcttgaccgtgctattgccatcactgctacaa
gactaaatacgtactaatat
>YIL117C; upstream sequence, from -800 to -1, size 800
tgaagtagtcatcaaacaggtttcggcgaaagacagtacaagaattgccagctaaagctt
ttctaatatgttattccatcaaatattcacgctattaatgctatctgatcgattacttgg
taaaaataaccaaatgagtattgggtcatattttggagaagcgaaaagtgcacggcatac
ttaaagaagagaaaaaaattcttaatcaaagcttaagcggcatcgcataactctgacaaa
agtataatcatagtatgtggtttgagtaaacaacaagactggcaggtaagttttttaaat
gaattttcttagcagggttattgcggcgcacgtctataggtgatttacctttgttcctga
atatacatgatattcttaatgcgacagcgcccagggaagcaaagaacgccgacgaaagag
cggcggagcaaaaggcgcaaagtgacaccttccgatcctgggaagtgatcggtttcgctg
ttcgggcttttcttagacaaataaagtttaattttcttgctttctctttttggctaagaa
ttctatattgttcttgaaacaactttgtcacacgttctaaaaataaaatggaaaatggaa
aatgaaaaattagagagaaaatgtattactgaagaatgtggtaaagacatttgaaaaata
tttaatatattacctgagatcattcaaaggaacgcatcggtgcaaagaaacagttatagc
attagagttaagtcaagagcactcattattactttaaaaggtcgttgaaaatagaataaa
ttgacactcaaaacgcaaga
>YIR028W; upstream sequence, from -800 to -1, size 800
tttttttgcctatacgtttttgcgaaatatacacttttctaacctaattaaagatagcta
aaagaaaaaggggtaccttcaattacaagataccagtagaaactcatcacttttgcgtta
cctcatcattgtccccttcgatgagatatgcctcctctatatagataattaagcaccgca
attttgaaccacttctcctgataaagttccatcagtccaccatcaacacatttgcgccta
ttcgatgatccgcagtaagggacaatagaatcgaaacatgcagttcctttctttcctgca
attctcgggtctaatgtggctcgagggtatctcttatcggtattactttcttatcaatga
aaaatttctgccagggaaaatgcgcccgctttttttccggccatccttactcgctgtcgc
atacaaaatagcgcctctaatctagttgcgataaggaatgtgtatgtgtaattgaagatc
caggatgttttccttttcagggagatgagaaggaataataggatggattgaccgctttgc
tgtcacgtcgataaggttcctttaaaaattgtgtccaatgattagcatagagaggtagag
tatcagagaaacaagtttgtaatcgagaaacttgatctgctagtgttgagcatagaaggc
taggaaaacatggggaagaaaaaaaaagtataaataattagcttgatgagtagtttgaat
atatatgttactttagtttccctttttgaccttttatattcatctacatcttgtgatata
aaacatcaacaaagacgaga
>YIR043C; upstream sequence, from -800 to -1, size 800
ttaaatatgtgtttcatttcaggcggcaactgctgtgcgagcagtgacattgccggtcgc
accttaaaacgtaagccaaagttatgacacgctctcaaagtacccgcattaaagttttat
aaaagtattattacgactatcgagtaacttagatagaaaaccggaaatgaaatggatgcc
cttttcgaatagctgagtttctttgtctaaaatagcccaacattgttgccctttttctat
catgagattgcacgaacgcgcgcgcttcggcggcttttttttctgctacataaaagcgaa
aaggaagaagttattactttgaataaaaaaacctcgaactgccatctcactaccaaatga
aagagaatgaagtcaaagatgagaaaagcgtagatgtgttatccttcaaacagctcgaat
cccaaaagactgttttaccccaggatgttttccgaaacgaattgacctggttttgttatg
aaatttacaagtctttagcgtttcgcatctggatgctattatggctaccacttagcatct
gatggaaactttccaacaattgggtttaccaatttatagtttcacttcttgtcctggttt
tgggaccaatatttctccttgttattcgtgaaccttctcgtaagcgctccttatcgaaac
aactcactcagttttgcaaagatattactaaaaacgcaccaagtttggatactcataatt
gggaaatcgttgcagcaaatctaaattcgtacttatatgaaaataaggcttggaatacta
ggtactttttcttcaatgcc
>YJL222W; upstream sequence, from -800 to -1, size 800
ttctgtggtatggctttgattcaactgcatacgtagttaacgcgatcagccgcacatgtc
cattatcattttcaggggtactggtaaaccctattgtttagaaagaatatctggtaagcg
ggtctgtcgagtcttcacttccttcatacacattttattgagtaaattatacttagatcc
ggaatcataacgttggaaaaggagacaaggttggataagttatgtaggcgtatttcaata
agacgtatatgatttagtctaagaaaccgacgtatctagccagcattcgcactatgacga
cagtttaacgtcgtattgagcagcatcaactgaatataatgaaaaaaaaaaaatcattcc
ttgaaattcgttcttccgaaaactgctcaaggtgatagcacctcaagaacaattcttcgt
ttgaatttattatcaaattcatcaccgtcagagttataagttgcactgtattcctggtga
ccctagtaacccaaaataccattttctgattttgcaatcatatttattggctttagcgaa
catatgatcaccatactatcttgatggttgaccaagaagcgaacatcttcgaaccaaagt
caccgaatctcaaggaatgcaaaattcgtggctcagtgctctcaagacaatgttgcaacc
ctttgcgtcaattatatatatatatatatatatatatatatcccgtccgctttctttttt
ttgtcagttgggtcgcaacgcagggtctcgagacctgaaaaaagcttcatagcgatatta
aaggtagaggtacacccata
>YKL216W; upstream sequence, from -800 to -1, size 800
aaaattatttcgttattcattttaggccgttcagaaatatagcattttggttcttgcact
gaatgggccctgaggacagtgtgcggctggatagccatatacttcgacattacttttcac
ctttgaagggggatgtatgcttatacacaatcaaagctcggcctgtgcaggtttcactac
ataagcttttttaccatagaaatcttgcagaaggaagtaagtatcaagatattacgtatc
gcatccatagaacgatagcagaaaaatgcagtatatgataacgatatgcttcacagctgc
ggcccatttggggaaaaaaggaaaaggagcatcctcgatcttacagatgtcgctttttcc
tcttgaggtcattccctaaccttgggatccaagtcaatctggtatcttcccaccctaaat
agtgtattccccatgtaataagatcggacgataaacttcgaaacaattctagcctttttt
attagatatttactctactttagatttggtgattttactaaatgttatccttcagccact
acagcctactttttctcactaatatgttcttgaagccattttcttcaccgggctttgccg
aaggttatttcacgatcttcggcattcgccgaaaatttttcaagatgcccatcaccaaaa
aataaaaaaagctttatatatggcatggcatacgcatcgggaaccggtattcttctcttg
gattacacagtttggactactagacgtttcaaatagatatacacaattactcaaaaaaaa
attgaacttccgtaccaaac
>YKL185W; upstream sequence, from -800 to -1, size 800
cggggcgcttcctcttctgtattcctttaattaacgtttttattcagccatctaaccatc
atacccccatacggtaacaaaacctcttctaagaaaagaagtctctgctcctccgccatc
ttatttttattcgctgcgcgcgtttattgtcgcatcgctagccagcaaaaagttggttgc
ctttttttacctaaaaaagacacatctaactgattagttttccgttttaggatattgacg
ccaagcgtgcgtctgatttctacgatatgtctctaattttggaagggccattttattttt
gaggattgggctgatcattttccttacgtggattgagccagcaatacagatcattattaa
actgttttgtacatgatgttagtatataatcgtaaagcttttctaatatgtataccttat
acatggaactccacagaacttgcaaacataccaaaaatcctttattcttgttcactcatt
ttacatcaaaaaataatatttcagttattaaggaaaataaaaaaatagattagagaagca
ttttgaagaaatagtatattcttttattgaacctaagagcgtgatatttttactcgaaat
aaaatacgaaaaatctatacactcatctttccgactactattggctcctgctcaaaaaaa
gagggaaaaaaagctccaaaattctatcttttcctatcgctcctgtcctatccttattac
gttcattactattttaatactatccattcttttattttcagtctaaaaaaaacatttctc
ataacgggaaaagcaaaaaa
>YKR046C; upstream sequence, from -800 to -1, size 800
aggagctcggttactccggggactttatctacgaccacgcagaaggctgcgagatcagtt
ggaaggacaacgcccacaacgtcactgtggacctagaaatgcgcaagcagagaaacaaga
ccaccaagcaggtgaggaccatcgagaagatcactcccatagaatcctttttcaacttct
tcgaccctcccaagatccaaaacgaagaccaagacgaggagttggaggaagacctcgagg
aacgtctagctttagactactccatcggggaacaacttaaggacaagctaattcctagag
ccgtggactggtttaccggcgcagccttggaattcgagttcgaggaggacgaagaagaag
cggacgaggacgaagacgaagaagaagatgatgatcacggcttggaggatgacgacgggg
aatctgccgaagagcaagacgattttgctggcaggccggaacaggctcctgaatgcaagc
agtcataatcccaacgcacttcgcaagagtggtcataaccgtattcatatatttatatac
atatgtatacatacatatatagatatatatatgtatatacatgtaagtgtgtaagctgaa
atatatgttaaagcgcatgtaactaagacgacaataataataataataatgataataata
gcctagattttctccgccgtgggggatgatcgtattctttcggatttaataatatagcag
caagggttataaaaggaaagataacggaatgtatcggtaatcattaaccatcactcactc
tccagaaccgtagcgtaatt
>YMR040W; upstream sequence, from -800 to -1, size 800
aatagctttcttaagtgggcaaccaaaagtgtttctttgattggggacttttacaaaatt
cacgtttacaacctcttctcttgtcttcctatcgttccctggatcaaattaagaattttc
atcaagaatagagagcagaaggcaagccaagagagaaaaagaaagagagaaagaaagaaa
ggagaggaagaggagatgaaaagagaggaaaacttgagttttgataaagaaatttgagga
aggtaaaagtaaaattcccattcaaatgaatgtattaataaattctcatcattaaaagga
gggaaaaattacgtataacgtaaagataaaacgtgtgtgtgtgcagtgctatactcattg
tccttgttagtgatgataattcgtcccagctgaaaaaactcaaaataagtattacccgga
tcgaggctgtggcatttagcgccgctgtcttgaccatccaccaatggttgataataacat
cggatgatcagcccatttttggtgtattactatcccatctcattcttccaaaaaacacgt
atatatcattgacgagatcgagatacgtctgctgtgtttaacggctaacttggttgtgta
ggcttgtgtcaattaggcaaaatggttttcttggaaaaaagacaagggaaaaaaaagggt
tgatagagcaatatatgtacagctggccttctctgagaaaagctagccgcctggaagtaa
ataaatacgctgagtgttcgttggagcatgaattatgtgaatagaaaaatactaagcaaa
atttcaaagtcgagttagtg
>YMR056C; upstream sequence, from -800 to -1, size 800
tgttcattccgttggtcaagtaaatctgcacacggtcacctttgttgaccgttatatctg
gccatgggaactggccattacaggtgatcacgggacggctctttagcccatcaacgttcc
tgtagtcccagccagtggtccaattaaacgtgtgcgtctccgcttgtgctagcgagagca
tcgagaaaagcaaaacggctatagagagcaaagcgttagtcatctagttctaattttttg
ctactcttccttacactggggtcctcttcgtttcctatgcctatccatcgcttatagaac
aagagctatagggcatggcctgcttacatacatatatatatatatatatatatatatata
atcgcactacatgcacgaggccttggcatactccctcgaaggatcgactgtttgagtgca
tccttcattttctgtcgcaattggcgagaataagagcacctgcaaatgggtgcacttttg
aagatgggccttgcctgttgggcctgcctaagtcagcctcgcctagctctaggcggaggg
tctttatcggcgactcagcgtactgtagggaccaccccaggcgcaacgggctgattcgca
cccggaaagtaaagcttatttctgtcggacggagagtgtcctttttctctcgcagaagac
catttattggtcctgaaacggtatgaacatgttattattcctgtaaccgtgaaataggca
agccaaggcattatcgcaaagaaggcagcacagattctcgtatctgttattcttttctat
ttttcctttttacagcagta
>YMR184W; upstream sequence, from -800 to -1, size 800
gtagttagaatcgataattctgtagtcttgaattaattttaagaatttctgtctgcaatt
ttcagcttgtgcctgtttattagagtcgtgcaatccgtctctctgggcatctttgatatc
cgctttcaattgatactgcaaatctgtggcctgagagatgtaatcgtccaaagaacgtct
caattccatctcctgttcctcactcacttgagtaagtaggtctttgtgttgcgcatcaat
ttggttgataatgttttcgtacctggacaagttagcatttattgagttgatcttgttcat
aaaagctacgaaatcgtcgctaccatctgagtgaccagtaggagcattgttcaagtcctc
ttgcatttcatagttttcagcgtacggattgttattctcataaggattagcgttgctcat
tgctgcaatatttgtgcgtgtatgggcagttttcaaatgtaaagtattacaattccacac
tattccagctctcttatgggtatattaaacgatttaacctgccaacagcatttatttgtc
attttacttgcttttttcatccatccattgaaactaaaaacgtcaaaaaaggccatttcg
taaacaacggccgggtgataagcacgtcgtttaggggggaccctttgctgccgcttggta
cccggctcgtaagacataaagatgccacatatttacttttagctggcttctttattcaca
caggctactcataagagcttcagtagacgcgcatctgtcggttcttcgtcaatctatttc
cgcacatactattacgtacg
>YMR305C; upstream sequence, from -800 to -1, size 800
caaatagccgctgaccatgtaaaactcttacccgcataatttaaccatcattgccgcact
aggcaagatggtccgatcttgatgggcgagaatgattagttcagagacgtgcaacagcca
tatacgaaagctgtctcggccttcacttatgctgataccaggcacggtaataattaagaa
agaatgcctccctctttctttttctcaggcaagacatctagattttctttttatctaagc
cctcaatgacaaaaatatttgttccttacatatccccagagatcttcggtctagatttcg
cgaaagaccgtttgcagtaatttacctttttcggaaaagtcctcgaagatttcggacgaa
gtaaaacctgaagagaaaaatgccaagacttttaattgcgcgaaacagcggacaaaaaat
tcgcgttgaaacgtttgaatatggtaacaaacgtcgcacgcgtttgaaagttattcgtgt
tttcatgtgtacagtaacttctccatcgagagccgtatccataagccttcttttccacgt
ttgtttcaaaactgtagtatttataatggagggaaagatgtctgcgtgaagtttgtctta
cagtgtatctttgaagcgtgcatcatatttttcccattttaaattcatctattatatagg
cccaaataaaagagttaaatactatacttttgcaatattgagctgaacatccaactgtca
cgtctctcctttactattactgttctttttttcaaattgtcaaaagatagtattaacgca
aaaaaagtcttcattccatt
>YNL332W; upstream sequence, from -800 to -1, size 800
cactacgataatccagcaaaactgttgcaaatttccagcgatttgggtgacttgatgggt
ggtatttccatccaatcaattaatgaagcaggaggcaaaaacggtgcaagactttctgaa
atcggatggtagaactagcgatgctcacacaacgctaatttgtttccttcgaaggggcag
tcggctattgtagtttctatatattatgtagcacaacatggaaaccatattcagccagtt
tgtatatatgagaattaaacgttaaaactttttcatcctatcagtcttacacattggcct
tgctaaagggcacaatcgttcacgtatatacatatgtatgtttacgtatatatatatgtg
tttacaaatatgcatgtatattcttttcgaggaagattattatatgctattaggcgatga
gtcggcttaattttttagggggacgagattggcgcgttagtgcataaagacagcaaatca
cctggaggtgacaacattaatgcatttatcggtttttggctatgatgcaatgagtacagt
tccaattgaacggctcatgaactatgaaatatacgaattattcaactagcagaaggcttg
aaatattacttattcagattatgaaaatggtgctgttatagcaaaataagcaacatcaat
ctcttgcgacgacagcaaacaaaacatataaaaacctcgtattatcatcttcatgaacaa
tattcttgtccattctttcgttcttttaccttttcaattttataaaaataccacaacaac
aataaacacacttccaagct
>YOL152W; upstream sequence, from -800 to -1, size 800
gaagtttttattttgatagcatcctattttgtgactcttactttacaagaacgccaacat
agggagtgattgatattctctgaatttatctggatacagccaatgacatcctgaaatacc
tatagtgacagtagcgcatttcctggtcatttattaatggttttagacacaaaatgaaga
taacagataatacgaaagtatcttaaactgcaaaggggatctatacgccacgacttactg
aacatctctgaccaatagaagatccctcaagtttattaggcaactacagtatgttattac
aagagcatacgcctgtatttggatggccaatgaacaaggaggatattttttccacatata
agtgaccgccattaaacaagacatgtttgaaataacctccttctgtcatactatgtgctc
actattttcagaaaatgcggttgaaaatcctcgtctgcgcaaattgaaaaagtcgatata
cgtttcaagtaacgcagccgaaatgcccgtttgccaagcttattatatttggaaaagtgt
caaattatagtgctcgcatctggatgtaccgcgcatatttcttagttaagcaggatgtat
aactgcgcattaatacgtgagcatttgcgcaaattcacttcttaaaatctctgaagtact
tcttcattatgcactcgtttgttctcaagatcatataaaccatgcctttattaccaatac
taaaagttttttattgcaagtaaagggatatttcaaatttttatttcaaagtttatttat
atacatcgataaataataaa
>YOR134W; upstream sequence, from -800 to -1, size 800
tttttgtcatatagttatattccgaatgtttacaatcgaacccatcataaaaatggacct
tttcgtattaccgccccctttgtagagggggaggaacggcaacttcttgactattacgac
gtatcaccaccccgttagatatactatggaaaaaactattaaaaaccattataattcatt
aatgacatcggtcctgaggtagtattacgtataacttacctggctcttggtcatagcttt
ttatccgtttacgaaaaaaggagaagaagattgggcttccgcggctattgtttggtttat
accccgccgtatgttggtgcttctataattagagcgaaataggaaatacaaaaaatcctt
ggaggggaggaccagcctcatcgggctaaaactccctcaaaaccggaggggcaaccaaag
tatatatctcattatggccgatacttctagaggcgcactaacagaagcacctcagcccct
gcaggtgaaagaaagaggtaattaattttccggttacttactttctctcgctattgggga
aagcgttggttcgaggcgttgaggtcgaagacaatcattgttttcttcttatttaagtac
atctttagaagaaaattacacaactggaatgagtaaatcaatacttgctttgtgttccca
ttgttagatactcttgttttagcatgtgatagcagtatataatataacctgcaaaataat
cgaaacgcgtacacaggaaagagtacataaataaccatagtatatttctggacatatctt
attacacaacataaaataga
>YOR220W; upstream sequence, from -800 to -1, size 800
cccaaactagaatctcctgcagatgtcttaggacgcgtgattttggtaggtagaagtttt
gaaggtattagaataacaagtagaactaaaactgatagtgctattaatgtaaagactaag
acataagatcttttctcgggcagagaccattctccccatcgacgattaaatttgtttaca
ctgaaaaaggaatgcgtgtgatgctggttttcaatatcattaaactggaagctttctcgt
ctgggacgcattgagtattgttcctggagaaagggggtttgaggaacatctgtaacatct
attgtagcttctgtcggtctaatctcgttaattgtatgtccattctcgttactttgagga
tctgtgttagctacactatcgttattaggaaagaatggcttatccatggaagagtttgaa
cttttcctttgcggaaataaatgactattcttccttttatgcgaatgagttgaagcagac
attaggggctttctatattttttacacgaataacaccctaactaagtttattgaggtcat
gaggctggaagaaaacaacaaaacaaaataggtatctaatttctgtcatttcatacttaa
aagactctaggtacaatcacctttgaagttgtttgttataccgtgaaacaaatttcatcg
gccgggtggctatgcgtaaagccgcgccttgatagaataaggagagaggcttatactata
taccttgatgctacaaaagcatataatggtagcaatcaaaaaccaaaaaaagatacatta
gcgttagaaaatcgggaatt
>YPL222W; upstream sequence, from -800 to -1, size 800
cttgtgcgttatttgttttgattactaggcatgatgtatggaggaacttgcgatcaaatg
tcataaaagtggaggagtgaaaagaaatgacgaagcccaaaacgtggtcctagaattacc
acatttcctttttctaaaggaagccagactatgctttacgcaagaactgtggttaaagag
ggatattctgatgaacataaattcatacacattcatgagaagcacgacaaggattggtta
attacttacaactaaggcaaaactgccattgacctcatctgtaccaccacatgctgtgta
gttattttccctttgtgatccctaaaaaagatgggatctacacaccttacaagaacatcc
tcaaacccatacctggaaccactgaacatattcttcccgtgaaaggctctacggcgaaac
tactgtaatgtcacaggaaattaaggatgcttcgactatggaacggaccatacatgggga
cccgatgtatagaaagcctcaatgaggcaaagagtctagctcctttaagatacgtaattc
tccttctgttttcccttaattattcgggtgaaataccacatggtcgcacggctgacgggg
aactccggaattggacgatgaagaacttaacggtgatatgaggtgatcgtggaacaaaac
gttgtgccaaagaagccacaaatacgtcactgtaattattctgcctgcataaaaagagcc
atcaaggataagctagagactatactccggaagtagaagaaggaaggtgtgagaaagaag
atagagcgtgtaacacaatc
>YPR030W; upstream sequence, from -800 to -1, size 800
caagcccactaaattcagtgaatacaaacagctaaggacgtcaaaactcagagtcgggta
atcttcatttgaattttttttctcttaaggtagataacaccaaagaaaagcaatcagtag
caaaatatggactttaacgctgtcagttccaattgagaaatatcgtaaagaaagttagtt
gttttcactcgcaacctctctaccttcgtggcctaaaatagatttaaataatcgaataaa
cggtttgttcttatatgtgataccctctttcaccaccttcctgtagccccagttggtatt
acttgtcccaacctcattcctctttccattatcaattaatcggtttgtgttgttcgtagc
aggaccacacttccggaattatatacatttacatgtatatagagaagaaagcttcggcgg
ctaaagaatagaaccatctattacccgctcgcccggtcgtttggatgcgtgggtggtata
gtttcttttttttcattttaagggataccgctccccacgtaccccacgaccagccctagt
ggaataagaaatgcaaaatccggggttggcgcagcgattctgcacggccaaaccctgggc
ttctttattttgtagatctgccaaatgatggctatgccttactcggtatcacatggaaaa
gacccccggcttattgaatcccgtctcccgttccctgcatagttgtcacggtttggacta
tatatatcgtcgtttctctgttttatttattatgatggctctccaagggtaatcagtcag
actagtaagcaaagtcaatc
Low length variation scorer used: true
Group sequence length average percentage variation: 0.0
Summary of Top 23 Motifs:
	Consensus Sequence	Count	Sig Value	Coverage
#1	cctcrar	44	71.4037	86.70%
#2	atgtata	22	19.9654	36.70%
#3	rtctygwga	9	16.9206	16.70%
#4	ggwcrm	78	16.3129	93.30%
#5	atmcakatg	10	15.603	23.30%
#6	carccc	18	15.5114	46.70%
#7	cggcthdt	13	13.8713	33.30%
#8	cnatca	69	13.726	93.30%
#9	tyacgtat	7	13.3417	16.70%
#10	ctwcata	17	13.0126	33.30%
#11	ktttmta	45	12.9308	70.00%
#12	ggtctcgagac	4	11.4809	6.70%
#13	tgacc	31	10.882	66.70%
#14	ackagyw	22	10.8408	26.70%
#15	agcgaacat	4	9.5749	6.70%
#16	agccag	10	8.7162	30.00%
#17	agtac	22	8.1163	53.30%
#18	gacga	37	7.9352	63.30%
#19	ggtcgca	5	7.8647	16.70%
#20	cgacag	17	7.7943	43.30%
#21	aacgc	28	7.7212	60.00%
#22	gccgcac	6	7.6091	20.00%
#23	ttaacg	16	7.4588	43.30%
----------------------------------------------------------------------------------------------------
Detailed analysis of consensus sequence #1: cctcrar:
Both strands used to compute Sig Value of 71.4037.
PWM:
a	0	0	0	0	18	44	20
c	44	44	0	44	0	0	0
g	0	0	0	0	26	0	24
t	0	0	44	0	0	0	0
Sequence	Strand	Location	Gene
cctcaaa	-	-538 to -544	YAL053W
cctcaaa	+	-521 to -515	YAR009C
cctcaaa	+	-493 to -487	YBL064C
cctcgag	+	-416 to -410	YBL064C
cctcgag	+	-488 to -482	YBR294W
cctcgag	+	-571 to -565	YCL019W
cctcgag	-	-564 to -570	YCL019W
cctcgag	+	-460 to -454	YCL019W
cctcgag	-	-453 to -459	YCL019W
cctcaaa	+	-367 to -361	YCL019W
cctcgag	+	-55 to -49	YCL019W
cctcgag	-	-48 to -54	YCL019W
cctcgag	+	-571 to -565	YCL020W
cctcgag	-	-564 to -570	YCL020W
cctcgag	+	-460 to -454	YCL020W
cctcgag	-	-453 to -459	YCL020W
cctcaaa	+	-367 to -361	YCL020W
cctcgag	+	-55 to -49	YCL020W
cctcgag	-	-48 to -54	YCL020W
cctcaag	-	-397 to -403	YDR055W
cctcgaa	-	-499 to -505	YDR077W
cctcaag	+	-487 to -481	YDR391C
cctcgaa	-	-409 to -415	YFL058W
cctcgaa	+	-574 to -568	YIL155C
cctcaag	+	-405 to -399	YIL155C
cctcaag	+	-400 to -394	YIL173W
cctcgag	-	-475 to -481	YIR028W
cctcgaa	+	-469 to -463	YIR043C
cctcaag	+	-400 to -394	YJL222W
cctcaaa	-	-497 to -503	YKL185W
cctcaag	-	-433 to -439	YKL216W
cctcgag	+	-568 to -562	YKR046C
cctcgag	-	-561 to -567	YKR046C
cctcgaa	-	-456 to -462	YKR046C
cctcaaa	-	-562 to -568	YMR040W
cctcgaa	+	-407 to -401	YMR056C
cctcgaa	+	-460 to -454	YMR305C
cctcgaa	-	-409 to -415	YNL332W
cctcaag	+	-536 to -530	YOL152W
cctcaaa	+	-406 to -400	YOR134W
cctcgaa	-	-245 to -251	YOR134W
cctcaaa	-	-517 to -523	YOR220W
cctcaaa	-	-442 to -448	YOR220W
cctcaaa	+	-442 to -436	YPL222W
----------------------------------------------------------------------------------------------------
Detailed analysis of consensus sequence #2: atgtata:
Both strands used to compute Sig Value of 19.9654.
PWM:
a	22	0	0	0	22	0	22
c	0	0	0	0	0	0	0
g	0	0	22	0	0	0	0
t	0	22	0	22	0	22	0
Sequence	Strand	Location	Gene
atgtata	-	-426 to -432	YCL019W
atgtata	+	-353 to -347	YCL019W
atgtata	-	-426 to -432	YCL020W
atgtata	+	-353 to -347	YCL020W
atgtata	+	-419 to -413	YDR391C
atgtata	-	-468 to -474	YFL058W
atgtata	+	-427 to -421	YFL058W
atgtata	-	-433 to -439	YIL117C
atgtata	+	-393 to -387	YKL185W
atgtata	-	-377 to -383	YKL185W
atgtata	-	-259 to -265	YKR046C
atgtata	+	-258 to -252	YKR046C
atgtata	-	-249 to -255	YKR046C
atgtata	+	-230 to -224	YKR046C
atgtata	-	-219 to -225	YKR046C
atgtata	-	-468 to -474	YNL332W
atgtata	+	-427 to -421	YNL332W
atgtata	+	-206 to -200	YOL152W
atgtata	-	-15 to -21	YOL152W
atgtata	+	-316 to -310	YPL222W
atgtata	-	-413 to -419	YPR030W
atgtata	+	-408 to -402	YPR030W
----------------------------------------------------------------------------------------------------
Detailed analysis of consensus sequence #3: rtctygwga:
Both strands used to compute Sig Value of 16.9206.
PWM:
a	3	0	0	0	0	0	8	0	9
c	0	0	9	0	5	0	0	0	0
g	6	0	0	0	0	9	0	9	0
t	0	9	0	9	4	0	1	0	0
Sequence	Strand	Location	Gene
atctcgaga	+	-39 to -31	YDR391C
gtcttgaga	-	-153 to -161	YIL173W
gtctcgaga	+	-56 to -48	YIL173W
gtctcgaga	-	-47 to -55	YIL173W
atcttgtga	+	-33 to -25	YIR028W
gtcttgaga	-	-153 to -161	YJL222W
gtctcgaga	+	-56 to -48	YJL222W
gtctcgaga	-	-47 to -55	YJL222W
atcttgaga	-	-110 to -118	YOL152W
----------------------------------------------------------------------------------------------------
Detailed analysis of consensus sequence #4: ggwcrm:
Both strands used to compute Sig Value of 16.3129.
PWM:
a	0	0	40	0	54	58
c	0	0	0	78	0	20
g	78	78	0	0	24	0
t	0	0	38	0	0	0
Sequence	Strand	Location	Gene
ggacga	-	-453 to -458	YAL053W
ggtcgc	+	-759 to -754	YAR009C
ggacaa	+	-444 to -439	YAR009C
ggacac	+	-313 to -308	YAR009C
ggtcac	-	-175 to -180	YAR009C
ggacaa	+	-158 to -153	YAR009C
ggtcaa	-	-461 to -466	YBL064C
ggtcaa	-	-415 to -420	YBL064C
ggtcac	+	-265 to -260	YBL064C
ggacga	+	-256 to -251	YBL064C
ggtcgc	-	-211 to -216	YBL064C
ggtcaa	-	-780 to -785	YBR294W
ggtcaa	-	-684 to -689	YBR294W
ggacaa	-	-446 to -451	YBR294W
ggtcaa	+	-53 to -48	YBR294W
ggacaa	-	-375 to -380	YCL019W
ggtcaa	-	-320 to -325	YCL019W
ggacaa	-	-375 to -380	YCL020W
ggtcaa	-	-320 to -325	YCL020W
ggacac	+	-332 to -327	YCL040W
ggtcaa	+	-188 to -183	YCL040W
ggtcaa	-	-470 to -475	YDR055W
ggacaa	+	-500 to -495	YDR077W
ggacaa	-	-303 to -308	YDR077W
ggtcaa	-	-751 to -756	YDR391C
ggacaa	-	-645 to -650	YDR391C
ggtcaa	-	-249 to -254	YDR391C
ggacga	+	-360 to -355	YFL058W
ggacaa	-	-70 to -75	YFL058W
ggacaa	-	-584 to -589	YIL155C
ggacga	+	-561 to -556	YIL155C
ggacga	-	-458 to -463	YIL155C
ggtcaa	-	-447 to -452	YIL155C
ggtcac	-	-271 to -276	YIL155C
ggtcaa	-	-45 to -50	YIL155C
ggtcac	-	-319 to -324	YIL173W
ggtcaa	-	-228 to -233	YIL173W
ggtcgc	+	-70 to -65	YIL173W
ggacaa	-	-667 to -672	YIR028W
ggacaa	+	-541 to -536	YIR028W
ggtcaa	-	-268 to -273	YIR028W
ggacac	-	-225 to -230	YIR028W
ggtcaa	-	-50 to -55	YIR028W
ggtcgc	+	-746 to -741	YIR043C
ggtcaa	-	-334 to -339	YIR043C
ggacaa	-	-207 to -212	YIR043C
ggtcac	-	-319 to -324	YJL222W
ggtcaa	-	-228 to -233	YJL222W
ggtcgc	+	-70 to -65	YJL222W
ggacga	+	-355 to -350	YKL216W
ggacaa	+	-736 to -731	YKR046C
ggtcga	-	-615 to -620	YKR046C
ggacaa	+	-520 to -515	YKR046C
ggacga	+	-454 to -449	YKR046C
ggacga	+	-439 to -434	YKR046C
ggacga	+	-433 to -428	YKR046C
ggacaa	-	-438 to -443	YMR040W
ggacga	-	-415 to -420	YMR040W
ggtcaa	-	-346 to -351	YMR040W
ggtcaa	+	-787 to -782	YMR056C
ggtcac	+	-767 to -762	YMR056C
ggtcaa	-	-751 to -756	YMR056C
ggacac	-	-160 to -165	YMR056C
ggacga	-	-632 to -637	YMR184W
ggacaa	+	-536 to -531	YMR184W
ggtcac	-	-465 to -470	YMR184W
ggacga	+	-447 to -442	YMR305C
ggacaa	+	-391 to -386	YMR305C
ggacga	+	-360 to -355	YNL332W
ggacaa	-	-70 to -75	YNL332W
ggtcac	-	-434 to -439	YOL152W
ggtcga	+	-238 to -233	YOR134W
ggacgc	+	-770 to -765	YOR220W
ggacgc	+	-557 to -552	YOR220W
ggtcaa	-	-527 to -532	YPL222W
ggtcgc	+	-219 to -214	YPL222W
ggacga	+	-188 to -183	YPL222W
ggacaa	-	-493 to -498	YPR030W
----------------------------------------------------------------------------------------------------
Detailed analysis of consensus sequence #5: atmcakatg:
Both strands used to compute Sig Value of 15.6030.
PWM:
a	10	0	6	0	10	0	10	0	0
c	0	0	4	10	0	0	0	0	0
g	0	0	0	0	0	2	0	0	10
t	0	10	0	0	0	8	0	10	0
Sequence	Strand	Location	Gene
atccatatg	-	-469 to -477	YCL019W
atccatatg	-	-469 to -477	YCL020W
atacatatg	+	-473 to -465	YFL058W
atacatatg	-	-462 to -470	YFL058W
atccagatg	-	-287 to -295	YIR043C
atacatatg	+	-264 to -256	YKR046C
atacatatg	-	-253 to -261	YKR046C
atacatatg	+	-473 to -465	YNL332W
atacatatg	-	-462 to -470	YNL332W
atccagatg	-	-236 to -244	YOL152W
----------------------------------------------------------------------------------------------------
Detailed analysis of consensus sequence #6: carccc:
Both strands used to compute Sig Value of 15.5114.
PWM:
a	0	18	7	0	0	0
c	18	0	0	18	18	18
g	0	0	11	0	0	0
t	0	0	0	0	0	0
Sequence	Strand	Location	Gene
cagccc	+	-333 to -328	YCL019W
cagccc	+	-333 to -328	YCL020W
cagccc	+	-351 to -346	YCL040W
caaccc	+	-185 to -180	YCL040W
caaccc	+	-76 to -71	YCL040W
cagccc	-	-221 to -226	YDR055W
cagccc	-	-181 to -186	YDR077W
cagccc	-	-119 to -124	YDR391C
caaccc	+	-144 to -139	YIL155C
caaccc	+	-145 to -140	YIL173W
caaccc	+	-145 to -140	YJL222W
cagccc	-	-488 to -493	YKL185W
cagccc	+	-312 to -307	YMR040W
caaccc	-	-139 to -144	YMR040W
cagccc	-	-208 to -213	YMR056C
cagccc	+	-328 to -323	YOR134W
cagccc	+	-270 to -265	YPR030W
caaccc	-	-233 to -238	YPR030W
----------------------------------------------------------------------------------------------------
Detailed analysis of consensus sequence #7: cggcthdt:
Only + strand used to compute Sig Value of 13.8713.
PWM:
a	0	0	0	0	0	6	3	0
c	13	0	0	13	0	4	0	0
g	0	13	13	0	0	0	1	0
t	0	0	0	0	13	3	9	13
Sequence	Strand	Location	Gene
cggctatt	+	-244 to -237	YBL064C
cggctatt	+	-201 to -194	YBL064C
cggctatt	+	-530 to -523	YDR055W
cggctttt	+	-711 to -704	YDR077W
cggctatt	+	-620 to -613	YFL058W
cggctcat	+	-250 to -243	YFL058W
cggctttt	+	-530 to -523	YIR043C
cggctctt	+	-705 to -698	YMR056C
cggctcgt	+	-138 to -131	YMR184W
cggctatt	+	-619 to -612	YNL332W
cggctcat	+	-250 to -243	YNL332W
cggctatt	+	-519 to -512	YOR134W
cggcttat	+	-134 to -127	YPR030W
----------------------------------------------------------------------------------------------------
Detailed analysis of consensus sequence #8: cnatca:
Both strands used to compute Sig Value of 13.7260.
PWM:
a	0	18	69	0	0	69
c	69	24	0	0	69	0
g	0	7	0	0	0	0
t	0	20	0	69	0	0
Sequence	Strand	Location	Gene
caatca	+	-581 to -576	YAL053W
ccatca	+	-433 to -428	YAR009C
caatca	-	-725 to -730	YBL064C
caatca	-	-674 to -679	YBL064C
ctatca	-	-297 to -302	YBL064C
ctatca	+	-233 to -228	YBL064C
ctatca	+	-789 to -784	YCL019W
ctatca	+	-273 to -268	YCL019W
ctatca	+	-789 to -784	YCL020W
ctatca	+	-273 to -268	YCL020W
ctatca	+	-92 to -87	YCL040W
ccatca	+	-68 to -63	YCL040W
ctatca	+	-14 to -9	YCL040W
ccatca	+	-731 to -726	YDR055W
caatca	-	-226 to -231	YDR055W
caatca	-	-527 to -532	YDR077W
ccatca	+	-470 to -465	YDR077W
caatca	-	-320 to -325	YDR077W
ctatca	+	-763 to -758	YDR391C
ctatca	+	-736 to -731	YDR391C
ccatca	+	-646 to -641	YDR391C
caatca	-	-252 to -257	YDR391C
ccatca	-	-744 to -749	YFL058W
caatca	+	-729 to -724	YFL058W
ctatca	+	-524 to -519	YFL058W
ccatca	+	-725 to -720	YIL117C
cgatca	-	-690 to -695	YIL117C
cgatca	-	-330 to -335	YIL117C
ccatca	+	-35 to -30	YIL155C
cgatca	+	-758 to -753	YIL173W
ctatca	-	-403 to -408	YIL173W
caatca	+	-286 to -281	YIL173W
ccatca	-	-234 to -239	YIL173W
ccatca	+	-592 to -587	YIR028W
ccatca	+	-581 to -576	YIR028W
ctatca	+	-564 to -559	YIR043C
ccatca	-	-256 to -261	YIR043C
cgatca	+	-758 to -753	YJL222W
ctatca	-	-403 to -408	YJL222W
caatca	+	-286 to -281	YJL222W
ccatca	-	-234 to -239	YJL222W
ccatca	+	-745 to -740	YKL185W
caatca	+	-653 to -648	YKL216W
ccatca	+	-152 to -147	YKL216W
cgatca	-	-109 to -114	YKR046C
ccatca	+	-33 to -28	YKR046C
caatca	-	-758 to -763	YMR040W
ctatca	-	-135 to -140	YMR040W
ccatca	+	-693 to -688	YMR056C
ccatca	+	-756 to -751	YMR305C
ccatca	-	-716 to -721	YMR305C
ccatca	-	-743 to -748	YNL332W
caatca	+	-728 to -723	YNL332W
ctatca	+	-523 to -518	YNL332W
ctatca	-	-782 to -787	YOL152W
caatca	-	-729 to -734	YOL152W
ccatca	+	-759 to -754	YOR134W
caatca	+	-229 to -224	YOR134W
ctatca	-	-109 to -114	YOR134W
ctatca	-	-703 to -708	YOR220W
caatca	+	-187 to -182	YOR220W
ctatca	-	-106 to -111	YOR220W
caatca	+	-48 to -43	YOR220W
cgatca	+	-750 to -745	YPL222W
cgatca	-	-152 to -157	YPL222W
ccatca	+	-82 to -77	YPL222W
caatca	+	-690 to -685	YPR030W
ccatca	-	-170 to -175	YPR030W
ccatca	-	-43 to -48	YPR030W
----------------------------------------------------------------------------------------------------
Detailed analysis of consensus sequence #9: tyacgtat:
Only + strand used to compute Sig Value of 13.3417.
PWM:
a	0	0	7	0	0	0	7	0
c	0	2	0	7	0	0	0	0
g	0	0	0	0	7	0	0	0
t	7	5	0	0	0	7	0	7
Sequence	Strand	Location	Gene
tcacgtat	+	-481 to -474	YFL058W
ttacgtat	+	-459 to -452	YFL058W
ttacgtat	+	-569 to -562	YKL216W
ttacgtat	+	-492 to -485	YMR040W
tcacgtat	+	-481 to -474	YNL332W
ttacgtat	+	-459 to -452	YNL332W
ttacgtat	+	-596 to -589	YOR134W
----------------------------------------------------------------------------------------------------
Detailed analysis of consensus sequence #10: ctwcata:
Both strands used to compute Sig Value of 13.0126.
PWM:
a	0	0	11	0	17	0	17
c	17	0	0	17	0	0	0
g	0	0	0	0	0	0	0
t	0	17	6	0	0	17	0
Sequence	Strand	Location	Gene
cttcata	-	-635 to -641	YAR009C
ctacata	+	-547 to -541	YCL019W
ctacata	+	-31 to -25	YCL019W
ctacata	+	-547 to -541	YCL020W
ctacata	+	-31 to -25	YCL020W
cttcata	+	-622 to -616	YCL040W
ctacata	-	-585 to -591	YCL040W
ctacata	-	-591 to -597	YFL058W
cttcata	+	-659 to -653	YIL173W
ctacata	-	-574 to -580	YIL173W
cttcata	+	-36 to -30	YIL173W
ctacata	+	-515 to -509	YIR043C
cttcata	+	-659 to -653	YJL222W
ctacata	-	-574 to -580	YJL222W
cttcata	+	-36 to -30	YJL222W
ctacata	+	-624 to -618	YKL216W
ctacata	-	-590 to -596	YNL332W
----------------------------------------------------------------------------------------------------
Detailed analysis of consensus sequence #11: ktttmta:
Both strands used to compute Sig Value of 12.9308.
PWM:
a	0	0	0	0	24	0	45
c	0	0	0	0	21	0	0
g	8	0	0	0	0	0	0
t	37	45	45	45	0	45	0
Sequence	Strand	Location	Gene
gtttata	+	-746 to -740	YAL053W
ttttcta	+	-534 to -528	YBL064C
ttttcta	+	-237 to -231	YBL064C
ttttcta	-	-61 to -67	YBL064C
gtttcta	+	-697 to -691	YBR294W
ttttcta	-	-123 to -129	YBR294W
ttttata	-	-86 to -92	YBR294W
ttttata	-	-635 to -641	YCL019W
ttttata	-	-518 to -524	YCL019W
ttttata	-	-119 to -125	YCL019W
ttttata	-	-2 to -8	YCL019W
ttttata	-	-635 to -641	YCL020W
ttttata	-	-518 to -524	YCL020W
ttttata	-	-119 to -125	YCL020W
ttttata	-	-2 to -8	YCL020W
ttttcta	-	-626 to -632	YDR055W
ttttata	-	-6 to -12	YDR055W
ttttcta	-	-786 to -792	YDR077W
ttttcta	+	-79 to -73	YDR077W
gtttcta	+	-722 to -716	YDR391C
gtttcta	+	-609 to -603	YFL058W
ttttata	-	-108 to -114	YFL058W
ttttata	+	-43 to -37	YFL058W
ttttata	-	-34 to -40	YFL058W
ttttcta	+	-742 to -736	YIL117C
ttttcta	+	-766 to -760	YIR028W
gtttcta	-	-698 to -704	YIR028W
ttttata	+	-49 to -43	YIR028W
ttttata	-	-18 to -24	YIR028W
ttttata	+	-686 to -680	YIR043C
ttttata	-	-677 to -683	YIR043C
ttttcta	-	-641 to -647	YIR043C
ttttcta	+	-568 to -562	YIR043C
ttttcta	+	-402 to -396	YKL185W
ttttata	-	-67 to -73	YKR046C
ttttcta	-	-33 to -39	YMR040W
ttttcta	+	-28 to -22	YMR056C
gtttcta	+	-608 to -602	YNL332W
ttttata	-	-108 to -114	YNL332W
ttttata	+	-43 to -37	YNL332W
ttttata	-	-34 to -40	YNL332W
gtttata	-	-101 to -107	YOL152W
gtttata	+	-506 to -500	YOR134W
ttttcta	-	-10 to -16	YOR220W
ttttcta	+	-671 to -665	YPL222W
----------------------------------------------------------------------------------------------------
Detailed analysis of consensus sequence #12: ggtctcgagac:
Both strands used to compute Sig Value of 11.4809.
PWM:
a	0	0	0	0	0	0	0	4	0	4	0
c	0	0	0	4	0	4	0	0	0	0	4
g	4	4	0	0	0	0	4	0	4	0	0
t	0	0	4	0	4	0	0	0	0	0	0
Sequence	Strand	Location	Gene
ggtctcgagac	+	-57 to -47	YIL173W
ggtctcgagac	-	-46 to -56	YIL173W
ggtctcgagac	+	-57 to -47	YJL222W
ggtctcgagac	-	-46 to -56	YJL222W
----------------------------------------------------------------------------------------------------
Detailed analysis of consensus sequence #13: tgacc:
Only + strand used to compute Sig Value of 10.8820.
PWM:
a	0	0	31	0	0
c	0	0	0	31	31
g	0	31	0	0	0
t	31	0	0	0	0
Sequence	Strand	Location	Gene
tgacc	+	-587 to -583	YAL053W
tgacc	+	-179 to -175	YAR009C
tgacc	+	-465 to -461	YBL064C
tgacc	+	-419 to -415	YBL064C
tgacc	+	-784 to -780	YBR294W
tgacc	+	-688 to -684	YBR294W
tgacc	+	-324 to -320	YCL019W
tgacc	+	-324 to -320	YCL020W
tgacc	+	-474 to -470	YDR055W
tgacc	+	-626 to -622	YDR077W
tgacc	+	-121 to -117	YDR077W
tgacc	+	-755 to -751	YDR391C
tgacc	+	-253 to -249	YDR391C
tgacc	+	-637 to -633	YIL155C
tgacc	+	-451 to -447	YIL155C
tgacc	+	-275 to -271	YIL155C
tgacc	+	-49 to -45	YIL155C
tgacc	+	-323 to -319	YIL173W
tgacc	+	-232 to -228	YIL173W
tgacc	+	-272 to -268	YIR028W
tgacc	+	-54 to -50	YIR028W
tgacc	+	-338 to -334	YIR043C
tgacc	+	-323 to -319	YJL222W
tgacc	+	-232 to -228	YJL222W
tgacc	+	-350 to -346	YMR040W
tgacc	+	-755 to -751	YMR056C
tgacc	+	-469 to -465	YMR184W
tgacc	+	-789 to -785	YMR305C
tgacc	+	-552 to -548	YOL152W
tgacc	+	-438 to -434	YOL152W
tgacc	+	-531 to -527	YPL222W
----------------------------------------------------------------------------------------------------
Detailed analysis of consensus sequence #14: ackagyw:
Both strands used to compute Sig Value of 10.8408.
PWM:
a	22	0	0	22	0	0	18
c	0	22	0	0	0	5	0
g	0	0	2	0	22	0	0
t	0	0	20	0	0	17	4
Sequence	Strand	Location	Gene
acgagca	+	-254 to -248	YBL064C
actagtt	-	-771 to -777	YCL019W
actagta	+	-776 to -770	YCL019W
actagta	-	-756 to -762	YCL019W
actagta	+	-761 to -755	YCL019W
actagtt	-	-255 to -261	YCL019W
actagta	+	-260 to -254	YCL019W
actagta	-	-240 to -246	YCL019W
actagta	+	-245 to -239	YCL019W
actagtt	-	-771 to -777	YCL020W
actagta	+	-776 to -770	YCL020W
actagta	-	-756 to -762	YCL020W
actagta	+	-761 to -755	YCL020W
actagtt	-	-255 to -261	YCL020W
actagta	+	-260 to -254	YCL020W
actagta	-	-240 to -246	YCL020W
actagta	+	-245 to -239	YCL020W
acgagca	+	-167 to -161	YDR055W
actagca	+	-216 to -210	YFL058W
actagca	-	-157 to -163	YIR028W
actagca	+	-216 to -210	YNL332W
actagta	+	-20 to -14	YPR030W
----------------------------------------------------------------------------------------------------
Detailed analysis of consensus sequence #15: agcgaacat:
Only + strand used to compute Sig Value of 9.5749.
PWM:
a	4	0	0	0	4	4	0	4	0
c	0	0	4	0	0	0	4	0	0
g	0	4	0	4	0	0	0	0	0
t	0	0	0	0	0	0	0	0	4
Sequence	Strand	Location	Gene
agcgaacat	+	-266 to -258	YIL173W
agcgaacat	+	-223 to -215	YIL173W
agcgaacat	+	-266 to -258	YJL222W
agcgaacat	+	-223 to -215	YJL222W
----------------------------------------------------------------------------------------------------
Detailed analysis of consensus sequence #16: agccag:
Only + strand used to compute Sig Value of 8.7162.
PWM:
a	10	0	0	0	10	0
c	0	0	10	10	0	0
g	0	10	0	0	0	10
t	0	0	0	0	0	0
Sequence	Strand	Location	Gene
agccag	+	-489 to -484	YAR009C
agccag	+	-569 to -564	YFL058W
agccag	+	-400 to -395	YIL155C
agccag	+	-523 to -518	YIL173W
agccag	+	-523 to -518	YJL222W
agccag	+	-641 to -636	YKL185W
agccag	+	-465 to -460	YKL185W
agccag	+	-671 to -666	YMR056C
agccag	+	-568 to -563	YNL332W
agccag	+	-659 to -654	YPL222W
----------------------------------------------------------------------------------------------------
Detailed analysis of consensus sequence #17: agtac:
Both strands used to compute Sig Value of 8.1163.
PWM:
a	22	0	0	22	0
c	0	0	0	0	22
g	0	22	0	0	0
t	0	0	22	0	0
Sequence	Strand	Location	Gene
agtac	-	-790 to -794	YAL053W
agtac	-	-18 to -22	YAR009C
agtac	-	-153 to -157	YBR294W
agtac	-	-747 to -751	YCL040W
agtac	+	-69 to -65	YDR055W
agtac	-	-753 to -757	YDR077W
agtac	+	-728 to -724	YDR077W
agtac	+	-231 to -227	YDR077W
agtac	+	-268 to -264	YFL058W
agtac	+	-766 to -762	YIL117C
agtac	-	-6 to -10	YIL155C
agtac	-	-719 to -723	YIL173W
agtac	+	-702 to -698	YIR043C
agtac	-	-48 to -52	YIR043C
agtac	-	-15 to -19	YIR043C
agtac	-	-719 to -723	YJL222W
agtac	-	-237 to -241	YMR056C
agtac	+	-268 to -264	YNL332W
agtac	+	-146 to -142	YOL152W
agtac	-	-141 to -145	YOL152W
agtac	+	-205 to -201	YOR134W
agtac	+	-59 to -55	YOR134W
----------------------------------------------------------------------------------------------------
Detailed analysis of consensus sequence #18: gacga:
Both strands used to compute Sig Value of 7.9352.
PWM:
a	0	37	0	0	37
c	0	0	37	0	0
g	37	0	0	37	0
t	0	0	0	0	0
Sequence	Strand	Location	Gene
gacga	-	-454 to -458	YAL053W
gacga	+	-255 to -251	YBL064C
gacga	+	-349 to -345	YDR391C
gacga	+	-359 to -355	YFL058W
gacga	+	-133 to -129	YFL058W
gacga	+	-390 to -386	YIL117C
gacga	+	-560 to -556	YIL155C
gacga	+	-479 to -475	YIL155C
gacga	-	-462 to -466	YIL155C
gacga	-	-459 to -463	YIL155C
gacga	-	-342 to -346	YIL155C
gacga	+	-505 to -501	YIL173W
gacga	+	-7 to -3	YIR028W
gacga	+	-505 to -501	YJL222W
gacga	+	-354 to -350	YKL216W
gacga	+	-588 to -584	YKR046C
gacga	+	-453 to -449	YKR046C
gacga	+	-438 to -434	YKR046C
gacga	+	-432 to -428	YKR046C
gacga	+	-426 to -422	YKR046C
gacga	+	-390 to -386	YKR046C
gacga	+	-363 to -359	YKR046C
gacga	+	-174 to -170	YKR046C
gacga	-	-416 to -420	YMR040W
gacga	+	-250 to -246	YMR040W
gacga	-	-633 to -637	YMR184W
gacga	-	-483 to -487	YMR184W
gacga	-	-31 to -35	YMR184W
gacga	+	-446 to -442	YMR305C
gacga	+	-359 to -355	YNL332W
gacga	+	-133 to -129	YNL332W
gacga	-	-346 to -350	YOL152W
gacga	+	-640 to -636	YOR220W
gacga	-	-560 to -564	YOR220W
gacga	+	-712 to -708	YPL222W
gacga	+	-187 to -183	YPL222W
gacga	-	-70 to -74	YPR030W
----------------------------------------------------------------------------------------------------
Detailed analysis of consensus sequence #19: ggtcgca:
Only + strand used to compute Sig Value of 7.8647.
PWM:
a	0	0	0	0	0	0	5
c	0	0	0	5	0	5	0
g	5	5	0	0	5	0	0
t	0	0	5	0	0	0	0
Sequence	Strand	Location	Gene
ggtcgca	+	-759 to -753	YAR009C
ggtcgca	+	-70 to -64	YIL173W
ggtcgca	+	-746 to -740	YIR043C
ggtcgca	+	-70 to -64	YJL222W
ggtcgca	+	-219 to -213	YPL222W
----------------------------------------------------------------------------------------------------
Detailed analysis of consensus sequence #20: cgacag:
Both strands used to compute Sig Value of 7.7943.
PWM:
a	0	0	17	0	17	0
c	17	0	0	17	0	0
g	0	17	0	0	0	17
t	0	0	0	0	0	0
Sequence	Strand	Location	Gene
cgacag	+	-798 to -793	YAR009C
cgacag	-	-681 to -686	YBL064C
cgacag	+	-684 to -679	YBR294W
cgacag	+	-719 to -714	YCL040W
cgacag	+	-376 to -371	YCL040W
cgacag	+	-131 to -126	YFL058W
cgacag	+	-419 to -414	YIL117C
cgacag	-	-672 to -677	YIL173W
cgacag	+	-503 to -498	YIL173W
cgacag	-	-382 to -387	YIR028W
cgacag	-	-672 to -677	YJL222W
cgacag	+	-503 to -498	YJL222W
cgacag	-	-364 to -369	YMR056C
cgacag	-	-174 to -179	YMR056C
cgacag	-	-41 to -46	YMR184W
cgacag	+	-131 to -126	YNL332W
cgacag	-	-485 to -490	YOR220W
----------------------------------------------------------------------------------------------------
Detailed analysis of consensus sequence #21: aacgc:
Only + strand used to compute Sig Value of 7.7212.
PWM:
a	28	28	0	0	0
c	0	0	28	0	28
g	0	0	0	28	0
t	0	0	0	0	0
Sequence	Strand	Location	Gene
aacgc	+	-190 to -186	YAR009C
aacgc	+	-684 to -680	YCL019W
aacgc	+	-168 to -164	YCL019W
aacgc	+	-684 to -680	YCL020W
aacgc	+	-168 to -164	YCL020W
aacgc	+	-114 to -110	YCL040W
aacgc	+	-750 to -746	YDR055W
aacgc	+	-749 to -745	YDR077W
aacgc	+	-425 to -421	YDR391C
aacgc	+	-245 to -241	YDR391C
aacgc	+	-651 to -647	YFL058W
aacgc	+	-396 to -392	YIL117C
aacgc	+	-110 to -106	YIL117C
aacgc	+	-9 to -5	YIL117C
aacgc	+	-762 to -758	YIL173W
aacgc	+	-64 to -60	YIL173W
aacgc	+	-546 to -542	YIR043C
aacgc	+	-108 to -104	YIR043C
aacgc	+	-762 to -758	YJL222W
aacgc	+	-64 to -60	YJL222W
aacgc	+	-732 to -728	YKR046C
aacgc	+	-308 to -304	YKR046C
aacgc	+	-26 to -22	YMR305C
aacgc	+	-650 to -646	YNL332W
aacgc	+	-751 to -747	YOL152W
aacgc	+	-310 to -306	YOL152W
aacgc	+	-77 to -73	YOR134W
aacgc	+	-665 to -661	YPR030W
----------------------------------------------------------------------------------------------------
Detailed analysis of consensus sequence #22: gccgcac:
Both strands used to compute Sig Value of 7.6091.
PWM:
a	0	0	0	0	0	6	0
c	0	6	6	0	6	0	6
g	6	0	0	6	0	0	0
t	0	0	0	0	0	0	0
Sequence	Strand	Location	Gene
gccgcac	-	-755 to -761	YBL064C
gccgcac	-	-402 to -408	YBR294W
gccgcac	+	-752 to -746	YIL173W
gccgcac	+	-752 to -746	YJL222W
gccgcac	-	-714 to -720	YKL216W
gccgcac	+	-748 to -742	YMR305C
----------------------------------------------------------------------------------------------------
Detailed analysis of consensus sequence #23: ttaacg:
Only + strand used to compute Sig Value of 7.4588.
PWM:
a	0	0	16	16	0	0
c	0	0	0	0	16	0
g	0	0	0	0	0	16
t	16	16	0	0	0	0
Sequence	Strand	Location	Gene
ttaacg	+	-192 to -187	YAR009C
ttaacg	+	-368 to -363	YBL064C
ttaacg	+	-70 to -65	YBR294W
ttaacg	+	-723 to -718	YCL040W
ttaacg	+	-752 to -747	YDR055W
ttaacg	+	-743 to -738	YDR055W
ttaacg	+	-785 to -780	YDR077W
ttaacg	+	-764 to -759	YIL173W
ttaacg	+	-496 to -491	YIL173W
ttaacg	+	-764 to -759	YJL222W
ttaacg	+	-496 to -491	YJL222W
ttaacg	+	-770 to -765	YKL185W
ttaacg	+	-223 to -218	YMR040W
ttaacg	+	-28 to -23	YMR305C
ttaacg	+	-174 to -169	YPL222W
ttaacg	+	-667 to -662	YPR030W
